# Supplementary material for: Cancer Stemness-Based Prognostic Immune-Related Gene Signatures in Lung Adenocarcinoma and Lung Squamous Cell Carcinoma
Source: Front Endocrinol (Lausanne). 2021 Oct 21;12:755805. doi: 10.3389/fendo.2021.755805 (PMC8567176; doi:10.3389/fendo.2021.755805)
Supplement: Supplementary file 1 [file DataSheet_1.zip › Supplementary table 1.xlsx]

## Sheet: Sheet4
Supplementary table 1: The mRNA expression-based stemness index (mRNAsi), overall survival data, and immnue-related genes in LUAD.
id	fustat	futime	mRNAsi	cluster	A2M	ABCC4	ACO1	ACTA1	ACTG1	ACVR1B	ACVR1C	ACVR2A	ACVR2B	ACVRL1	ADAR	ADCYAP1R1	ADIPOQ	ADIPOR1	ADIPOR2	ADM	ADM2	ADRB1	ADRB2	ADRBK1	ADRM1	AEN	AGER	AGRP	AGT	AGTR1	AGTR2	AHNAK	AKT1	AKT2	AKT3	ALB	AMBN	AMELX	AMH	AMHR2	ANGPT1	ANGPT4	ANGPTL1	ANGPTL2	ANGPTL3	ANGPTL4	ANGPTL5	ANGPTL6	ANGPTL7
TCGA-44-7659-01	0	691	0.107057	1	13.5478	11.0121	10.4536	1.697	15.7298	11.6986	3.8533	8.0325	8.6388	7.9034	13.6497	0	0	12.0112	10.4697	7.1294	6.9665	6.8776	7.1898	10.8492	10.4968	9.8223	8.5893	2.6396	7.8852	2.9498	4.6817	13.5502	11.1226	10.9333	9.1178	3.205	0	0	3.9953	1.3189	6.5028	0	4.1851	8.4544	0.8052	9.8921	1.697	3.6407	0.8052
TCGA-78-7537-01	1	1622	0.131414	1	13.6899	11.2308	10.1472	0.7768	16.0423	10.231	2.7455	8.5716	7.9571	9.4738	12.7566	0.44	0	13.2866	10.635	6.0579	8.4708	4.2075	4.6377	11.1047	12.6512	8.7156	8.2057	1.8059	4.6785	4.2887	0	13.0839	12.4401	10.9013	7.7068	0.7768	0	0	1.8059	1.8059	7.4777	0	4.2075	10.0574	1.0496	7.6387	0	3.2542	0.44
TCGA-97-A4M0-01	0	652	0.132755	1	14.0739	11.8077	11.3318	3.3397	16.6543	12.0743	4.6541	7.8225	7.8683	8.9856	13.7126	0	0	11.8356	10.4935	5.4705	7.4421	5.2461	6.7454	11.5955	10.5713	7.4115	8.9934	2.5893	10.8111	3.7353	4.3973	13.094	11.8182	11.3468	7.1494	2.885	0	0	6.2004	2.4756	6.8632	1.902	4.0049	8.085	0.5422	5.8357	1.4981	3.3952	1.244
TCGA-62-A46V-01	0	2199	0.134914	1	13.5726	7.6966	12.0637	2.1615	16.1449	11.2717	4.8225	7.3643	8.3794	8.4113	12.7911	0.5814	0	12.3716	9.1313	5.8223	9.6003	4.4816	4.8722	11.0563	10.6492	9.0846	9.3922	3.6339	10.4891	1.9919	0	13.0704	11.6106	10.7441	7.6113	3.4496	0	0	6.7707	1.9919	5.544	1.5778	3.3122	10.5657	0.9947	7.3468	0.9947	5.373	0
TCGA-50-5935-01	1	653	0.136762	1	13.9886	11.5949	11.4947	2.6072	16.5024	11.4135	5.6073	7.6366	8.2661	9.0808	14.0404	0.7107	0	12.5139	9.5636	8.727	6.2623	5.6985	7.1913	10.8457	10.6697	8.3753	9.6404	2.269	10.6876	4.7603	0	13.5155	11.4563	11.1903	9.9857	9.3123	0	0	2.6072	3.7111	6.8921	0	4.0803	10.6742	0	10.132	1.1848	2.7286	0
TCGA-78-7146-01	1	173	0.137728	1	12.766	7.6758	10.1317	5.0154	16.8589	10.4574	5.5779	8.2431	8.8861	8.2023	14.2687	0	0.5826	11.2255	12.0317	8.3371	8.269	7.4767	3.4529	10.9571	10.5031	9.3537	3.517	1.8022	7.117	2.1643	0.9964	14.4215	11.0134	10.8379	6.3766	0.9964	0	0	1.3176	1.3176	4.1225	0.5826	3.9475	9.2828	0.9964	9.9928	0	1.752	0
TCGA-49-6745-01	0	522	0.137846	1	14.5575	9.6044	11.3986	2.1505	16.9997	10.3081	5.5454	7.4549	7.888	9.7122	13.0828	1.5683	3.6774	11.3516	10.613	6.6895	6.8081	5.2424	7.0732	11.2092	10.573	10.4446	10.2907	3.2994	10.1697	4.3338	7.0573	15.1427	11.8214	10.7584	9.1893	0.5767	0	0	1.5683	1.5683	7.3887	1.7895	4.9531	10.708	0	8.6598	1.307	2.1852	2.9781
TCGA-62-A46U-01	0	2067	0.139145	1	13.3515	10.2673	11.9975	1.4028	15.1298	10.9146	4.3736	6.3278	9.1377	9.8628	13.8712	0	0	11.7908	10.6763	8.3816	8.1694	4.3736	5.7772	11.4737	10.561	9.0565	6.0341	0.8655	8.0997	1.6112	0.4967	13.7282	11.5839	10.6389	8.9466	1.159	0	0	6.2828	2.9215	2.6652	0.4967	3.0701	9.663	0	9.6372	0.4967	4.279	0
TCGA-55-8207-01	0	977	0.140438	1	15.9201	11.4842	11.1969	2.9821	16.733	11.3837	3.5278	7.7356	8.2092	9.1763	13.2974	0	0	12.0802	10.4737	8.6731	7.2627	3.3336	6.3829	10.8051	10.7232	9.6263	7.4601	4.2326	9.625	5.0743	3.109	14.342	11.2292	10.9584	9.6163	2.9821	0	0	4.2873	2.094	9.0953	2.4219	7.1892	10.4906	1.2945	8.8539	3.434	3.8286	1.8248
TCGA-50-5942-01	0	1847	0.1408	1	15.8473	11.7979	11.1861	3.7852	15.9078	11.8511	4.086	9.0298	8.2662	8.7309	12.8764	0	0	11.7192	9.5463	5.9921	5.8232	5.9921	7.1331	10.9778	9.8933	8.6688	8.8851	0	5.7045	4.9858	6.8022	14.6072	11.8023	10.8848	8.8294	7.8487	0	0	1.1881	3.1163	9.8268	0.7131	5.4749	9.1401	0	4.7319	3.2189	3.5636	1.1881
TCGA-78-7158-01	1	179	0.141199	1	12.5666	10.526	10.5557	3.3404	15.7118	10.0038	3.877	7.3835	8.643	7.9964	13.581	0	0	12.5697	10.222	5.3517	7.2756	4.8271	4.5488	10.7521	10.4402	8.7594	8.4832	2.8528	6.4342	1.6204	2.9334	12.7485	11.9159	11.0389	6.4952	0.8718	0	0	0.5007	1.9652	10.6718	0.8718	3.3404	8.9971	1.1666	4.9091	0.5007	3.3213	0.5007
TCGA-55-7227-01	1	952	0.142396	1	15.3179	9.5642	10.9117	3.9554	16.461	10.0885	2.9838	8.4426	8.0156	9.4788	13.0621	0	0	11.4209	9.9176	6.8108	6.8019	5.1236	5.26	11.3919	10.166	8.5342	7.8132	3.5918	6.3792	4.2455	7.7909	14.0206	11.7912	10.8697	8.7016	1.2523	0	0	4.8401	1.2523	8.3841	1.9124	4.941	10.4076	1.2523	8.9992	1.6198	3.8666	0.758
TCGA-78-7154-01	1	593	0.143502	1	14.8072	10.2388	9.6829	4.7333	15.1428	9.843	3.3118	6.5526	7.7383	9.5426	13.031	1.4782	0	11.4096	11.9851	8.2338	9.6437	6.4084	5.7059	11.1746	10.9425	11.044	11.0065	1.1314	5.7703	5.7059	5.1749	13.3993	11.2289	10.797	7.4548	3.9343	0	0	0.6738	1.1314	7.8872	0	5.1509	9.774	0	8.0549	2.3694	1.9521	2.5267
TCGA-86-7714-01	1	625	0.144909	1	14.7401	9.6804	11.0991	2.731	15.5234	11.9796	4.0855	7.3373	8.9469	8.7811	12.9908	0	0	11.4931	10.3566	5.3389	7.4188	5.2347	6.988	10.9063	9.6738	8.8561	5.1983	2.5108	6.7568	4.0855	2.2508	13.8709	11.342	10.6317	7.8767	4.3741	0	0	0	0	7.6591	0.9559	4.8205	9.0831	0	5.0007	0	1.7029	1.5259
TCGA-55-7573-01	0	487	0.144971	1	15.0973	10.584	10.1348	4.3934	15.3723	10.1572	3.6099	8.979	8.2949	8.6967	13.6822	2.7234	1.3792	12.5038	10.1491	5.7929	6.8315	7.3814	7.9188	11.093	10.5273	7.7574	9.763	3.0366	6.9944	4.6904	5.4671	14.2595	11.8211	10.963	8.0981	2.3229	0	0	1.7663	2.3229	8.4215	2.537	5.5921	9.5531	0	7.7574	3.512	3.4329	3.2938
TCGA-67-6216-01	0	141	0.146818	1	13.3597	8.0974	10.976	0.6685	16.3795	12.0148	4.354	8.125	7.7319	7.8135	12.7525	0	0	11.9393	10.1963	8.631	7.5978	3.013	7.7868	11.5639	10.5968	9.0869	7.0745	3.4619	5.5355	2.7853	1.7473	13.7641	11.828	11.1855	6.6269	1.7473	0	0	0	2.7853	5.961	1.4689	2.6563	8.1036	0.6685	10.7636	1.1235	4.3199	0.6685
TCGA-55-8090-01	1	598	0.147655	1	14.1178	8.4691	10.5272	3.1782	16.8954	9.8014	4.1476	8.6141	8.4941	9.4499	12.659	0.6955	0	11.2827	10.5034	9.1779	8.5247	5.762	7.2105	11.7594	11.0183	9.6627	11.1669	3.022	4.7721	3.4061	5.2065	14.993	12.3057	11.1299	7.5431	3.022	0.3892	0	6.0918	2.6473	6.8644	0.6955	3.9878	11.0042	0.3892	11.1409	2.1397	2.6031	2.4157
TCGA-62-A46P-01	1	594	0.148979	1	14.1135	10.0565	10.1785	1.3241	15.8855	10.9692	2.9573	8.6663	8.1056	9.4236	12.3521	0	0	11.7664	10.1502	7.1685	9.536	3.8613	5.8044	10.9773	11.7001	9.2438	8.4066	2.4624	3.7038	5.7651	3.0907	10.7071	12.308	10.2954	7.6564	0	0	0	3.8613	0	5.683	0	2.6469	8.8608	0.8089	8.0078	0.8089	3.2912	0
TCGA-44-2666-01	1	97	0.149646	1	15.5337	10.1319	10.757	2.9398	15.325	10.0972	3.0887	7.5502	8.3666	8.821	13.2931	0	0	11.7342	9.8672	6.6234	8.5907	6.8951	8.8655	11.142	10.2418	9.9559	10.9512	1.6254	4.4498	4.3936	7.5661	13.3574	11.9189	11.1689	7.3135	5.5636	0	0	2.5861	1.6254	10.0326	0.8751	4.422	9.4067	0	5.1203	0.8751	2.9057	0.5029
TCGA-97-7547-01	0	1965	0.150837	1	15.4483	8.8825	10.8045	4.3404	15.9961	10.3477	4.9836	7.8422	7.8311	9.1403	13.3837	0.9072	0.5238	12.9189	10.1402	7.9761	7.8775	6.649	5.4121	11.3264	10.4283	8.365	5.657	0.5238	5.4121	4.9224	1.6728	13.4905	11.7117	10.8017	9.4321	14.1032	0	0	0	0.5238	9.207	2.3043	5.6695	9.7397	0.5238	5.2883	1.4598	2.3887	2.0228
TCGA-62-8395-01	0	1216	0.151256	1	15.1506	9.7038	9.6194	1.2115	15.8086	10.8792	3.6327	8.3488	8.2525	9.4443	12.7768	0.5247	0	11.6607	10.228	6.6645	8.5496	9.2292	6.4641	11.0126	10.9475	9.6985	9.3514	2.4293	9.5065	4.8173	6.8238	13.4776	12.2602	11.1725	8.6895	1.2115	0	0	1.2115	3.0801	8.4857	0.9086	5.1016	10.4419	1.675	6.9923	2.0251	3.9137	0.9086
TCGA-91-6836-01	0	417	0.151303	1	12.2755	10.1059	10.9431	1.6806	16.6611	10.8406	5.8665	7.5067	9.2437	8.3589	15.6755	0.5272	0	11.2756	10.1609	9.1771	8.3896	1.6806	4.3196	12.3499	11.4404	9.188	4.3196	1.8666	2.1792	2.4359	1.2162	11.5316	12.5657	11.2831	6.9754	0.5272	0	0	2.0313	0.9124	3.4784	0.5272	2.1792	9.8418	0	8.9604	0	0.617	0.5272
TCGA-78-7153-01	0	3635	0.152028	1	13.7884	10.4567	10.061	4.2333	16.3875	10.5513	3.7313	7.7948	8.833	8.0129	13.0789	0	0	11.9568	10.1075	6.0464	9.253	6.1246	5.242	10.9616	11.5496	9.5272	3.2626	1.1558	5.6297	2.0251	0	11.5614	11.9205	10.8046	8.2698	2.7063	0.6907	0	1.1558	2.836	6.0464	0	3.3521	8.8407	1.7892	6.0464	0.6907	1.7344	0
TCGA-55-7576-01	0	670	0.152059	1	14.1384	8.4938	10.9623	1.5632	17.075	11.2632	4.957	8.151	9.0083	8.9524	13.9868	0.9837	0.3155	11.6961	10.9792	7.4452	7.966	4.6827	5.832	11.0214	11.2006	8.3788	9.3259	2.8785	7.6434	5.4437	7.0655	14.4651	12.5375	10.9616	8.2117	1.3023	0	0	3.2925	1.883	6.9843	2.1445	4.395	9.3259	0	7.0146	0.9837	2.6295	0.5741
TCGA-L9-A50W-01	1	442	0.152952	1	13.4893	9.22	9.968	2.0004	15.4712	11.3908	3.701	8.0847	7.6345	8.8786	12.4417	0.4595	0	11.4354	10.5009	8.2644	9.1953	3.742	5.088	11.4717	11.1306	9.0167	7.8885	1.5239	8.2975	2.358	1.3223	13.7527	12.0927	11.3183	6.9807	8.1885	0	0	2.2484	3.4762	4.7884	0.4595	3.3224	10.4764	1.3223	9.3385	0	4.4454	0.4595
TCGA-78-8655-01	0	2360	0.15457	1	14.3174	7.1261	10.7065	2.8744	16.1758	10.1138	3.2068	8.4562	8.134	9.5104	13.1041	0	0	11.871	10.2839	6.2428	8.5421	4.8826	5.7432	11.7895	10.9314	9.226	11.2797	3.5566	6.0216	5.1113	4.7531	13.5861	12.0217	10.9225	7.1521	0	0	0	2.6009	0	6.65	1.536	4.4939	9.6085	0	8.9678	1.1805	2.5377	3.3025
TCGA-86-8673-01	0	862	0.155777	1	12.8354	5.5286	10.7678	2.3521	15.9056	9.8308	2.176	7.5096	8.6496	8.9979	14.6201	0	0	12.9682	10.3937	6.7515	9.5586	2.7793	4.3883	11.5959	11.2813	9.1155	6.6872	1.1197	5.29	3.1085	3.4556	11.6147	12.4294	11.7481	7.3214	3.4556	0	0	8.1058	0.6658	5.13	0	2.509	10.383	0	11.3925	0	2.8514	0
TCGA-05-4425-01	0	669	0.156242	1	13.0229	8.6438	10.6376	1.0835	15.7546	10.8401	6.4915	6.9555	7.621	9.0884	12.7322	0	0	11.757	9.9872	10.1791	7.4282	8.1759	8.7338	11.4112	10.7379	9.8258	8.6559	4.1067	4.9382	0.6412	0	13.9975	11.6994	10.9733	7.8163	10.2398	0.6412	0	3.7346	2.1235	7.0066	2.2978	2.8391	11.2942	0	10.9376	1.6953	3.2799	1.9252
TCGA-55-6986-01	0	3261	0.156829	1	14.3138	7.8899	10.7716	3.573	17.1276	10.7631	3.169	8.2755	8.4172	8.9624	12.5766	1.2948	0	11.5898	9.7519	6.0999	9.9193	4.8749	6.9856	11.3765	10.8303	10.1012	11.638	2.9147	6.3897	5.0748	6.7132	13.6164	12.6703	11.1261	7.6656	0.788	0	0	2.2122	1.2948	6.8558	1.2948	4.6842	9.0967	0.788	9.6222	2.6058	2.4456	2.7685
TCGA-05-5715-01	0	62	0.156968	1	14.3966	9.1213	9.053	3.7541	16.0791	11.5027	2.5071	8.083	6.5533	9.4684	13.5197	0.8325	0	12.8054	10.8774	6.6349	8.8531	4.975	5.4576	11.1315	11.3085	9.2674	9.9218	3.5767	4.1841	6.1552	5.5566	12.8403	11.8221	10.7955	8.0788	13.0993	0	0	0	2.5071	6.7334	1.7409	3.7541	10.2226	0.8325	7.2961	1.357	3.821	1.7409
TCGA-44-A47A-01	0	466	0.157312	1	13.0107	9.7006	10.1782	2.1961	16.287	10.8664	4.4243	8.3166	7.6108	8.7408	13.6043	0	1.0169	12.1532	10.1744	6.8277	9.4344	3.9856	6.9037	11.4622	10.9986	9.3834	7.9222	1.3422	6.9402	2.4869	2.7289	12.4332	12.1265	11.1928	6.8662	4.2797	0	0	5.1824	1.3422	5.3181	1.6074	3.6748	8.1341	0	8.0751	1.3422	3.9154	1.0169
TCGA-91-A4BD-01	0	603	0.157334	1	13.4914	10.0618	10.6906	0.9082	15.9816	11.0239	3.2879	8.3185	8.0869	9.4863	12.8598	1.4612	0	11.4644	10.2738	5.5419	7.2625	6.9714	8.2619	11.2354	10.6643	9.4524	11.9128	5.1371	7.6054	3.8228	5.5952	12.7622	11.651	10.4092	6.2049	2.1721	0	0	3.9913	3.7305	6.1165	0.9082	4.6751	6.7775	0	8.4143	3.0024	5.1716	0.9082
TCGA-91-8496-01	0	505	0.158159	1	14.0288	10.5056	10.7817	2.0348	15.6635	10.3551	4.1729	7.904	6.5416	9.83	12.2129	1.3498	0	12.9945	10.6839	6.2354	5.367	5.1001	7.421	10.9916	10.4355	9.3006	13.0479	6.8337	6.363	6.4294	7.3336	12.331	12.3967	10.7735	7.644	3.1283	0	0	1.7326	1.3498	10.0152	4.7309	7.3267	9.2737	0	8.5657	4.4015	3.7875	5.6151
TCGA-L9-A443-01	1	193	0.15821	1	14.0981	9.6711	11.0019	2.1274	16.6047	12.2488	4.2456	7.774	9.2347	8.927	13.4679	0	0	11.7383	10.5424	7.6012	8.147	2.5979	7.155	10.7608	10.5895	9.4993	6.365	1.6988	9.463	4.6523	2.3019	13.1751	10.9055	10.8465	10.0284	0.643	0	0	5.4673	2.8434	6.4509	2.1274	5.4489	9.7921	2.1274	8.5421	2.4575	2.8857	0
TCGA-67-4679-01	0	448	0.159393	1	15.5654	10.9832	10.6595	2.3267	15.6544	12.0799	2.8702	7.9759	8.6452	9.9023	12.9418	0.6543	0.6543	12.0736	10.3444	6.1614	6.1614	5.7338	6.9111	11.323	10.1628	9.02	10.9828	1.7204	7.989	5.9897	3.8847	13.6621	11.5769	11.0175	8.2828	1.7204	0	0	0.6543	3.8847	9.4987	1.952	6.5362	8.9812	0.6543	7.5898	2.9792	3.6836	1.952
TCGA-69-8253-01	0	426	0.159558	1	14.2129	9.7105	10.8411	0.6521	16.0238	9.6937	2.478	8.0088	7.7767	9.829	13.144	0.3626	0	12.6975	10.6808	7.3077	9.0931	6.2011	6.726	10.9916	11.9202	9.8488	11.5163	2.974	7.2708	5.0064	6.8983	13.6931	12.2979	11.5323	7.4322	2.6189	0	0	1.2801	0.6521	6.8668	1.0995	3.8508	8.7573	0.3626	10.5076	0.8931	2.8405	1.2801
TCGA-55-8206-01	0	888	0.160334	1	15.5999	11.368	9.8952	1.7496	15.0218	10.8801	4.108	8.0043	7.8261	9.3261	12.7685	1.1252	0	11.6623	10.4688	5.9573	7.1545	3.9237	8.0865	12.0108	12.6823	9.3222	11.4793	2.9064	7.1752	5.8132	4.6563	14.2873	12.0457	10.7951	8.365	5.9845	0	0	0.6697	2.788	9.2201	2.184	6.5596	9.73	1.1252	4.4379	3.5762	3.7717	3.0158
TCGA-55-8097-01	0	476	0.160367	1	15.3177	11.978	9.6597	4.4474	16.1985	11.3212	2.7235	8.923	8.6443	9.3361	12.4463	0.8486	1.1382	11.3791	10.6499	6.1509	8.2038	6.5891	7.2126	11.1472	11.069	8.9859	12.9499	2.537	5.163	5.3158	6.3622	13.8034	11.9383	11.2518	7.9864	1.9269	0	0	2.7235	2.0713	8.9571	0	6.7904	10.1678	1.9269	6.9669	2.8084	3.5186	2.7235
TCGA-95-7948-01	0	476	0.160552	1	12.7909	8.3747	8.9215	8.4072	16.5265	9.8243	3.8567	7.7381	7.9468	7.6558	12.8801	0	0.4102	11.4935	10.546	6.4185	8.5032	1.5723	4.4842	10.9584	10.829	9.9582	7.1409	1.2115	4.6821	2.2074	3.7896	14.6376	11.545	11.0827	5.8141	3.8567	0	0	2.7207	2.1008	6.0109	0	2.858	8.3545	0	6.0256	0	1.3408	0
TCGA-97-8175-01	0	551	0.161206	1	12.5092	9.3582	10.6473	2.2709	17.1576	10.6748	3.6413	7.8071	8.1645	8.7501	12.4604	0.7619	0	11.1671	10.5512	9.2561	8.2461	3.9643	7.3089	11.093	11.1712	8.2394	9.1408	2.163	7.2574	3.2246	5.8417	13.0605	11.977	11.1261	7.9499	3.1131	0.4306	0	3.9961	0.7619	5.1612	0.4306	3.6413	9.6217	1.031	10.1859	1.6262	2.7937	1.6262
TCGA-MN-A4N5-01	0	84	0.161533	1	13.9072	7.6369	9.3587	5.3492	16.5731	10.3393	6.5832	8.2089	8.4276	9.4047	13.1926	0.4789	0	11.7731	9.8046	9.9111	8.7631	4.6448	5.0222	11.791	11.6533	9.3979	10.1746	0.8379	6.7349	3.6793	6.7872	12.591	12.2904	10.7534	6.8818	2.1837	0	0	7.2792	0.4789	5.7797	0.4789	4.7749	9.3621	0	8.8107	0	3.8154	0.4789
TCGA-78-7162-01	1	3169	0.161819	1	16.0892	10.1553	10.2743	0.4499	15.7168	9.9412	5.0689	8.5826	8.182	11.4156	13.0372	2.9234	0	12.5558	10.9828	7.1335	6.3933	7.33	8.0978	10.5853	10.8162	9.0005	13.9702	1.676	6.3225	7.4526	10.3925	15.0838	12.1914	10.6081	8.6642	0.4499	0	0	0	2.9234	9.2323	1.0688	5.58	9.2983	0	6.6088	0.4499	2.1868	1.3008
TCGA-80-5607-01	0	0	0.16353	1	14.5471	8.5234	11.1252	3.723	16.2432	10.4315	4.0409	6.6824	8.2656	9.2823	12.7965	0.8589	0	11.3169	10.4618	7.1882	9.2226	5.9548	8.8401	11.2758	10.758	10.1353	11.1258	2.0891	4.9591	4.8412	3.4281	13.7698	11.7824	10.9636	7.3262	4.3595	0	0	3.1917	1.7828	7.7427	0	5.0681	9.2747	0	8.8554	1.7828	2.9863	1.3936
TCGA-J2-A4AE-01	0	1079	0.165304	1	14.9329	9.7527	9.6567	1.9837	14.7645	9.8325	5.0407	7.8659	8.6794	8.2234	12.5596	0.6699	0	11.8153	10.6377	8.3173	9.8557	7.6366	9.783	11.1559	10.7345	9.7055	10.0092	1.4714	6.2932	5.4642	3.0165	14.2452	12.016	10.9429	7.483	2.7887	0	0	7.2675	2.361	7.6193	0	6.0703	8.1199	1.1257	10.5242	2.1846	3.6969	0.6699
TCGA-05-4415-01	1	91	0.165739	1	11.9069	9.1238	9.5633	1.8745	16.763	11.0712	2.558	6.5253	8.8346	8.4286	14.1738	0	0	11.9961	12.1571	10.5704	5.005	2.8524	4.5648	10.8759	11.9391	9.7506	8.166	0	3.4883	1.4739	4.3299	14.5706	11.2106	10.9888	9.9414	0	0	0	3.2395	0.9175	5.005	0	3.43	8.9324	0.5305	12.2505	0	1.0566	0.5305
TCGA-55-8621-01	0	515	0.165812	1	15.8753	9.4054	10.7674	2.893	16.0708	10.2756	6.1092	8.3565	8.3636	11.5075	13.2968	1.3824	0	11.6591	10.904	8.6935	8.3613	7.7465	8.4979	11.5589	10.9539	8.4764	14.4685	4.138	7.2073	7.2177	6.3366	15.4104	12.2198	10.9744	9.4224	1.0506	0	0	2.893	2.893	9.7342	4.5545	7.3935	10.4564	0.6189	9.7323	2.2479	3.7275	3.0874
TCGA-55-8302-01	0	478	0.165901	1	13.72	7.8815	10.9655	1.6849	16.6863	9.761	6.2434	8.3417	8.4416	8.8885	13.1707	0	0	11.4743	10.6772	7.1463	9.1358	4.2266	5.62	11.4947	11.7966	8.991	9.7866	2.8261	5.7294	3.6587	3.6587	13.9599	12.6601	11.4528	7.4457	0.6358	0	0	2.7088	2.5811	5.6521	0	3.5263	10.2181	0.6358	7.9347	0	3.1809	0
TCGA-73-4658-01	1	1600	0.166552	1	15.592	8.77	11.9831	1.9549	16.5557	11.1603	4.977	7.4205	7.3357	10.0089	12.9371	0	0	12.1096	10.6772	9.5015	7.1494	5.4263	6.6433	11.1697	10.7484	9.462	9.0398	2.1545	8.3893	4.2355	6.504	13.6754	11.9253	10.6547	9.3494	1.1048	0.6557	0	1.7231	1.4468	8.0597	0.6557	6.5666	10.8824	0	11.5688	1.7231	3.238	1.4468
TCGA-99-7458-01	0	747	0.166842	1	15.3279	8.8717	11.1733	1.73	16.0947	10.552	6.1734	7.9938	9.3158	9.9702	13.6766	2.407	0	12.1354	10.3052	6.4927	6.6146	5.5242	7.7066	11.1539	10.0041	8.0363	11.4354	2.314	9.4316	5.6814	5.6245	15.3338	11.3562	10.1322	8.9778	2.7285	0	0	1.9926	1.9926	8.6625	2.407	5.7272	10.524	0.733	11.2074	2.5767	3.2258	2.407
TCGA-78-7143-01	1	4961	0.166845	1	13.7515	9.787	9.4702	4.1534	15.3635	10.1125	3.9887	8.0043	9.1293	8.2537	13.6645	0.5654	0	11.5443	10.3929	5.986	9.0162	6.9579	8.0363	11.4837	11.4467	8.7784	6.5995	2.9482	6.7291	3.8987	3.9444	12.9652	12.0792	10.4919	6.7028	3.9444	0	0	3.2686	1.9557	7.2942	0	4.3697	9.3795	0.5654	7.9267	1.2866	2.2177	1.2866
TCGA-38-7271-01	1	800	0.166927	1	16.6397	9.3158	10.325	1.3326	16.3676	10.2568	3.3379	8.2585	7.1521	10.2577	13.339	0.815	0	11.9023	10.5308	9	8.4047	7.553	6.9718	11.7224	10.7251	9.0972	9.8247	1.3326	7.1131	5.8567	7.4565	14.2352	11.8983	10.999	9.2381	8.1851	0	0	2.0134	1.7128	9.3781	2.474	7.3328	10.0929	0	8.4398	1.7128	4.4192	4.0167
TCGA-97-A4M6-01	0	568	0.167141	1	15.0168	10.3758	10.2628	1.9035	15.5361	11.1717	4.6821	9.1954	7.6843	9.4314	13.624	0	0.5429	11.8168	9.7534	8.684	9.7799	6.3949	8.0478	11.748	11.0684	9.3529	10.9133	3.4662	7.8789	5.938	1.9035	13.639	12.4331	10.6448	7.8591	2.5911	0	0	0.9364	3.2054	8.2323	2.6966	5.1771	9.6166	0	10.0635	1.7156	3.5819	2.3539
TCGA-75-5122-01	0	0	0.167201	1	14.0922	9.8321	10.5158	0.8846	15.9375	9.1038	3.8619	7.5931	7.1869	9.5763	12.7737	0	0	11.2334	9.959	7.4538	8.3334	5.123	8.0173	11.9576	10.8539	9.1667	6.2697	2.7915	8.5862	1.4289	0	13.6461	11.8667	11.0463	7.8996	0.8846	0	0.8846	3.107	1.4289	6.3164	1.4289	3.2421	9.0971	0	9.8037	1.4289	4.2733	0.8846
TCGA-62-A472-01	0	910	0.167349	1	13.5361	9.2229	9.7867	2.7637	16.0443	11.1826	4.6514	7.9435	9.0339	8.7073	13.2215	0	0	11.4701	10.4278	7.2161	7.4806	6.8683	6.1395	11.0002	10.7263	8.7073	9.4085	2.2813	8.782	4.3438	5.5647	13.2976	11.5293	10.6205	6.9938	2.2813	0	0	8.1241	2.5426	6.2716	0	3.2761	8.9962	1.9619	7.1781	0	2.8666	0
TCGA-93-8067-01	0	186	0.167452	1	13.4307	7.1755	11.0564	0.891	16.7647	11.0792	3.2548	7.9737	8.3065	8.8629	13.7671	0.891	0.3615	11.9577	11.4374	8.3538	8.1662	3.6643	5.5503	11.0788	11.4912	9.1565	10.0836	1.4378	6.6208	3.2972	5.8067	13.1837	12.6302	11.3341	7.5881	1.582	0.6505	0.3615	1.9443	0.891	6.2079	0.6505	4.1073	9.3747	4.2219	9.4089	1.0972	2.2483	2.3985
TCGA-55-7283-01	0	609	0.167799	1	15.1938	11.5141	10.9553	4.0909	16.3432	9.9887	5.0696	8.0176	9.1996	9.74	13.867	0.5862	0	12.1973	9.7685	6.9044	8.4066	6.1328	7.8923	11.2155	10.6707	9.2539	12.804	1.3241	7.7213	5.3958	8.8969	14.2015	11.6932	10.6848	7.434	4.4629	0	0	2.3248	1.5874	8.4361	0.5862	5.6182	8.9852	0	7.463	3.0907	0	2.588
TCGA-62-8397-01	0	1289	0.168632	1	13.6189	7.6085	12.2834	0	16.037	11.8414	5.8923	7.362	7.7025	8.572	12.2453	0	0	12.6355	10.2681	4.3203	9.7099	3.4879	7.2557	11.8007	11.2233	8.6316	8.2089	1.2986	8.3447	3.053	1.9707	13.2153	12.6872	10.6355	7.0486	0	0	0	0	4.4221	6.6266	1.9707	3.053	8.383	0	7.283	0	4.2905	0
TCGA-55-8091-01	0	600	0.169219	1	14.3296	9.2407	10.5038	2.6443	15.8914	10.0706	4.8078	8.4522	8.0277	9.2576	12.8986	0.8076	0.8076	11.2209	10.8785	9.4617	8.9415	4.5319	7.7061	11.1084	10.8442	9.1943	6.0421	1.7008	7.1804	2.6443	1.3222	14.5892	12.2526	10.9045	8.6444	0.4595	0	0	3.0879	2.0004	7.5732	0	4.358	10.9157	1.5239	11.9618	2.1297	3.8203	0
TCGA-91-6847-01	0	842	0.170503	1	11.2597	12.2366	8.4787	2.8417	17.0086	9.7282	4.1807	8.6373	9.4669	6.7354	13.1529	0	0	11.2993	10.2298	7.4716	4.5826	2.2539	3.6613	10.9047	11.428	8.4135	5.4765	0	10.8742	0.4251	0	12.9985	12.3072	10.9085	5.0387	0.7531	0	0	3.035	0	1.9037	0	1.0201	7.9122	0.4251	8.2031	0	1.1923	0.4251
TCGA-55-A48Z-01	0	651	0.170669	1	13.384	10.9875	10.9731	3.4075	16.2164	10.42	5.3703	8.4327	8.8392	9.2236	12.8442	1.9572	0	11.2779	10.0035	8.6793	8.8132	4.3378	7.3225	11.4273	11.218	8.1572	6.5654	1.2878	10.8406	5.8385	1.2878	13.3332	12.6009	12.014	9.3554	3.9464	0	0	1.2878	2.1256	6.6712	0.5661	4.0753	11.2686	0.5661	9.6545	0	3.6377	0
TCGA-86-A4P8-01	0	805	0.170698	1	16.1944	9.2009	9.6995	2.6937	15.6624	9.5443	4.3961	8.653	8.1243	11.8312	12.7458	2.4745	0	11.5762	10.6017	8.6789	5.6763	8.0617	9.5266	11.9216	10.6029	8.1978	14.969	5.4543	6.5751	7.9962	6.7865	15.6327	12.0782	11.232	9.2176	2.3511	0	0	4.778	2.4745	9.856	2.8838	7.4102	9.4346	0.9348	7.5325	2.9703	4.0481	4.8482
TCGA-50-8457-01	0	1125	0.170887	1	16.4131	12.0039	10.8774	2.3204	16.295	11.2008	4.942	7.6331	8.1072	9.2261	13.2815	0.9166	0	11.9798	10.1626	8.2232	8.2317	5.49	8.0552	11.4664	10.4263	9.6389	8.1907	2.3204	6.3615	5.2917	0.9166	14.5857	11.6889	11.083	8.8341	2.4432	0	0	4.7411	3.3675	9.0428	0.9166	6.3847	9.7442	0.53	8.3639	3.8395	4.2549	2.3204
TCGA-62-8402-01	1	1498	0.171825	1	12.8498	10.0542	9.3732	1.984	16.5954	10.1894	4.7868	8.4071	8.6827	8.4826	13.4371	0	0	11.0741	11.0207	7.8645	8.905	7.3625	5.549	11.3537	12.1056	9.5111	6.7733	0	6.9447	2.7891	1.3092	11.5761	11.9069	11.5015	6.8054	1.3092	0	0	4.7868	0.9894	6.7862	0	2.8884	9.7748	0.5779	7.5024	0	2.0019	0
TCGA-50-6592-01	1	777	0.172485	1	13.394	9.7544	9.6391	1.1918	16.3241	10.472	6.0647	8.1584	7.7515	9.4881	13.1409	1.1918	0	11.375	11.3132	9.8843	6.4224	2.715	4.4007	10.6658	10.9976	8.5165	6.8968	0.5141	5.0861	7.144	2.8918	13.1761	10.8152	11.4557	8.3486	6.1279	0	0	3.2574	1.4397	7.7939	0	5.3958	11.1952	1.1918	11.5521	0	3.8999	0
TCGA-97-7941-01	0	484	0.1725	1	15.8107	8.7684	9.9956	1.9676	15.5182	10.6255	4.0467	8.1824	8.1776	9.877	12.7322	1.7067	0	11.6411	10.232	6.8559	7.8617	6.4807	7.5418	11.6154	10.7054	9.9114	12.1899	3.2342	5.2432	6.9381	8.8525	14.4731	11.7624	10.9282	8.1711	3.1837	0	0.9785	0	2.0822	8.1581	0.4044	5.6205	10.4317	0	7.7073	2.7703	3.937	2.3799
TCGA-55-7725-01	0	442	0.172772	1	14.7596	9.9006	10.7085	1.0359	15.5786	11.5974	4.9266	8.3328	8.3281	8.8974	13.4187	0	0	12.5698	10.4707	4.3152	6.6702	7.2202	7.6252	9.6837	8.2947	8.6928	10.8191	1.0359	4.7121	5.4616	6.0471	14.3076	10.5827	9.3655	8.1687	1.6326	0	0	0	2.379	8.1687	1.0359	5.2785	7.8651	2.0536	5.3171	1.6326	0	0
TCGA-97-8547-01	0	657	0.173047	1	12.3872	7.3318	9.9941	1.3403	16.3917	11.4481	4.1581	7.2687	8.388	9.3405	12.6878	0	0	11.4027	10.4069	7.2102	9.5032	4.0948	7.5362	11.4068	11.0549	9.3891	5.8692	3.7286	10.197	4.5838	0	14.3316	12.178	10.4838	8.1045	1.7216	0	0	6.922	4.1581	6.4772	2.8335	3.7286	11.6166	0.8205	11.8462	0	4.3861	0
TCGA-53-7624-01	1	1043	0.173127	1	11.1655	7.5038	8.9831	2.7462	15.9076	10.424	5.3092	8.531	9.1936	7.4359	13.9966	0	0	12.1048	11.699	10.0508	7.4359	1.6762	4.3136	11.5485	11.0157	9.1295	5.8383	0	1.2126	3.4726	0	15.6548	11.2434	11.9996	9.8109	0.5253	0	0	1.6762	0	7.2897	0.5253	4.2147	9.1204	0.9094	7.9116	0.9094	1.638	0.9094
TCGA-49-6761-01	0	354	0.173245	1	12.3709	8.0969	10.2497	5.2902	16.8356	9.9843	4.5234	8.1611	9.0228	9.0845	13.7359	0	0	11.6542	9.9968	8.1831	9.8949	4.2729	5.0559	11.3417	11.2241	10.3283	9.035	0	5.5151	3.0588	4.4284	12.9119	11.2285	10.9862	7.2554	3.7512	0	0	4.3784	0.7935	4.9572	0.7935	3.3968	10.2074	0.7935	13.1621	0	2.8864	0.7935
TCGA-55-8513-01	0	791	0.173307	1	15.8946	8.5098	9.8492	1.3125	15.612	10.1028	5.1646	8.3809	8.2499	10.1979	13.4449	0	0	11.6873	10.8426	7.7308	9.2875	6.9032	8.6968	11.5074	10.4816	8.8108	13.704	2.9405	5.2514	6.1137	7.5485	14.8596	11.9966	11.0247	8.4282	2.6306	0	0	3.6859	1.9882	8.7697	0.8006	6.7624	8.6916	1.3125	8.5617	3.3077	3.844	3.6002
TCGA-55-6984-01	1	760	0.173677	1	13.5235	7.371	10.3653	3.8788	16.5866	9.3764	3.2058	8.406	7.8933	9.1514	13.0791	0	0	12.1616	12.1779	8.2415	10.3931	3.4666	6.1759	11.7512	10.9453	9.4404	7.8988	0	6.2471	3.6874	4.733	14.4934	12.3283	10.8831	7.4784	2.2192	0	0	1.9039	0	4.9618	1.4999	4.0478	9.9053	0	9.727	1.4999	2.4539	0.9367
TCGA-55-6970-01	1	464	0.173783	1	14.8308	8.029	11.1074	1.6998	15.9985	10.4751	4.3185	7.8717	8.9164	9.5348	14.1305	0.4018	0	12.4482	10.3472	7.1565	7.499	5.8138	6.2389	10.9819	10.6338	8.8736	11.1143	2.1807	7.5066	4.4516	10.7231	13.7205	12.0495	11.0613	7.9318	0	0	0	0.7159	1.3819	8.2822	0.7159	5.0637	8.739	0.7159	7.598	2.0746	2.6473	2.6918
TCGA-50-8460-01	0	829	0.173868	1	15.3389	8.838	10.5076	2.0349	16.4578	12.0986	6.8377	8.6814	7.8777	10.1817	12.7769	0	0	11.981	10.213	6.6004	7.2079	6.4653	7.8966	11.3645	11.4596	8.6304	11.1073	2.4161	7.1078	4.5426	6.5441	13.1095	12.0199	11.0869	7.674	1.7984	0	0	0	3.9308	8.036	0	4.5804	9.2127	1.163	9.5461	1.163	3.5704	2.238
TCGA-44-6776-01	0	2616	0.173893	1	14.8376	11.2338	10.9927	2.4088	15.3121	10.698	3.8002	8.6812	6.9773	9.3564	13.0494	1.285	0	12.9264	11.3344	6.3223	9.082	7.9339	6.4224	10.6316	10.9084	8.9562	11.1808	1.6577	2.7543	5.4628	8.9831	14.8524	12.6011	11.336	7.1404	1.285	0	0	0.7811	1.285	8.139	1.285	3.5578	9.0195	0.7811	6.2287	0.7811	1.8338	0.7811
TCGA-50-6594-01	1	370	0.173989	1	12.3871	6.9071	12.0365	1.9324	16.6855	9.9082	9.6943	6.5966	6.7926	7.9593	13.1602	0.7691	0	12.2232	10.122	6.0703	7.336	0.7691	4.8311	11.0868	11.0001	9.4748	5.6922	1.9324	5.7873	2.3855	0	13.576	11.2596	10.3493	7.0131	1.9324	0	0	1.2681	1.6382	3.6973	2.7298	2.7298	9.263	0	11.5291	0.7691	3.8059	0
TCGA-97-8171-01	0	568	0.174147	1	12.1991	10.8058	11.0837	1.5685	15.3759	9.3021	6.7512	8.0514	8.631	7.4219	13.2881	0	0	12.3925	10.1877	6.6976	8.8989	1.5685	3.3601	10.7087	10.987	9.6591	7.0584	2.9524	4.1805	0.3572	0	12.3682	13.7245	9.9405	6.3306	0.6431	0	0	0	0.3572	4.2027	0.3572	1.6991	8.462	1.425	5.7191	0	3.483	0
TCGA-91-8497-01	1	434	0.174276	1	16.1455	9.5347	10.1125	2.494	15.7499	10.563	5.3239	8.6106	8.1613	10.0273	13.0939	1.867	0	11.6981	10.5955	6.9709	9.5334	5.3937	7.4132	11.6448	10.8792	8.9036	9.2897	3.3599	12.2288	5.503	8.5094	14.4347	11.4703	11.1965	9.0956	0.7328	0.7328	0	2.1076	2.3137	9.0259	2.1076	6.126	10.1626	5.6433	6.5897	4.1867	3.9458	1.2165
TCGA-MP-A4TI-01	1	429	0.174316	1	14.5886	8.5553	9.6449	6.5352	16.6397	9.6966	5.4272	7.495	7.4236	10.2688	13.2561	0	0	11.4691	10.6678	7.445	7.2204	4.6782	6.9955	12.1777	11.3148	8.9635	10.1072	1.833	5.8425	4.0336	5.2246	14.6742	12.1366	11.1823	9.8607	2.6148	0	0	5.9055	2.0269	6.4866	0	5.1433	11.6834	0	11.2507	1.3435	4.416	0.597
TCGA-MP-A4SY-01	1	1501	0.174593	1	13.4726	8.0169	10.8678	2.1581	16.8971	11.7109	4.5012	7.4444	8.217	8.5459	12.9665	0	0	11.6825	10.5634	9.8592	5.7957	3.3957	5.7266	11.3579	11.0952	10.2012	5.6664	3.5635	9.0952	3.2718	0.8999	14.2734	12.0489	10.8281	8.3607	1.2009	0	0	3.8928	0.5189	6.569	2.7286	4.1951	10.9895	0.5189	9.6214	0.5189	3.9816	0.5189
TCGA-55-7911-01	0	537	0.174725	1	13.3941	8.7113	10.4731	3.982	17.6093	10.2744	3.882	7.9748	9.2538	9.3434	13.9663	0	0	11.7936	11.1012	5.4707	6.3554	4.7496	5.9369	11.1956	10.7628	9.3197	8.6289	2.6522	6.463	2.8764	3.3944	13.7525	11.5229	10.9533	7.6983	2.0606	0	0	4.5362	0.6122	6.773	0	5.1223	8.9612	0	8.7472	2.2328	3.5844	1.3706
TCGA-97-A4M2-01	0	624	0.174773	1	15.6094	9.9594	10.3544	2.9529	15.7839	10.0034	4.5333	8.6026	8.434	11.2236	12.9522	2.7612	0.9733	11.7136	10.5626	6.8352	8.6655	7.9879	7.8888	11.849	11.0054	8.8739	13.5612	3.3436	7.0757	6.633	8.9754	14.8282	12.1585	11.3586	8.1261	2.5401	0	0	1.769	3.122	9.3724	4.7553	6.0236	8.909	0	6.478	1.5492	4.9312	2.8602
TCGA-69-8254-01	0	409	0.17482	1	14.8315	9.4014	11.0942	1.9829	15.4074	10.9046	6.7189	8.2592	7.297	8.8313	13.4359	0	0	12.2	10.2646	6.4971	10.5549	5.6287	7.2511	11.484	10.6925	10.1664	10.7902	1.4449	5.1071	4.9437	3.3717	14.1989	11.9219	10.9278	7.493	16.0822	0.3174	0	1.5698	0.9886	8.2061	0	4.7329	8.8946	0.5774	7.9139	2.1522	3.663	0.9886
TCGA-97-8176-01	1	468	0.174895	1	13.8944	8.9893	10.3393	0.6732	16.4303	11.1866	4.9693	7.4869	8.4853	9.4382	13.1136	1.1304	0	12.2537	10.6222	8.1132	9.5929	4.447	5.6877	11.453	11.6623	9.9467	9.2678	2.6671	7.3305	5.9736	5.2428	13.099	11.6657	11.3522	7.149	1.1304	0	0	3.8754	1.1304	5.7368	0	4.699	9.7526	3.5488	8.646	0.6732	1.2579	0
TCGA-91-6849-01	0	35	0.174897	1	14.4229	11.344	10.9258	2.4461	15.7901	10.3184	2.4461	7.7227	7.5103	7.8672	12.9809	0	0	12.1921	11.366	8.5019	8.4105	6.9071	5.7945	10.7783	10.746	9.8504	6.6114	1.0788	8.5498	2.7141	1.0788	14.4397	11.6268	10.7272	7.5706	0	0	0	0	0	7.7822	1.6892	4.6064	8.4246	2.1167	8.011	0	1.9398	0
TCGA-69-7974-01	0	184	0.174966	1	14.7986	9.4655	11.6052	1.866	16.8604	10.9487	2.9004	7.268	8.7691	9.9764	13.1978	0.3717	0	11.5532	10.8724	8.2688	7.1051	5.2039	6.5884	11.643	11.1634	9.0524	10.4382	2.5116	5.0201	4.0511	6.1001	15.9512	11.4189	11.094	7.887	0	0	0	5.768	1.4665	7.1112	0	4.9803	10.1117	0.3717	9.9008	0.667	3.6079	1.3043
TCGA-93-7347-01	0	683	0.175792	1	14.8544	10.1822	11.1417	1.736	16.3298	11.0958	4.5566	7.7616	7.9181	9.5083	12.8968	0	0	11.9762	10.5215	5.6536	10.3513	5.6975	7.4548	11.4672	10.9589	8.744	8.692	3.8676	9.1434	3.9425	1.3528	14.0472	11.526	11.2795	8.8727	0.4735	0	0	5.137	2.5013	7.4675	1.1147	4.986	10.0967	0	7.502	3.3126	4.2141	2.2884
TCGA-55-8087-01	0	462	0.176133	1	14.7992	11.5649	10.3984	3.3327	15.881	10.877	4.0922	9.2806	9.1529	7.9386	12.9221	0	0	12.1115	9.7329	4.2327	9.4275	2.3753	5.5781	11.0753	10.0635	7.3328	8.5701	2.2748	5.18	4.5229	2.932	12.7266	12.5561	11.151	7.4148	3.1175	0.4319	0	0.4319	1.6296	8.6002	1.9231	5.3126	11.5684	0	7.0846	3.0583	2.0586	0
TCGA-55-6982-01	1	995	0.177073	1	14.2526	8.5937	10.6275	3.6987	16.3182	10.2458	5.5289	8.1959	7.3832	8.9809	12.9538	0	0	11.9531	10.9182	8.919	9.2204	5.0154	6.151	11.0081	11.2435	9.1117	6.971	2.7073	8.3383	3.3531	0.9425	14.2431	11.6965	10.7384	8.863	1.9129	0	0	1.5078	1.9129	6.8723	2.2288	4.7448	10.1031	0	10.1785	1.5078	3.3202	0
TCGA-86-A456-01	0	896	0.177102	1	14.6063	8.3682	10.5001	1.9845	15.5616	10.2824	4.9342	7.7409	8.1513	9.1652	13.4509	0	0	11.8457	10.4758	8.09	9.7995	8.1056	8.0679	11.4431	10.9599	9.685	12.4081	3.3033	9.6203	5.8961	7.9726	13.7628	11.8389	10.4889	7.8669	3.6813	0	0	1.9845	1.7509	7.5447	2.3618	5.1174	9.5064	0.6704	9.0363	2.6606	3.0079	2.1855
TCGA-69-7980-01	0	362	0.177137	1	15.0713	9.6237	11.0606	1.7865	16.6237	11.1713	6.2828	8.7212	8.8844	8.9749	13.6432	0	0	11.775	10.9051	8.7997	8.5072	6.0426	5.3179	11.2642	11.0465	8.9976	10.3401	0.6892	8.6504	8.3014	5.2265	13.4915	11.844	11.5967	8.2916	6.5699	0.3854	0	4.4273	0	7.8303	0.9401	6.0291	9.6315	1.9092	8.8474	0.6892	2.3831	0.6892
TCGA-49-4512-01	1	905	0.177371	1	13.8834	7.4552	10.7415	3.1188	16.2459	10.2178	2.276	8.0183	7.9749	9.2301	13.3734	0	0	11.4928	10.9901	8.4824	7.7147	8.2761	6.4187	11.5953	11.7507	9.7794	6.9086	5.7559	5.8928	4.9531	1.3433	12.938	12.4788	10.7627	8.5222	3.2411	0	0	1.725	3.2411	5.8928	1.725	3.6473	10.8178	0	9.8887	0.8226	4.7049	0
TCGA-75-5126-01	0	0	0.177522	1	14.8459	9.8033	11.5175	3.1638	16.4044	10.8425	6.0332	8.1275	7.0912	10.5456	12.771	2.5303	0	11.7762	11.3393	10.1008	7.2045	4.7267	6.9497	11.4	11.4762	9.1595	11.2874	3.0296	6.6049	5.8462	9.1814	13.9368	11.568	11.2172	8.903	0	0	0	1.7606	0.8449	8.3087	0	4.1473	10.1999	0	9.5373	2.3164	3.5188	3.5047
TCGA-55-7903-01	0	567	0.177525	1	13.1946	8.6656	11.5946	3.8533	16.2302	11.2041	4.7765	7.5534	9.538	8.5283	14.088	0	0.5833	12.093	10.793	8.0584	6.7566	5.8899	5.4213	11.0923	10.7849	8.6078	9.3225	1.3189	7.1799	2.5808	5.8405	12.8554	11.8778	11.1482	6.955	1.3189	3.3174	0	5.317	3.5803	5.2805	0.5833	2.803	9.3765	1.8038	12.1423	0	1.7976	0.5833
TCGA-97-7546-01	0	1285	0.178321	1	16.3056	12.3387	9.8514	3.9157	15.361	11.8042	4.8145	8.5314	8.3814	9.6145	13.1898	0.6059	0	11.777	10.7466	8.2012	7.2513	7.3469	9.1238	10.5274	10.3438	8.8931	12.5	1.3594	5.5363	5.9435	6.3831	15.0492	11.1155	10.42	9.3849	4.7033	0	0	1.3594	2.753	9.9361	1.6265	6.4275	10.2743	0	9.3994	5.3641	2.7134	2.3717
TCGA-62-A46Y-01	1	414	0.178469	1	13.6948	8.846	11.3429	3.0032	16.1196	10.5335	4.8364	8.3097	8.1735	9.3289	12.802	0	0	11.6698	9.906	6.2324	6.3164	5.8862	6.6474	11.428	10.7332	8.4151	9.9672	4.3254	9.1835	3.7582	6.6474	13.3297	11.8618	10.785	7.3028	2.0027	0	0	4.4629	1.3241	6.4298	1.5874	4.558	8.3699	0.5862	9.0425	1.0018	4.0213	2.0027
TCGA-78-7152-01	1	1215	0.178639	1	13.8666	8.4745	10.3422	0.9475	16.734	9.7818	3.987	8.1222	8.0881	8.8762	13.5264	0.9475	0	12.5237	10.2251	5.51	8.978	1.5145	6.5523	11.0878	10.9112	9.2173	6.8597	0	5.5676	0.9475	1.9205	13.9165	12.372	10.7417	7.5446	1.9205	0	0	2.4963	1.5145	6.1798	0	4.2906	9.4167	0.9475	6.8364	1.9205	2.7721	0.9475
TCGA-MP-A4T9-01	1	1265	0.178979	1	14.9179	8.467	10.7019	1.5807	16.4293	10.0686	5.8862	8.1786	7.6844	9.8833	12.9408	0.4836	0	11.2431	10.2705	8.5336	9.1079	5.4467	7.9042	11.2736	10.9349	9.1079	13.782	4.6145	8.2577	5.4066	9.9158	14.259	12.5167	11.0417	8.4056	2.3169	0	0	3.3448	2.4278	7.7868	2.0656	4.7273	10.6064	0	10.7231	1.7611	1.9706	3.7383
TCGA-91-6848-01	0	224	0.179041	1	14.0039	9.6781	10.064	3.3522	15.7836	9.9599	4.08	7.338	8.2606	10.779	12.9843	4.9611	4.797	11.5398	11.2746	8.5965	8.4727	4.8814	4.6117	11.0996	11.0891	10.1388	5.9179	0	6.5016	4.3407	3.5713	13.878	11.1483	10.55	10.18	0	0	0	3.2288	0	7.9642	0	5.8144	11.2031	1.4195	8.6058	0	3.298	0.8777
TCGA-93-A4JP-01	0	578	0.17925	1	16.5971	11.2554	9.8304	2.9555	15.4084	9.3964	3.3977	8.9151	8.4867	10.6782	13.3621	3.1618	0	11.732	10.5205	8.8256	9.5404	7.3849	9.1633	11.2133	10.8427	7.9061	14.7166	4.2987	8.4883	7.4811	5.1848	15.7222	12.5412	11.5396	9.2392	1.3729	0	0.4828	1.3729	2.9555	10.4655	4.1124	7.5034	9.3391	0.4828	6.505	2.7147	3.3326	5.9865
TCGA-05-4405-01	0	610	0.179338	1	14.9708	9.3004	10.6833	2.1088	15.4946	10.8037	5.6826	8.4383	9.0238	9.0707	13.7715	1.5791	0	11.8097	9.9594	5.6826	9.1248	6.4007	6.9648	11.2306	10.5455	8.653	8.8729	0.7334	7.5535	4.2396	7.9705	13.9432	11.7692	10.8037	8.084	0.7334	0	0	6.3193	0.7334	8.2874	1.2174	5.4618	11.5231	0	8.0192	0.7334	2.9057	0
TCGA-55-8299-01	1	469	0.180403	1	15.5274	9.1407	10.1291	2.2634	16.1449	9.5201	4.0184	8.3646	7.962	11.0825	13.0748	2.9556	0	11.8775	10.4229	9.1632	7.4443	4.4945	6.4802	11.305	10.4181	9.2082	11.1546	0.8834	6.4456	4.3525	7.8047	14.3198	11.7554	10.936	9.0879	0	0	0	0.8834	2.4972	7.5969	0.5083	6.8353	12.4661	0	10.4388	0	3.4941	0.5083
TCGA-50-6595-01	1	189	0.180885	1	14.5222	8.8237	10.0218	2.6193	16.0887	9.5033	2.7629	8.0233	7.2733	10.1701	13.2594	0	0	11.9125	10.9558	10.1433	8.0861	3.8585	7.8731	11.009	11.4049	9.3297	4.5151	1.5506	6.6257	3.981	0	15.0957	11.8488	11.1994	9.2405	0.7164	0	0	0	2.0757	7.8612	0.7164	5.9413	12.3449	0	11.6242	0.7164	0	0
TCGA-55-8619-01	0	416	0.181033	1	15.9917	8.3793	10.8162	2.3439	15.7024	9.8958	4.0128	8.2417	7.7543	10.8728	12.7983	1.458	0	11.7463	10.3817	8.4554	8.1589	6.4653	8.2305	12.1528	11.0434	8.6583	14.4508	4.6369	8.0071	5.6076	7.6702	15.2875	12.1475	11.1966	8.7761	0	0	1.7353	2.3439	2.5006	9.0557	5.0202	6.5927	10.5917	0	8.3691	3.5929	3.9722	4.0128
TCGA-55-7816-01	1	468	0.181151	1	14.1188	8.9099	10.9431	3.7052	15.9934	9.7004	4.7901	9.0382	8.482	9.4088	13.2701	0.8955	9.4079	11.0974	10.8816	6.5793	4.7212	5.0742	6.1344	10.832	9.9097	8.1693	6.649	1.8402	6.856	8.387	5.1105	16.3138	11.4833	10.87	10.247	1.4438	0	0	1.8402	6.4992	7.3076	1.4438	9.8109	11.986	0	6.5331	3.8413	3.5837	5.6323
TCGA-86-A4D0-01	1	116	0.181219	1	13.4536	9.1217	9.42	5.128	16.7901	9.8264	2.8175	8.2652	8.2298	7.8481	13.2168	0	0.5512	11.8093	11.0729	7.7009	9.2375	4.2938	4.944	11.301	11.302	9.513	7.5226	0.5512	12.6016	6.0678	3.5488	10.7074	10.936	10.6525	10.1609	3.1555	0	0	3.2988	0.5512	5.6796	0.5512	5.7184	8.7199	3.605	6.1072	0.5512	2.1697	0
TCGA-38-6178-01	0	448	0.181348	1	14.8522	9.1077	10.1868	1.7399	15.0923	11.4722	5.4303	8.1934	7.5621	9.122	13.7978	0	0	11.475	10.4017	9.4036	9.0085	6.0892	7.0869	11.2688	11.2319	8.2011	8.4466	0	9.0085	4.4115	4.862	14.4206	12.2046	10.8682	8.8047	2.2928	0	0	0	1.3562	8.5128	0	5.5066	10.5083	1.7399	9.0281	0	2.2294	1.3562
TCGA-97-A4M5-01	0	634	0.181512	1	15.6705	8.902	10.8925	2.4871	15.9735	10.1249	3.7616	8.0894	7.8406	10.8087	13.4412	1.4195	0	11.8372	10.6953	7.572	9.2051	7.5496	7.8113	11.6676	11.0076	9.3267	12.9018	3.6696	7.679	5.6557	5.8037	14.5918	12.343	11.1087	8.5793	1.6294	0.5047	0	2.3751	1.975	9.4063	2.9449	5.9379	10.2222	3.8055	8.5311	1.8125	4.5859	3.2288
TCGA-86-8671-01	0	839	0.181587	1	15.1892	8.8763	10.288	2.5752	15.7985	10.1548	4.5936	8.5428	8.455	10.3839	13.1176	0	0	11.188	10.4816	7.7018	9.1371	6.0206	8.1565	12.2871	11.0889	9.3891	11.5717	3.4487	5.81	5.5465	5.3461	14.467	12.2044	11.3383	8.9791	1.0718	0	0	4.7787	2.4352	8.2742	1.68	6.8601	10.5596	0.6332	7.6353	2.2802	5.4281	2.9284
TCGA-44-7661-01	1	557	0.181603	1	15.2094	8.9857	11.1498	1.6718	16.7989	9.779	4.9678	7.9991	7.6434	10.1678	13.1957	3.1387	0	11.2509	10.9968	8.9174	7.192	4.8478	7.0598	11.5147	10.8067	9.2303	11.4217	1.523	6.5841	5.3785	6.9871	16.1818	12.0268	11.0204	10.2872	0.7001	0	0	4.6645	1.523	7.4457	1.357	5.9446	11.0437	0	12.1485	1.8067	2.5259	1.8067
TCGA-75-6203-01	0	0	0.1817	1	16.0301	9.8603	10.8001	1.2482	15.8936	9.3448	3.8832	7.9616	8.0466	11.3749	12.6889	1.6151	0	11.7682	11.183	7.6421	8.8575	8.0086	9.1836	11.3715	10.4561	8.9667	15.0582	6.0215	5.2532	7.0558	4.2905	15.5953	12.2168	10.4861	9.1385	0.7551	0	0	2.358	0.7551	8.9407	4.1854	7.3875	9.6429	1.6151	9.1767	3.742	3.0915	6.1247
TCGA-78-7535-01	1	949	0.181903	1	12.9825	8.5282	10.7428	2.2955	15.7013	9.9519	1.6472	7.9417	8.3016	9.1394	12.361	0.7747	0	12.0511	10.1096	9.522	9.8117	5.436	6.5288	12.0578	12.1256	7.9186	7.2684	1.2759	8.0674	2.6624	1.8023	12.2037	12.8738	10.7132	6.5288	2.4906	0	0	0.7747	0.4387	5.2053	0	2.1871	9.4981	1.047	11.8197	1.2759	3.9745	1.047
TCGA-86-8075-01	1	694	0.182043	1	14.4102	10.1559	10.1036	2.2369	15.6101	9.5353	3.9067	7.715	7.9161	9.0352	13.5878	0.652	0	11.6122	10.9357	8.6524	9.2749	7.2839	7.451	11.1878	11.0494	8.4504	7.5511	1.7161	7.6611	4.7081	6.3798	14.0501	12.1261	11.1295	9.6424	4.1582	0	0.3626	1.7161	1.8364	7.2382	1.0994	4.8291	11.1022	0.893	8.5002	0.652	3.3308	1.8364
TCGA-64-5815-01	0	866	0.182419	1	14.5316	8.7997	10.5061	0.8363	17.3366	10.83	4.708	8.0367	7.2831	9.8195	13.2933	2.0504	0.8363	12.1449	10.53	10.3516	7.5482	4.8326	5.766	11.2504	10.7832	9.2997	9.3033	3.9933	5.9965	5.9049	7.5782	15.2295	11.7115	11.0876	8.774	3.6762	0	0	4.0627	0.8363	7.1216	3.5847	5.2745	12.6895	0	11.0954	0	2.5418	1.3624
TCGA-L4-A4E6-01	0	435	0.182445	1	16.2872	8.9735	10.0596	2.2908	15.8618	9.3519	4.1892	8.6249	8.1643	11.2301	12.7107	3.5998	0	11.6189	10.5892	7.7491	4.702	7.1355	8.5455	11.5994	10.5772	8.6371	14.6999	5.2579	5.7051	7.1581	11.5864	15.348	12.1662	11.0166	8.9198	2.2908	0	0	3.3073	2.4461	9.1632	0.638	7.0412	9.7478	0	8.5477	2.4461	4.891	5.1263
TCGA-55-6979-01	1	237	0.182521	1	14.8139	10.2685	11.4843	1.6388	16.2222	10.112	2.3863	8.0816	7.9926	9.805	12.9337	0.7695	0	11.1219	10.1348	7.2922	8.7225	5.0926	7.3306	11.3489	11.1391	8.4447	9.7902	1.6388	7.4224	4.5577	5.8774	12.9057	11.8109	11.9508	8.258	1.2687	0.7695	0	1.6388	1.9331	7.4918	1.6388	4.2722	10.8741	0	7.9273	1.9331	3.4191	2.3863
TCGA-91-7771-01	0	492	0.182801	1	16.6033	11.6327	10.1098	2.1469	15.675	10.2786	5.141	8.69	8.5004	9.6549	13.1297	1.0996	1.0996	11.9248	11.3238	8.8717	7.6137	6.0844	6.3899	10.7733	10.7254	9.4615	8.1108	2.1469	6.0096	6.1555	7.4815	14.3465	11.3808	10.184	8.7658	0.6521	0.6521	0	4.0875	2.1469	10.3498	1.0996	6.6252	8.6247	3.1699	8.4281	1.0996	2.7087	0.6521
TCGA-73-7499-01	1	1531	0.182854	1	12.9504	10.082	9.6604	9.7915	16.2407	10.84	3.5537	7.7941	6.977	8.6384	13.1958	0	0	11.9316	9.4349	8.0765	9.4906	4.0666	6.4656	10.6764	11.5279	8.4577	5.8917	1.0526	9.2757	3.7198	0	11.5845	11.8705	10.2594	7.1139	6.2853	1.4805	0	3.0909	2.3042	7.0294	0.4416	4.127	8.9403	0.7792	5.1593	2.4052	3.3321	1.8101
TCGA-86-A4P7-01	0	415	0.182867	1	15.7251	9.2774	10.6115	2.8414	15.6663	10.9906	4.0578	7.9551	7.8699	10.8201	13.2124	0.5601	0	11.6309	10.3283	10.1115	8.7838	8.9229	7.9523	12.249	10.9976	9.0867	13.0617	4.0162	6.9304	7.1867	8.6925	14.5767	12.0599	10.9963	8.704	2.7426	0	0	2.3976	2.8414	9.0778	2.3976	6.9134	10.317	0.9626	9.4692	1.7536	4.2646	4.0578
TCGA-73-4676-01	1	281	0.18347	1	13.9468	9.3173	11.0428	1.3691	17.2336	9.1518	8.2649	6.6239	6.8519	9.3538	13.6216	0	0	11.5759	10.4353	9.2325	7.1216	7.3061	6.2764	11.045	11.0331	8.5017	10.6145	3.7724	9.0128	4.908	8.3836	13.458	11.4901	10.8293	7.2219	2.5234	0	0	2.3845	1.3691	7.4038	1.6373	5.3426	9.1505	0	8.8753	0.6114	1.5333	1.0394
TCGA-97-8172-01	0	545	0.183752	1	16.9694	10.6742	10.6262	1.9675	15.8012	10.547	5.0682	8.9289	9.1249	9.222	12.8936	0.6128	0	11.2406	10.722	7.6285	8.6854	3.072	7.2159	11.6152	10.1514	8.2875	8.3154	3.16	5.5801	5.8815	4.1859	14.4511	12.588	11.5034	9.0089	0.8431	0.3387	0	1.9675	1.5121	10.5022	2.3879	7.4258	10.2544	0.6128	6.9424	4.9619	4.7702	3.4317
TCGA-86-8056-01	0	139	0.184208	1	14.9061	9.8132	11.1213	3.7519	15.7418	11.1534	3.0488	8.0889	8.9269	9.3247	13.1759	1.2545	0	11.7229	10.4703	7.188	8.7502	5.6294	7.407	11.0374	10.1181	9.0461	8.4564	2.9871	6.1065	5.1273	8.4817	13.3888	11.1582	11.1382	8.0365	9.2296	0	0	3.8242	1.4501	8.5053	2.4604	4.6779	8.55	0	6.6045	1.0281	2.5347	0.4291
TCGA-83-5908-01	0	824	0.184293	1	13.7162	7.4061	10.9526	2.3592	15.8809	9.3188	7.2296	7.4838	7.5832	9.2871	14.6376	0	0	11.4217	9.9661	8.7312	8.3776	4.8661	6.1694	12.4412	11.6182	9.2854	6.7093	0.46	5.7535	3.4775	0.46	14.6892	12.3407	11.7264	8.2302	9.6555	0.46	0	0	1.5249	6.4614	0.46	5.3639	10.6374	1.0885	6.9342	0	3.8085	2.4611
TCGA-91-6835-01	0	79	0.184564	1	15.5958	10.304	10.7739	1.2354	15.9396	10.6726	4.8349	7.9979	7.9247	9.7393	14.5361	1.7037	0	11.5381	10.2191	7.3414	7.5081	6.609	7.3613	11.8997	10.4629	9.0997	10.2722	1.2354	5.0068	4.8575	5.5835	14.4339	12.1156	11.5976	9.0997	3.7699	0	0	1.7037	2.34	7.946	2.34	6.3858	9.9594	1.2354	6.5266	2.0567	4.2623	4.1824
TCGA-67-6215-01	0	174	0.184739	1	13.0436	10.4153	10.9492	2.2401	17.1665	11.6197	2.6355	6.486	8.52	8.7974	13.452	0.4567	0	12.3973	10.7883	6.1039	6.6555	3.7721	7.2916	10.8784	10.6647	8.967	9.6247	3.9214	5.5715	3.0137	3.313	13.9512	12.0812	10.6295	7.1013	0.4567	0	0	2.4513	2.3496	6.1948	1.8508	3.0137	8.5997	0.8031	9.9302	0	2.0688	1.0822
TCGA-86-8278-01	0	944	0.1848	1	13.3812	9.5434	10.2847	3.2168	16.1055	11.5166	5.2211	7.863	7.2907	8.5252	13.2262	0.3326	0	11.7376	10.6844	6.8037	10.8212	2.9034	7.34	11.0839	10.5754	9.0996	7.5896	1.6203	8.3653	3.8563	2.5026	14.4617	12.1149	11.1199	7.6317	1.1994	0	0	3.8037	3.6923	7.6448	0.8302	4.0035	10.3368	0.3326	10.3592	3.176	3.153	0.8302
TCGA-78-7147-01	1	586	0.184841	1	13.1704	8.4956	10.4745	3.5795	16.2862	10.7331	3.671	7.8447	7.4195	8.161	13.1735	0	0	12.018	10.0774	5.5597	10.237	6.8189	7.5059	11.2933	11.1451	8.6012	6.957	2.6055	9.3694	2.6055	0.8339	12.5899	11.7757	11.1898	5.9731	2.2965	0	0	3.7147	3.2642	7.7111	1.1202	1.9025	8.0778	0	8.1291	0.4763	2.8053	0.4763
TCGA-55-A48X-01	0	689	0.185031	1	15.319	9.4174	10.2716	0.9837	16.4356	10.1132	4.2908	8.3445	7.7256	8.9588	13.3675	0.9837	0	11.6853	10.034	7.4552	8.5966	5.2718	6.5969	11.7557	10.9119	8.7453	9.1985	1.5632	8.8345	6.0445	9.162	13.6387	12.2733	11.0477	7.9302	4.5833	0	0	2.1445	1.3023	7.6987	0.9837	5.4915	9.9323	0.5741	6.9843	0.5741	5.2277	0.5741
TCGA-97-8552-01	0	626	0.185209	1	15.2927	10.7291	10.0216	1.782	15.7405	10.2945	3.2535	8.3242	8.1369	9.4177	12.4215	1.1502	0	11.5903	10.5034	6.4119	8.1951	7.6111	8.0957	11.4717	11.165	9.1075	12.5683	4.27	7.1358	5.3228	4.4817	14.1115	12.018	11.1707	8.251	4.0218	0	0	2.8273	2.0175	8.5662	3.4271	6.6495	9.6729	1.782	8.6074	3.582	4.6575	3.5066
TCGA-86-8358-01	0	653	0.185283	1	13.185	8.7259	9.7025	5.4628	15.3658	9.6307	4.9467	7.5798	8.5172	8.8263	13.6213	0.7339	0	11.5003	10.2183	9.3418	7.3411	5.6836	4.5574	11.4923	10.3864	9.0376	7.427	0.7339	7.4654	1.8689	4.0802	12.0502	12.6144	11.4128	10.867	0.7339	0.7339	0	6.1285	0.7339	6.5723	0	3.6174	10.1776	0	7.6095	0	2.7145	0
TCGA-75-6212-01	1	1516	0.186049	1	14.3427	9.0716	11.126	0	15.6382	11.6378	4.7814	7.2719	8.1885	9.5221	12.7718	1.3555	0	12.069	10.3481	8.8652	7.8755	6.0882	8.6497	11.1667	10.329	9.2903	10.0299	3.4767	6.9469	4.9364	6.6437	13.4354	12.5327	10.6872	7.5126	2.292	0	0	0.8314	2.292	6.731	0	3.7518	9.2465	0	10.9861	0.8314	4.2613	0
TCGA-MP-A4TC-01	1	74	0.186094	1	13.5101	8.7452	11.3171	2.214	16.4779	8.6039	4.6504	8.0591	7.9277	9.178	13.2219	0	0	11.6934	10.2775	9.4979	7.5084	7.8474	6.2749	12.0984	11.1315	8.6763	6.0457	0.541	7.9331	5.3427	0	14.8995	11.8137	11.7528	8.517	1.2418	0	0	2.6914	1.2418	6.8365	0.541	2.8815	11.8621	0.541	10.9883	0.541	3.7316	0
TCGA-97-7552-01	0	1932	0.186212	1	15.8061	9.1729	10.3415	4.2582	15.4506	10.506	5.7047	9.0466	7.8266	9.5176	13.2793	1.9223	0	11.5905	11.0822	8.3936	8.0043	5.527	7.3054	11.3788	10.277	8.7567	11.0131	1.7334	4.8059	5.7676	5.8514	15.3041	11.4813	10.575	8.7675	0.5509	0	0	2.6124	2.2389	9.3601	1.9223	6.9461	9.5001	0.5509	6.1448	3.9022	3.3828	1.9223
TCGA-55-7913-01	1	561	0.186522	1	11.2614	8.8894	11.992	2.327	15.1555	10.1313	7.0861	8.2562	9.2355	7.562	13.7543	0	0	11.8863	11.1112	6.8081	11.4643	0.896	2.327	12.5746	11.2001	9.6955	5.795	0.896	9.1694	6.9554	0.6543	11.3443	12.5429	11.5876	6.2017	0	0	0	3.0808	2.1517	4.8641	0.364	2.0554	9.2098	0	6.563	0	0.7899	0
TCGA-MP-A4TK-01	1	582	0.186555	1	14.3473	8.2508	10.4702	6.2154	16.2871	8.8598	6.8003	8.1861	8.3809	9.541	12.4378	0.9932	0.5804	11.505	10.4053	8.2224	7.2249	6.9695	7.9348	11.6724	10.9318	9.0129	9.8232	5.5412	10.0625	5.5258	5.2155	14.3116	11.4937	10.9424	8.6302	1.3138	0	0	5.0953	0.5804	7.4459	0.9932	5.4461	11.5243	0.5804	12.8551	1.3138	4.0455	1.5759
TCGA-95-7567-01	0	568	0.186612	1	13.7199	9.7379	10.4102	0.6439	16.1541	11.3994	2.5316	7.4729	8.8754	9.0386	13.9771	0.3576	0.3576	12.3326	10.975	6.0623	7.7692	4.822	6.508	11.3042	11.4375	9.0722	9.6733	0.3576	8.9987	1.8203	0.3576	13.4988	11.7751	11.288	7.9276	0.6439	0	0	4.2266	0.6439	4.6387	1.0876	3.8011	10.314	0.6439	7.1519	1.2669	2.7115	1.0876
TCGA-55-8505-01	0	440	0.187255	1	14.0286	9.8842	10.0681	1.1234	16.0547	10.2403	4.9008	7.1894	7.5164	9.1115	12.8486	0.6684	0	11.5162	11.0859	8.853	8.9881	1.7472	4.548	11.6642	11.4801	10.5211	6.0275	0	9.336	3.3824	1.1234	13.9584	12.0109	11.1569	8.1187	9.0014	0	0	1.1234	1.1234	6.3106	0	4.4734	11.6114	0	11.9904	0.6684	4.3674	1.1234
TCGA-49-AARQ-01	0	6732	0.187383	1	11.1148	8.6148	10.9986	3.1482	14.503	11.6684	3.9112	7.8987	8.2309	7.7746	12.3536	0	0	11.5245	10.6351	8.239	9.501	4.8624	5.5907	11.6303	12.3164	8.1533	8.0347	1.4251	6.5841	3.7398	3.1482	10.3547	13.1177	11.5124	8.8206	3.4741	0	0	1.4251	1.9294	3.3203	0	1.0865	7.6018	0	6.948	0.6432	3.3954	0
TCGA-99-AA5R-01	0	658	0.18747	1	16.2084	9.5001	9.8199	2.5573	15.7518	9.4979	4.9476	8.4153	7.893	12.0944	12.7414	2.6846	0	11.4499	10.8449	9.3046	6.8859	9.2885	9.2885	11.7499	10.9066	8.2268	14.9547	4.6989	8.4061	7.1947	9.167	15.2103	12.1836	10.9728	9.4178	3.1927	0	0	3.8651	0.6256	9.7082	3.6323	6.9569	9.9928	0.6256	8.9718	1.3943	5.6447	6.1169
TCGA-78-7160-01	1	697	0.187684	1	15.3093	9.754	10.6561	4.1213	15.5272	9.7904	5.208	8.4272	7.8731	9.6146	13.7398	0.7057	0	12.2807	10.8075	7.6374	7.9376	5.5369	7.005	10.7993	10.1337	9.2538	11.5378	2.5963	7.2989	5.1831	6.9174	14.1201	11.7047	10.5653	8.8641	0.7057	0	0	1.8171	0	8.5268	0.7057	6.4292	10.0892	0.7057	7.1466	0.7057	2.3165	1.5324
TCGA-38-A44F-01	0	133	0.187839	1	15.2498	8.5977	9.3842	3.1685	15.5714	9.8346	4.1336	8.8434	7.6535	10.324	12.463	0	0	11.3872	10.8826	7.2175	9.3518	6.9442	7.9078	11.5862	10.8774	9.4853	12.3031	3.9326	7.1143	6.0828	6.4833	14.2176	11.8001	10.6333	8.0072	3.4949	0	1.0987	3.0738	3.0738	8.1733	0.6515	6.6236	10.0947	0.6515	10.1007	3.3409	4.612	2.3206
TCGA-55-7574-01	1	995	0.18802	1	15.4954	9.8296	11.1397	1.7576	16.4455	10.4427	4.8472	8.1557	8.9011	10.0411	13.3876	0	0	11.569	10.5896	7.7127	7.4434	4.8472	7.5014	11.6467	10.4178	8.642	10.4817	0	7.4101	5.5558	9.4205	14.4064	11.9231	11.2061	9.2821	0	1.3716	0	4.5862	1.7576	8.2935	0.843	6.7571	10.8059	0	12.0638	2.0618	4.7957	2.0618
TCGA-86-8054-01	0	1148	0.188494	1	13.8455	10.071	10.1198	1.2216	16.1787	10.3032	5.6134	8.5144	9.6515	8.5861	13.4847	1.5841	0	12.1973	11.3463	10.3017	7.9987	7.4932	5.4024	12.1236	11.4751	10.6717	9.4764	0	9.8854	5.8813	9.2616	11.3	11.6282	10.8087	10.6485	0.7365	0	0	2.6618	1.4142	7.7953	0	3.5431	10.0192	0.4147	9.8055	0	1.5793	0.4147
TCGA-93-7348-01	0	531	0.188624	1	14.0633	9.9049	9.9879	3.4471	15.9291	10.7226	3.8287	8.9182	7.2502	9.1506	13.0283	1.5759	0	11.6404	10.6999	7.8046	9.1269	5.4571	6.9828	10.9021	10.4483	8.7928	6.4731	0	6.3146	4.6688	4.2351	13.6653	12.1001	10.9011	8.6171	10.6027	1.2147	0	0.7315	1.8647	6.5964	1.2147	5.0601	10.9806	0	9.4274	1.8647	3.1222	2.1051
TCGA-69-7763-01	0	690	0.188969	1	15.8272	9.0256	10.6739	3.9798	15.9482	10.4428	3.2134	8.8482	8.5354	10.3354	13.8566	2.3611	0	12.3317	10.715	6.7309	8.8145	7.8551	7.1405	11.1948	11.2865	8.9858	11.6629	3.8078	5.3644	6.315	10.1808	14.4623	12.5148	11.255	8.8501	0.67	0	0	2.1848	1.4716	9.224	1.9839	6.4577	10.7848	0	9.0025	1.1258	0.8079	1.4716
TCGA-78-8648-01	1	1209	0.189357	1	16.444	9.2305	10.5681	2.2689	15.9478	9.6246	4.1543	7.8029	7.4899	10.6209	12.9089	0	0	11.6392	10.5955	10.4256	7.4838	3.9556	6.8044	11.7897	10.9121	9.0173	10.7873	2.02	6.2308	6.3572	5.7472	14.3652	11.8781	11.1377	9.3518	0	0	0	0	2.02	9.1435	1.7189	7.5791	12.4192	0	9.7528	0.8188	5.095	4.6694
TCGA-78-8640-01	0	7062	0.189568	1	13.0246	8.8241	9.9308	1.97	16.0509	9.8519	6.9351	8.2692	8.2665	8.8894	13.5927	0	0	11.8336	11.0943	10.1541	9.2899	4.5344	6.0521	10.7935	11.4356	9.6582	11.5041	2.773	4.3812	4.0665	4.7374	12.3751	11.2517	12.0364	8.4701	0	0	0	2.5029	1.97	8.0517	1.1157	2.6442	9.7675	1.4597	12.2147	0.6631	4.546	0.6631
TCGA-64-5781-01	0	1559	0.189687	1	13.3826	7.8691	10.3578	0	16.7258	9.0007	4.1988	7.8612	6.7602	8.2535	12.8863	0	3.921	12.8764	11.2773	10.9464	7.4375	3.6526	4.5151	11.0256	11.3516	9.1633	4.5551	0.7164	5.677	3.8585	2.0757	13.0482	11.906	11.5257	7.7578	0	0	0	1.193	1.193	7.6557	1.193	5.1589	10.6977	0	10.2043	0	1.784	0
TCGA-44-A4SS-01	0	415	0.190153	1	14.1915	9.6099	9.7482	1.4122	15.8961	10.2369	4.9238	7.7052	7.2603	8.5859	13.239	0	0.6358	12.0402	10.77	8.7637	8.359	2.7089	4.7858	11.3115	11.9589	8.696	7.9348	0.6358	6.3255	3.3806	1.9143	13.9755	12.2325	11.6852	8.7208	6.1454	0	0	5.8998	1.4122	6.6774	0.6358	4.2688	9.8804	0.6358	9.7621	1.4122	3.0258	0.6358
TCGA-78-7149-01	0	3940	0.190472	1	14.7273	8.7445	9.6889	3.653	15.9677	10.4026	2.7036	8.5071	8.3006	10.5892	12.7912	1.4083	0	12.7203	9.9412	7.8023	7.3595	6.8123	5.0675	10.9027	11.2342	8.6761	9.9763	0	8.68	4.1774	0	13.1496	12.4217	10.1828	8.3599	0.6336	0	0	1.4083	2.2809	7.6403	0	5.8391	9.5652	4.8641	7.4623	0.6336	2.2053	0
TCGA-97-7553-01	0	1870	0.190473	1	16.119	10.0698	11.1561	4.6756	15.7367	9.694	4.5158	8.0221	8.2883	11.2087	13.3946	2.4501	0	11.6205	10.7005	7.0666	7.0951	7.6351	8.1523	11.6561	10.6581	8.7257	12.8196	3.8474	5.9684	6.8659	9.6067	14.8282	11.8052	10.6759	8.9191	0.5326	0	0	2.0445	2.5634	9.5013	3.755	6.1607	10.0936	0	7.0666	2.3272	3.1636	3.2453
TCGA-44-2668-01	1	761	0.190524	1	13.2233	8.2295	11.3473	2.3489	16.9318	10.3602	4.9805	7.7408	6.7729	9.8947	13.7938	0.863	0.6284	12.3534	10.7662	9.8972	8.716	3.0173	5.2212	11.4181	11.2545	8.8173	5.9701	1.5413	6.4471	5.2317	1.3993	13.7108	12.8108	11.3541	9.8747	2.5639	0.6284	0	1.0647	0.863	5.9124	1.0647	5.5417	11.3435	0.3481	12.0051	0	2.7615	0.3481
TCGA-50-5939-01	1	460	0.190921	1	14.5764	8.9943	10.6331	0.752	16.5791	9.4231	3.4934	7.4661	7.9971	9.5001	13.2778	0	0	12.293	10.4083	9.4987	6.9155	4.826	6.3406	11.6503	11.0004	9.467	10.6498	1.9016	5.5068	4.1781	6.9795	14.9505	11.9777	10.7275	8.5905	0.752	0	0	1.9016	0	7.5684	2.5333	5.0805	10.7739	0.752	10.5394	0.752	2.5736	1.2438
TCGA-49-6744-01	0	1683	0.190955	1	15.3019	9.5817	10.6933	2.3429	15.9961	11.2027	4.154	8.1451	7.8009	9.9368	13.4643	2.0197	0	11.8678	10.7409	7.939	6.5416	5.0915	7.5613	10.958	10.587	9.3804	11.1955	3.668	7.3207	6.3388	7.9861	14.1304	11.6184	10.7447	8.9774	1.0131	0	0	1.6025	2.1904	8.4524	2.0197	6.3834	11.0668	1.0131	8.5903	1.6025	3.2484	2.9296
TCGA-49-AARN-01	1	1135	0.191025	1	13.6949	8.8383	10.585	0	16.335	10.8056	3.6081	8.5815	8.212	8.9072	13.3235	0	1.9946	11.6838	10.2129	8.7182	8.7284	3.924	6.5703	11.6643	11.2155	8.9858	8.1221	1.9946	8.8616	2.9479	4.721	13.4526	12.0239	11.1502	8.262	2.4535	0	0.8043	5.7938	1.3176	5.4442	0	3.7747	9.9102	0.8043	8.018	0	3.5687	1.3176
TCGA-55-7914-01	1	187	0.191026	1	13.7814	10.1163	11.9478	3.1693	15.752	11.4884	2.6998	7.7032	7.2567	8.952	13.1216	0	0	12.18	9.6849	5.0868	9.0355	6.4587	5.1891	11.3226	10.4097	8.4255	11.1363	0.5848	4.6997	3.3917	6.0437	13.3666	11.544	11.1104	7.2472	3.3213	0	0	1.5845	1.3215	7.194	0.5848	4.7807	10.1156	0.9996	7.2136	0	2.5429	0
TCGA-44-2665-01	0	1301	0.19129	1	13.1884	8.602	11.3011	4.0984	16.3393	10.518	5.0761	8.8069	7.2284	9.6238	13.2267	0.5601	0	12.1661	10.0625	8.5093	8.4596	2.6365	5.9697	10.3619	10.433	9.1227	6.3513	2.2616	9.7571	5.5404	0.9626	13.8143	11.5133	10.9382	9.3979	1.7536	0.5601	0	2.522	4.2499	8.1117	0.9626	5.2115	11.6296	0	9.578	1.5348	3.1696	1.5348
TCGA-86-8668-01	0	423	0.191456	1	15.7545	8.8917	9.1249	0.8024	15.3303	9.7401	2.2388	8.1747	7.9148	9.4132	13.0045	0.8024	0	12.1255	10.6965	7.8465	7.2341	8.1597	8.0587	11.107	10.5235	8.7592	9.0213	0.8024	6.862	3.3116	5.3375	14.6707	12.2411	11.1529	8.6106	3.7707	0	0	4.179	2.45	8.2041	1.315	4.4968	10.546	1.6925	11.389	2.2388	2.6582	1.6925
TCGA-NJ-A4YG-01	0	2261	0.19152	1	13.524	11.2963	10.2741	1.1075	16.796	10.2681	3.3558	7.8826	8.0333	9.3118	13.47	0	0.6575	12.0406	10.3437	8.7423	8.4831	4.1492	6.9472	10.7668	10.4876	9.1959	11.1297	4.5557	7.3661	4.4065	5.3921	13.4844	11.9841	10.6912	7.3199	10.9472	0	0	2.987	3.3558	6.0115	2.3339	3.51	9.4575	3.435	7.5858	1.1075	2.8059	1.45
TCGA-55-A491-01	0	626	0.191655	1	13.9352	9.8888	10.7675	1.8667	16.4469	11.4127	4.9125	8.422	7.8268	9.2597	12.2643	0	0	12.0456	10.0617	8.3371	10.2978	4.1219	5.034	11.4216	11.9585	8.5084	5.2094	1.8667	10.768	2.2344	0	11.9095	11.3738	12.9862	6.782	1.3719	0	0	2.7704	1.8667	5.3282	0.613	3.6607	9.4019	0	9.0624	0.613	4.9764	0
TCGA-50-5941-01	0	1474	0.191837	1	14.8142	9.0389	10.113	3.4081	15.8138	10.3784	4.1944	8.6498	7.3389	9.514	13.5601	0.7146	0	11.922	10.6043	7.506	8.4658	5.6357	6.26	12.2479	11.3914	8.4527	10.5972	1.1904	6.6582	4.1944	6.0666	14.0926	12.2132	10.7913	8.1384	0	0	0	1.1904	2.4561	7.8803	0.7146	4.7004	10.5412	0	6.4518	1.5475	2.4877	2.2769
TCGA-75-7025-01	0	3305	0.192387	1	15.7626	8.7705	9.8859	3.7928	15.238	11.1465	5.0994	9.3783	8.1142	9.5534	12.9083	2.0092	2.4695	11.8111	9.9689	6.0538	7.9139	6.8624	7.1037	11.4152	10.6935	8.6988	8.0904	3.4374	6.3431	5.3871	3.333	14.7039	12.0309	11.0853	8.744	2.4695	0	0	2.4695	1.8669	9.0543	0.8126	7.361	9.7411	1.094	7.8957	3.9423	4.9859	3.5811
TCGA-50-6590-01	1	1288	0.192421	1	13.4096	9.374	10.0457	3.1058	16.299	9.6544	6.152	7.6471	8.2492	8.9889	13.2643	0.6262	0	11.4953	11.5676	8.262	7.6115	2.2643	5.3266	11.7073	11.3144	9.6554	4.999	0	7.6115	1.6663	0.6262	14.5122	12.2066	11.2117	10.2585	0.6262	0.6262	0	1.6663	0	4.999	0.6262	4.243	10.6216	0	9.0434	0	3.8509	0
TCGA-86-8359-01	1	444	0.192628	1	13.7238	8.5863	11.2535	1.7783	16.1795	12.0709	5.403	7.8381	8.3622	8.6067	13.3876	1.7783	1.1474	12.0273	10.4884	9.2635	10.285	3.9043	3.3381	12.1057	11.7158	9.6071	6.7458	0	5.8905	8.1717	2.3931	11.9228	11.8451	11.2618	7.4341	3.6488	0	0	0	2.0135	7.8833	0	4.07	9.2038	0	12.5412	0.6848	2.2289	0.6848
TCGA-50-6593-01	1	336	0.192909	1	14.9082	10.0852	12.0206	1.8342	16.6804	10.5234	4.4704	7.5271	7.7669	9.6008	12.8351	0	0	11.8809	10.3485	6.9855	8.5967	4.2929	5.4587	11.911	11.1145	8.443	9.3289	4.5515	10.9271	4.1953	4.6653	14.1311	11.9816	10.8364	8.4026	0	0	0	1.8342	2.8903	7.715	1.8342	4.7365	10.8998	0	9.2151	1.5481	3.9473	1.5481
TCGA-MP-A4TF-01	1	336	0.192932	1	12.0053	7.862	10.3438	2.7462	16.1327	9.8188	5.5696	8.4142	7.9215	8.1079	13.921	0	0	11.4096	10.8219	9.8535	7.5467	2.3443	5.2367	11.8344	11.5078	9.3503	7.3002	0.8605	6.5544	4.525	6.4639	14.2687	12.8491	11.2817	7.5019	7.5654	0	0	1.3958	0	4.6238	0	2.3443	9.4207	2.7462	11.5038	0	2.5592	0.8605
TCGA-95-7944-01	0	377	0.193007	1	14.7702	7.6657	11.8071	3.7878	15.7907	10.2201	2.7775	7.8804	8.3111	9.2862	13.6101	0.45	0	12.1925	10.8357	8.0007	6.9064	2.5257	4.8305	11.161	11.1524	9.7267	6.6728	0	6.9239	1.6764	0	14.1331	11.9274	11.2576	7.4319	1.5009	0	0	5.9401	0.45	7.0647	0	6.1628	10.6254	0	10.2307	0.45	2.885	0.45
TCGA-69-8453-01	0	813	0.193539	1	15.7743	8.8669	10.249	2.6692	16.4391	10.4688	3.4898	7.751	7.6979	10.1006	12.8494	0.5727	0	11.8603	10.7187	7.7992	7.7113	6.5854	7.9771	11.6207	11.174	9.586	12.915	5.3562	5.6076	5.6219	6.2581	14.579	12.2251	11.0702	8.1554	0.5727	0	0	5.4395	1.781	8.3725	4.0526	6.4632	8.8334	0.5727	8.7558	2.8749	4.0874	1.5604
TCGA-50-6597-01	1	1268	0.193804	1	14.2284	9.9453	10.1374	0.9579	16.6873	11.7191	5.0464	8.191	8.158	8.9343	12.6361	0	0.9579	12.4521	10.6561	6.992	10.0808	6.6159	5.7741	10.823	12.3606	8.6929	9.6082	0.9579	12.0911	2.7344	0	11.8586	12.0998	10.2399	6.4233	0.9579	0	0	2.254	6.2907	6.7857	0	4.0072	8.97	0.9579	8.663	2.254	4.2658	0.9579
TCGA-62-8394-01	1	139	0.193876	1	13.4311	10.8121	10.0902	0.5016	15.9684	10.4867	4.7432	7.089	7.669	9.2123	13.4319	0.5016	0	11.6303	10.6598	7.8067	9.4683	4.9121	6.9649	11.5586	11.7477	8.5373	11.2917	1.6226	9.0418	6.2451	5.1162	12.8864	12.427	12.2123	7.2671	9.4709	0	0	2.9361	4.0706	6.014	0	3.9202	10.1202	1.1683	7.408	1.6226	3.2748	1.6226
TCGA-55-8301-01	0	534	0.194255	1	14.5297	8.4182	9.8171	3.7973	15.973	9.9516	6.2611	7.7921	8.3608	9.6426	14.1447	1.4438	0	12.2273	10.5163	7.5944	9.0168	5.2145	7.0557	11.1845	11.4149	8.6598	8.3148	0.5161	8.672	2.8976	0	13.7265	12.4415	11.2971	8.2551	2.1509	0	0	1.4438	0.8955	6.5922	1.4438	5.7976	10.704	0.5161	7.8524	0.8955	3.6952	2.8118
TCGA-55-6983-01	0	2823	0.194396	1	14.3783	8.8726	10.6043	3.5408	16.4186	10.3216	3.783	9.0188	7.7613	9.0872	13.2767	0.7733	0.4379	11.8457	10.4808	5.9036	9.8368	4.8762	6.6066	11.2349	10.808	10.1199	9.7106	1.6451	7.8008	4.2544	7.9736	13.0374	12.2737	10.6857	9.2201	1.9399	0	0	1.9399	0.4379	7.4868	1.4714	5.2568	10.2583	0.4379	8.3882	0.7733	4.3633	0.4379
TCGA-55-8208-01	0	674	0.194447	1	14.6435	9.5465	10.8692	4.3644	16.0833	9.9463	4.4001	7.8027	7.5483	10.4246	13.3629	1.0225	1.0225	11.3422	10.9938	8.5162	8.6611	5.2723	7.1941	11.2644	10.8277	8.8759	10.3248	1.0225	5.2134	5.1095	5.453	13.6157	11.4148	10.9011	8.9649	1.0225	0	0	2.2048	1.0225	6.8256	0.6	6.0098	11.2489	0.6	9.0446	1.3489	4.6151	2.0337
TCGA-97-8177-01	0	499	0.19471	1	15.26	10.0457	9.9291	2.6208	16.2798	10.2817	5.0265	8.811	7.2586	9.6102	12.2866	1.0216	0	11.7221	10.4431	8.8198	9.0382	6.3523	7.4662	11.0214	11.4433	8.72	10.8514	5.4794	6.5236	4.7963	7.7175	12.9917	11.8277	11.015	8.1909	12.7674	0	0	1.0216	3.6244	8.3602	1.442	4.5436	11.2524	0	9.1661	1.2471	4.7676	0.7543
TCGA-86-7711-01	1	1046	0.194747	1	13.0241	9.9017	10.9907	1.1225	15.7308	9.2461	8.4955	7.1583	7.9155	8.893	13.7351	1.4676	0	12.7758	11.259	8.9361	8.2775	2.6547	7.9312	11.577	11.1918	9.4254	4.1277	0.3722	5.8964	3.5715	0.3722	12.4596	11.3273	11.5103	8.272	0	0	0	1.1225	1.3054	9.0756	0.3722	4.5281	10.0348	0	10.0845	0	1.4491	0
TCGA-50-5044-01	1	624	0.194815	1	13.8338	7.8343	9.9672	3.8385	17.311	8.7443	3.0294	7.0994	7.0667	10.0656	12.7815	1.6074	0	11.8517	10.562	8.4172	8.3509	4.7872	6.4082	11.0779	11.8577	10.4556	9.9404	1.0169	8.3002	5.1619	7.86	14.4774	12.5196	11.0684	8.8149	3.3522	0	0	3.0294	1.0169	5.6178	1.0169	4.6761	10.9131	0	12.5277	0	0	1.6074
TCGA-86-8076-01	0	993	0.194915	1	14.7159	9.4275	10.8283	1.8986	16.3922	10.424	4.182	8.3594	8.8988	9.4193	13.4329	0	0	12.0986	10.4215	6.8675	9.1776	5.5544	7.5613	11.302	10.6778	8.8546	10.072	0.4749	9.2449	3.8721	6.6439	14.1928	11.8846	10.6973	8.337	0.4749	0	0	0.8316	3.0029	7.5966	1.8986	5.7447	10.1947	0.4749	8.4506	0.8316	3.6757	0.8316
TCGA-75-6205-01	0	0	0.195023	1	14.644	8.9613	10.1929	0.8856	16.2527	9.7783	3.587	6.6582	7.8914	9.4428	13.4585	0	0	11.5245	10.8408	8.9856	7.6388	4.0961	7.6632	11.7944	10.7606	8.9687	5.1597	1.4302	7.812	3.3677	0	15.2223	11.8067	11.3856	8.8518	0	0	0	3.8639	1.8247	6.7966	0	5.2588	10.6795	0	10.1288	0.8856	3.9367	1.4302
TCGA-78-7633-01	1	1528	0.195359	1	14.8272	10.8449	9.5225	0.8982	15.8181	10.606	4.1689	8.2555	7.7687	10.4218	13.5229	3.8323	0	13.1173	10.9855	7.118	5.3275	9.4207	5.8653	10.5611	10.7665	8.261	11.2528	0.6561	6.4154	4.9649	6.6934	14.1852	11.729	10.7497	8.0182	0	0	0	0	2.9302	8.2114	0	4.8399	9.4911	0.8982	5.2532	1.2866	2.057	0
TCGA-MN-A4N1-01	0	827	0.195585	1	13.1947	8.6283	9.8332	1.6218	15.6564	9.468	4.1391	8.1474	7.4103	8.0445	12.1912	0	0	11.608	10.4762	7.452	9.0754	6.2597	6.7795	11.6151	12.1786	9.9118	7.6854	3.0114	8.7165	5.1826	0	11.8075	12.9292	11.3238	6.581	1.6218	0	0	4.6496	2.7691	3.9581	0.8726	3.0839	9.7388	0.5013	10.8102	0.5013	3.7666	0
TCGA-50-6591-01	1	119	0.195919	1	14.3972	11.1597	10.228	1.7611	16.7463	9.6194	2.3734	8.7658	9.6993	7.9066	13.3864	1.7611	1.134	11.3638	10.7717	7.4149	7.5173	2.6727	6.4234	10.993	12.1911	8.9161	5.8216	0.6757	5.5174	4.6027	1.4814	11.429	12.7835	12.2439	9.8376	3.1319	0.6757	0.6757	3.0301	0.6757	5.7908	1.9953	3.1319	10.6052	0.6757	9.5647	0	0.7748	0
TCGA-55-6543-01	0	435	0.196243	1	13.9089	10.4977	10.3096	0.6391	15.714	9.7603	3.6027	8.1562	8.084	8.9638	12.7656	0	0	11.8422	10.5076	8.3412	9.0468	6.6866	8.8979	11.5405	10.9133	10.2873	11.2124	4.7356	4.8515	3.8458	7.1725	14.4386	12.4017	10.8207	7.756	1.418	0	0	1.418	0.6391	7.3307	1.0805	4.5762	9.9165	0.6391	11.1857	0.6391	3.6999	1.0805
TCGA-86-7954-01	0	605	0.196293	1	14.138	10.1383	9.8247	1.9795	15.6596	10.9557	4.7382	7.7307	7.3666	9.0427	14.2283	0.6184	0	11.8485	10.7024	8.1062	9.1854	3.7051	5.6736	11.5733	12.039	8.0879	8.6496	1.6511	7.1308	5.1828	3.2575	12.7548	12.0168	11.0244	7.5529	16.5271	0.3421	0	1.0499	3.4105	6.8218	0.6184	4.6791	8.8776	0.3421	4.9403	0.6184	2.8389	0.3421
TCGA-97-A4LX-01	0	614	0.19639	1	14.7429	9.2575	10.5348	2.8397	15.8087	11.2295	5.6389	7.6865	7.6553	9.9639	13.4028	0.526	0	11.6671	10.4195	6.9916	7.717	5.1421	6.8392	11.8686	10.9934	8.5058	10.0811	3.3559	9.5323	4.0735	6.1032	13.9919	12.5448	10.8034	8.4614	0.526	0	0	1.2139	1.4645	6.9562	2.5457	5.2627	10.6734	0	5.8517	1.4645	4.9941	2.1761
TCGA-55-6971-01	0	1400	0.196526	1	14.6368	9.7346	10.5771	3.1284	15.7227	10.45	4.999	8.2707	9.0774	10.1627	13.8835	1.5539	0	11.4841	10.9511	7.8113	8.0929	5.598	7.9923	11.6828	10.4943	9.4807	10.9008	0.9768	5.2398	7.7413	8.0671	13.5794	11.9952	11.1687	8.5079	1.5539	0	0	1.965	0.9768	7.6676	1.965	5.0838	10.664	0	9.0139	0.9768	4.1345	2.7673
TCGA-50-5068-01	1	1499	0.197047	1	13.6302	9.6167	9.5721	0.8915	15.554	8.1324	5.2061	8.9038	7.0795	9.0058	11.8291	1.4384	0	11.6201	9.5091	7.688	6.5965	5.8439	7.3974	10.0458	10.4651	8.506	8.8541	2.971	6.3466	3.7893	4.4839	11.2716	10.4307	10.2771	7.4335	8.051	0	0	0	0.8915	9.0599	0	5.8222	8.8025	0	10.0246	3.1203	5.5431	0.8915
TCGA-97-A4M3-01	0	540	0.197177	1	14.606	10.0841	10.4042	2.5989	16.4298	10.8472	2.4731	8.4047	8.4303	9.7865	13.0653	1.8193	0	11.9691	10.3654	7.4429	6.6312	6.2259	6.8494	10.4919	11.5958	9.748	10.9511	2.4731	6.2926	4.4082	5.6746	12.9446	11.9597	11.1012	7.8272	0.5905	0	0	2.0125	0	7.7815	0	4.5395	9.7488	1.0083	6.4759	3.1022	3.1662	2.9214
TCGA-55-A493-01	0	28	0.197275	1	12.4053	8.3064	10.4225	1.7756	16.9624	11.1633	7.1003	6.9273	7.3307	9.0455	12.8623	0.5703	0	11.4089	12.4353	9.8327	7.9328	4.685	4.685	11.8602	12.4522	9.4652	6.7437	0.9778	6.6069	3.8165	2.2863	14.4794	11.5088	12.6798	9.6454	1.5554	0.5703	0	5.3658	3.4189	7.7402	0	3.9125	10.7203	0	11.0962	0.5703	3.4519	0
TCGA-44-6777-01	1	987	0.197523	1	16.1731	9.6045	10.6591	1.3663	16.3702	10.7522	6.2621	8.1119	8.2849	10.4783	13.5084	2.3808	0	12.2859	10.4958	8.9964	8.0981	4.1565	6.5482	11.3374	10.5094	8.3836	7.1865	4.7985	11.8218	4.4962	1.6342	14.9387	11.6671	10.7408	9.9319	1.86	0	0	0.6098	2.2272	7.6389	2.3808	6.0379	12.4247	0	9.9808	1.3663	4.2124	1.0371
TCGA-73-A9RS-01	1	340	0.197639	1	12.3656	10.4446	10.9009	0.911	15.298	10.1188	3.2932	7.9866	7.7357	7.92	13.2181	0	0	12.2783	12.044	8.1565	9.9786	3.1574	3.4173	11.5078	11.1324	10.1693	7.166	0.911	4.7295	2.6512	3.9968	14.2484	11.3465	11.3348	6.7365	0.911	0	0	0	2.4333	3.915	0	3.5315	7.4894	0.911	12.4869	0	2.7008	0
TCGA-50-8459-01	0	1119	0.197697	1	15.4009	9.1059	10.0561	1.925	16.2111	10.3042	3.5398	8.007	7.8654	10.4353	12.6802	0	0	11.486	10.6195	9.5294	8.758	3.3939	5.759	11.7384	11.2316	9.313	7.8053	4.938	7.9913	5.7135	1.4214	14.8415	12.2266	11.1938	10.0208	0	0	0	3.315	1.0834	7.4466	3.0485	5.803	12.7062	0.6411	12.8386	1.6951	4.4508	1.925
TCGA-53-7626-01	1	929	0.19773	1	15.6947	10.7368	10.6447	2.2324	15.9216	11.0054	3.6629	8.434	7.1041	10.342	13.3426	2.0461	0	11.6164	10.7671	10.3382	7.8243	7.8583	8.2907	11.4067	10.5714	8.7039	12.8936	3.5622	6.3186	5.5748	7.0463	14.8414	11.8989	11.1353	8.5612	0.8903	0.3612	0	1.4368	1.8322	9.5027	1.7121	6.7922	10.221	0.6499	9.4833	1.9431	3.0394	4.1983
TCGA-38-4632-01	1	1357	0.198595	1	12.9571	9.44	11.1099	1.7198	16.4375	9.5559	5.6198	6.8447	7.4351	8.7986	12.3674	0.8194	0	12.2439	10.3639	7.0667	7.9541	5.6856	7.0584	11.7817	11.2074	9.4914	8.3005	2.2701	12.0691	2.8314	4.3303	10.8669	11.1537	12.3812	6.9104	0.8194	0	0	2.6674	2.6674	6.6497	1.7198	4.436	9.8179	0	9.9307	1.7198	3.0348	0
TCGA-97-A4M1-01	0	601	0.198796	1	15.4107	9.9979	9.7334	2.6745	15.0125	10.0124	4.2928	8.6922	7.4207	10.9917	12.6632	1.5646	0	11.8275	10.1976	6.6907	7.6205	7.5279	8.2455	11.5573	11.0161	7.5805	14.1152	4.7518	9.0355	5.9922	8.6646	14.0238	12.4668	11.0388	7.7541	3.1427	0	0	3.6721	3.2943	9.0542	3.4316	7.2222	9.9658	0	7.3445	3.9255	4.0611	5.4294
TCGA-69-7765-01	0	165	0.19887	1	14.9372	8.8624	11.6599	3.9408	16.0656	10.2101	4.5907	7.8616	9.1681	9.6562	13.6652	1.5224	0	12.5358	10.7058	9.2796	7.846	3.5375	5.3111	10.8425	10.022	8.2228	8.077	0.6997	11.2782	6.001	6.1856	14.2236	11.1289	10.4382	9.1508	1.8061	0	0	2.2465	1.5224	7.6083	0	5.2883	12.4967	0	10.8108	0.6997	2.9962	1.8061
TCGA-05-4390-01	0	1126	0.198872	1	13.7884	11.4066	10.9968	1.8297	16.5063	11.2752	2.0681	7.8392	9.0752	8.532	13.0215	1.1873	0.7126	11.2951	10.4815	8.6943	9.2443	3.8492	7.7522	11.0013	10.9607	9.9993	4.7648	1.544	7.9402	8.45	1.1873	10.9538	12.3997	11.0646	9.4985	8.9146	0	0	0	2.2726	6.6802	0	3.5677	11.1376	0	11.6528	0	2.4467	0
TCGA-MP-A4T7-01	1	167	0.198929	1	14.3369	8.9769	11.1279	1.2162	16.0069	10.0061	3.7389	7.4238	8.089	9.3223	12.9238	1.2162	0	12.2148	11.0684	7.7269	7.7713	6.0697	6.6283	11.7288	11.5165	9.5942	12.2212	2.6538	6.1254	5.0143	6.876	13.9514	12.0583	11.4611	7.7239	0.9124	0	0	0.9124	2.1792	6.7923	1.467	4.6076	9.5942	0	10.7464	0	3.252	2.0313
TCGA-93-A4JN-01	0	718	0.199183	1	15.3012	9.2514	8.867	3.4562	15.1606	9.96	3.1533	8.8306	8.3816	9.1788	13.8587	1.1679	0	11.6138	9.9516	7.1231	7.6916	4.697	7.6445	11.6292	11.7352	8.748	10.8743	0.8729	8.936	4.206	7.3273	13.1016	12.5819	11.5734	8.3707	2.6788	0	0	4.9114	1.4128	8.0011	0.8729	5.9073	10.5505	0.5014	7.7289	1.622	4.3215	3.2822
TCGA-50-5055-01	1	1830	0.1992	1	15.3924	9.6498	9.8146	1.412	16.1433	9.9696	3.6585	8.3731	6.6415	10.2232	12.4804	0	0	11.7379	10.5022	6.9141	9.5237	4.4439	7.6221	11.8266	11.249	9.3854	8.2682	2.7685	7.6463	4.9102	3.2181	12.7986	11.6342	10.9802	8.8926	0.8723	0	0	0.8723	2.1118	9.018	0.8723	6.7003	10.3136	0.8723	8.9615	2.581	5.0789	1.8039
TCGA-71-8520-01	1	210	0.199244	1	13.4422	9.6182	11.4907	1.516	15.9742	10.6759	3.9891	7.9707	7.7641	9.1599	13.4396	0	0	11.8872	10.2909	8.4178	9.3013	4.7897	6.0734	11.5708	11.3045	7.7966	6.4764	1.7991	7.999	3.275	0.696	13.0247	12.1282	11.189	8.1826	6.3284	0	0	3.3645	2.2388	5.796	1.1635	4.7897	10.9114	2.2388	12.3076	1.516	4.4743	2.9672
TCGA-44-7672-01	0	719	0.199608	1	14.6263	8.976	10.5981	1.1186	16.1217	10.172	3.5289	7.7533	7.9137	10.0381	13.3009	1.1186	0	11.7818	10.9738	6.806	8.2085	4.3592	6.2548	11.5806	11.6751	9.1713	8.3551	4.0204	5.3376	6.5171	4.153	14.3036	12.4185	10.8361	8.7668	0.8326	0	0	3.8355	2.4047	6.7908	1.5619	4.9753	10.926	0	11.5186	1.1186	4.5564	1.1186
TCGA-97-8174-01	1	164	0.19973	1	17.3659	10.9431	10.4967	1.067	15.3131	11.2667	4.2111	8.4079	8.2534	10.4316	13.156	2.4277	0	12.2869	11.1923	8.0479	6.2942	5.836	7.0399	11.1234	10.489	8.4705	12.0465	1.9022	4.3337	7.1441	10.1715	14.337	12.0035	11.3476	9.2951	0.865	0	0	3.9294	3.287	10.5934	1.067	6.8406	10.3818	0.865	7.5009	3.4404	2.7299	0.865
TCGA-44-6145-01	0	595	0.199743	1	14.6458	8.0363	11.6347	1.1785	16.0376	10.2898	3.4734	7.9207	7.6115	9.4282	13.7494	0	0.7064	12.6736	11.5899	10.1077	7.2891	3.1011	5.8063	11.4952	10.6294	8.3446	9.8116	1.5336	5.4159	5.1077	6.523	14.653	11.7389	11.2639	8.6287	5.3726	0	0	2.0561	2.4388	7.0692	0.7064	5.4159	11.5958	1.1785	8.3019	0.7064	2.7121	0
TCGA-44-8117-01	0	385	0.2003	1	14.2449	9.6143	10.2584	2.8218	16.3859	11.5212	4.7086	7.4249	8.775	9.4847	12.9532	1.29	0	12.0024	10.1422	6.7848	7.7668	7.784	4.8162	11.5163	11.4275	7.8541	8.9377	1.29	9.8736	2.4918	5.1805	14.9305	12.2121	9.9737	7.8523	2.0634	0	0	2.8218	1.29	7.0406	0.6582	4.9837	10.5655	0.6582	10.603	0	2.8158	1.29
TCGA-49-4487-01	1	855	0.200419	1	14.1395	10.0905	9.4894	2.3819	16.439	10.4901	3.8559	7.8569	8.5248	9.5145	13.4625	0	0	11.627	11.019	8.3156	8.4398	4.3488	6.4418	11.3069	11.4265	8.4433	10.3065	0	6.81	3.8559	6.6618	12.2518	12.1445	11.3107	8.1415	1.4249	0	0	3.7694	2.1276	6.131	0.8817	5.5648	11.4141	0	8.2533	0	2.8532	0
TCGA-69-A59K-01	0	522	0.200501	1	13.834	9.7922	10.6045	3.9208	15.8794	10.181	7.8747	6.9965	8.9346	9.2797	13.3201	0.6915	0	12.0952	10.7095	10.1772	9.4184	3.7334	6.1268	11.4275	10.7762	9.4158	8.5878	1.157	8.0984	3.4383	2.957	13.9292	11.8854	10.4889	8.613	3.067	0	0	0.6915	2.2296	5.9939	0	3.861	8.8136	0.6915	10.1641	0	3.5039	0
TCGA-55-7727-01	0	119	0.201025	1	14.3548	10.6071	11.0362	0.9392	15.3004	10.4831	4.2742	8.5799	9.6003	8.1522	13.9687	0.9392	0	12.2456	10.4607	6.2695	7.5129	5.855	6.921	9.4646	8.5971	8.1097	10.1273	0	5.4021	4.4049	7.3027	13.7142	10.4236	9.4343	8.0003	3.8838	0	0	2.4821	1.5033	6.8879	0	4.7869	9.3455	0.9392	7.2943	0	1.1022	0
TCGA-93-A4JQ-01	0	526	0.201265	1	14.3372	9.4481	9.9754	3.5188	15.9945	10.0093	8.5048	8.4715	8.1843	9.3846	12.808	0.9044	0	11.7044	10.4782	7.8636	7.9322	4.17	6.859	11.7287	10.9523	8.7997	9.356	0.522	5.0556	5.9344	4.9375	14.0661	11.49	11.4985	8.7712	3.7231	0	0	5.8714	3.5726	8.0813	0.522	5.0173	11.2845	0.522	8.5608	0	4.7957	0.522
TCGA-J2-A4AG-01	0	988	0.20138	1	15.3806	9.7621	10.2061	1.701	15.9653	10.7434	3.8017	8.5168	8.2173	9.1803	12.9906	0	0	11.7613	10.6545	9.0561	7.4081	4.6873	8.2254	11.4013	10.741	9.6124	10.5581	2.9549	7.0642	5.0479	4.2908	14.4618	11.5381	10.7803	7.853	0.6441	0	0	3.8588	3.8588	8.0588	0	5.9881	10.1226	1.0879	10.8702	2.6006	3.9169	1.9313
TCGA-95-7947-01	0	477	0.201628	1	13.7818	7.862	10.1747	1.907	15.0168	9.9715	4.1544	8.4983	8.0095	9.2927	13.8134	0.3847	0	12.632	11.127	8.558	8.6486	6.7625	6.9841	11.4171	10.885	8.5486	10.001	2.1248	7.4777	3.6913	6.7129	12.9334	12.2509	11.1663	7.2447	4.966	0	0	2.4001	0.9387	6.118	0.3847	4.9939	8.831	0.3847	5.432	1.5026	2.8669	1.1521
TCGA-86-A4JF-01	1	737	0.20188	1	13.9902	9.0128	10.5021	2.1838	16.1152	10.9867	4.5601	7.1839	6.647	9.1016	14.0262	0	0	12.3468	10.6578	9.6495	8.4641	3.5938	8.3135	10.8242	11.4505	9.3723	9.2444	2.0358	10.0613	6.397	7.031	12.6018	12.1082	11.1219	6.8039	2.6588	0	0	6.935	0.9153	5.894	0	3.6457	8.8699	0	11.8905	1.6847	3.1591	0
TCGA-S2-AA1A-01	0	513	0.202008	1	15.6981	9.2565	10.3489	2.0963	15.292	10.054	5.0201	8.3015	7.3986	9.9518	12.8361	1.8563	0	11.9336	10.4382	8.4789	9.8551	4.1193	6.3618	11.8419	10.9429	10.1791	9.8084	1.2081	5.3095	2.9169	5.3331	13.9815	12.079	11.0141	8.9379	8.2182	0.727	0	3.4367	0.727	9.3723	0.727	5.049	10.8836	1.8563	6.2169	0.727	4.3286	1.8563
TCGA-97-A4M7-01	0	629	0.202557	1	15.1559	9.7265	10.4394	2.8965	15.5613	11.2451	4.5451	8.27	7.3142	10.1842	12.7707	0	0	11.7316	10.4354	7.9869	8.6814	5.1795	7.1228	11.6171	11.1145	9.0696	11.1471	1.4431	11.4389	4.4632	3.7509	13.2696	11.9791	11.2566	8.4563	7.8645	0	0	5.0166	2.003	7.9918	0.5157	5.6059	9.6864	1.1948	9.9429	2.9774	3.6428	2.003
TCGA-75-7030-01	0	0	0.202666	1	15.77	9.0389	9.9807	3.8621	16.0501	10.35	4.8642	8.5546	7.59	9.4338	12.6014	2.0444	0	11.417	10.774	10.8806	8.0976	5.1865	7.5098	11.0957	10.6038	9.0013	11.2518	1.0298	6.3619	6.6281	8.2682	15.2868	11.9358	10.802	9.1436	6.5012	0	1.6245	1.0298	1.0298	8.773	0	6.3061	12.0283	0	12.7447	3.0517	3.3219	1.6245
TCGA-44-6775-01	0	705	0.202765	1	13.7702	9.0208	10.8435	2.333	15.8218	10.0229	3.8201	8.1558	7.7951	9.4242	13.2078	1.0069	0	11.7782	10.4284	7.4146	8.9206	6.058	7.8211	11.166	10.6104	8.8435	5.4564	4.4726	9.5106	4.7946	2.5965	14.2347	11.8405	10.8207	8.8748	1.3302	0	0	2.9188	1.5942	6.9385	1.5942	4.9202	11.1802	1.0069	9.0208	2.0104	3.5715	0.5896
TCGA-55-8510-01	0	539	0.203232	1	15.0164	8.7686	11.1271	2.0215	16.1529	9.5403	4.7717	7.5707	7.9123	10.3514	13.1534	0	0	11.7966	10.2448	7.0102	7.7658	5.8094	6.7644	11.8965	11.2936	8.681	11.7921	3.5115	10.1907	5.1404	7.8939	13.9404	12.2239	11.2862	8.3887	2.224	0	0	2.4016	1.5039	7.8901	2.5597	5.2136	10.5316	0	8.2183	0	4.1871	2.4016
TCGA-95-8039-01	0	830	0.203326	1	14.8738	8.849	10.3228	4.0026	15.8188	11.4763	5.2477	7.9699	7.7212	9.2623	13.1974	0.8243	0	12.0783	10.531	6.3219	7.6676	5.0096	7.7982	11.3087	10.5242	9.2999	10.9704	3.462	10.6381	3.7779	7.7107	13.4751	11.592	11.1682	7.7957	5.3603	0	0	6.0045	3.7779	7.281	0.8243	4.7243	9.6464	1.1084	10.6926	1.7277	2.0145	1.3456
TCGA-78-7150-01	1	666	0.203679	1	13.6224	10.4277	13.7452	4.358	15.6924	11.0316	5.7336	8.5598	8.0833	8.5016	13.6767	0.6542	0	12.1949	12.273	10.9698	8.6675	2.3266	2.7521	10.0801	11.0579	9.142	3.7058	0	3.8274	4.9193	0	13.2209	11.7941	11.3888	8.2449	4.8636	0	0	0.6542	0.6542	8.1778	0.6542	5.1466	11.6957	0	9.9722	0	1.6534	0.6542
TCGA-05-4417-01	0	455	0.204319	1	15.0593	9.8441	11.622	3.8423	16.2067	10.5856	3.211	8.0024	8.2603	10.2425	13.3199	1.8244	0	11.9811	11.2213	6.6364	9.3137	4.0223	5.7648	11.479	10.5934	8.7669	6.7257	1.5391	9.8381	4.4984	4.5773	13.3939	11.8896	10.872	8.8145	1.8244	0	0	0	1.5391	8.0237	1.1832	6.3854	10.7447	0.7096	8.8975	0.7096	2.5401	0.7096
TCGA-L4-A4E5-01	0	578	0.204502	1	12.9269	7.7008	11.5999	2.0654	16.0553	11.359	2.4726	7.1779	8.492	8.5227	13.8084	0	0	11.44	10.672	6.8596	8.9332	4.6507	4.8686	12.1933	12.3538	9.3176	8.4114	0.5411	9.5429	5.1532	5.8322	12.3422	11.8731	10.7046	7.0987	3.2002	0	0	7.6429	0	5.3592	0	2.9683	9.6399	0.9336	9.908	0	2.4098	0
TCGA-67-6217-01	0	422	0.204508	1	15.1679	10.51	10.8502	2.4721	15.0418	10.38	4.0313	8.0704	7.6438	8.7643	13.5893	0	0	12.2585	9.9224	5.6734	8.6987	7.6962	7.5724	11.215	10.5754	9.7925	10.1004	0	7.9495	5.1571	4.0313	14.3442	11.1726	11.0249	8.0765	1.436	0	0	2.8588	2.4721	8.3672	1.436	5.8963	9.7398	0	9.8778	1.9422	3.4393	2.6128
TCGA-49-AARR-01	0	4992	0.204651	1	15.729	9.1688	9.9652	4.0275	15.919	10.6348	3.5504	8.5742	7.9149	11.0254	12.6288	2.022	1.0147	11.6082	10.5401	8.4969	6.9775	8.046	8.0926	11.4054	10.6866	8.7383	13.0097	4.157	9.3147	6.3051	8.9791	14.8457	12.0079	11.2599	8.7572	2.9323	0	0	0.5948	0.5948	8.5626	2.7253	6.9598	9.505	0	9.126	3.4861	4.4185	4.5827
TCGA-NJ-A4YP-01	0	50	0.204725	1	13.5429	7.1238	10.7588	2.9745	16.4092	9.9154	4.4652	8.1356	8.4326	9.5556	13.6124	1.1829	0	12.3438	11.0036	9.6544	9.9894	2.1053	4.9414	10.9167	10.882	9.8801	10.3393	0.3267	5.8494	4.4316	0.8174	13.6627	12.1452	10.827	8.3361	3.8029	0	0	3.4134	1.1829	6.6487	0.5927	4.3075	10.7386	0	9.3636	1.0117	3.1245	0.3267
TCGA-55-7728-01	0	704	0.205002	1	14.1251	7.062	9.3623	2.54	16.0339	11.8286	6.1273	8.9636	7.9286	9.2992	12.237	0	2.9388	11.4723	10.2458	8.6676	9.6519	4.7903	6.3919	12.523	11.3566	8.5556	10.7536	5.4463	6.9626	3.8038	4.3926	14.6397	12.2092	10.9716	7.2597	1.0781	0	0.7998	4.7512	1.9868	6.0487	1.9868	3.5537	8.0545	0.4546	7.946	0	5.1205	1.3114
TCGA-44-5645-01	0	852	0.205092	1	15.5496	10.233	9.6265	1.7202	15.8893	9.8671	3.6409	8.4599	8.2005	8.6716	13.152	2.4828	0	12.0049	10.3701	5.1926	6.6962	6.509	7.2414	11.343	10.6272	10.1268	7.6812	1.1026	3.9925	5.3832	2.8701	14.046	11.5404	10.6861	7.9558	2.1513	0	0	0.6542	1.9518	8.6757	0	5.3632	9.1332	0	7.8268	2.1513	3.2785	2.6237
TCGA-75-6207-01	0	0	0.205545	1	13.0304	10.5795	10.0811	0.91	15.7819	9.4991	5.7481	8.058	8.4257	8.2741	13.6377	0.5257	0.5257	11.9564	10.8317	6.9293	8.7702	4.9284	6.9189	10.7611	10.8192	9.369	6.6424	3.4155	6.9754	2.4318	1.2133	13.8546	11.7412	10.6695	9.8304	4.0725	0	0	2.7472	2.5448	7.4299	1.4637	1.8629	9.2952	0	9.5891	0.5257	3.4738	0.5257
TCGA-55-A57B-01	0	546	0.205918	1	15.5772	9.0087	9.5688	2.0613	15.16	9.8498	4.0457	8.6671	8.1379	10.0279	13.1048	2.3872	0.7699	11.9783	10.2333	8.0369	7.3813	6.6501	8.2838	11.358	11.044	8.9918	11.5511	1.7942	7.6682	5.4943	3.4427	14.9299	12.4763	11.0258	9.0264	3.3459	0	0	5.0328	0.7699	8.9636	1.6396	5.7137	10.5125	0.7699	6.7338	2.8062	3.1535	4.5587
TCGA-62-A46R-01	1	1725	0.206089	1	13.0444	10.6819	13.1457	3.3225	15.917	11.1674	4.21	7.8492	7.843	8.6282	13.64	0	0	12.2092	10.2052	5.3405	9.4774	3.6444	5.1705	11.7511	10.4031	8.1453	6.1196	2.0005	9.1567	2.5855	0.5852	13.5987	11.7366	10.3338	7.5084	4.1299	0	0	4.5242	2.3224	6.0118	0.5852	4.1705	8.6227	0	9.5629	1.0003	2.785	1.5854
TCGA-49-AAQV-01	1	677	0.206168	1	12.986	8.6111	9.4774	2.2042	15.6789	9.7997	4.5426	7.8473	7.3433	8.352	13.5826	0	0	12.1854	9.6906	8.6026	8.2484	5.6115	7.1402	11.8502	11.6162	9.5891	6.8142	2.3963	11.9521	2.9185	0.4093	12.1592	12.5688	10.5011	6.6353	8.9627	0	0	4.6407	5.3811	6.0996	0.4093	3.095	9.4459	0.4093	10.7745	0.9885	4.9137	0.4093
TCGA-86-6562-01	1	376	0.20628	1	14.2854	10.1541	10.8332	1.051	16.3104	9.9195	0	8.355	8.0394	9.5647	13.8324	1.051	0	12.2744	10.6719	10.7597	8.79	5.2268	6.076	11.0123	10.9721	8.8039	10.3652	2.8937	8.2497	5.4729	6.8675	13.9109	12.3928	10.6889	8.4987	2.4027	0	0	0	1.8797	6.9636	2.0758	5.3071	11.1703	0	12.1764	1.3829	2.2823	2.0758
TCGA-80-5608-01	0	2832	0.206347	1	13.6603	10.9201	11.557	1.6452	16.2866	11.4853	3.2497	7.3804	8.3323	8.9295	13.2023	0.4379	0	12.0718	11.5568	8.0796	8.6309	4.9934	5.9123	11.6633	11.4167	9.0473	10.4716	0.4379	6.2447	6.3488	6.5962	12.6423	12.8184	11.0355	7.8616	4.7865	0	0	1.4716	1.94	6.6634	0	3.0785	9.284	0.7734	11.9686	0	1.8506	1.6452
TCGA-78-8660-01	1	321	0.206469	1	14.702	9.8596	9.8294	2.1699	16.7007	9.3108	6.0516	7.8902	7.2923	9.9753	12.7198	0	0	11.5965	10.4359	8.3663	8.8996	4.7369	6.9138	11.9199	11.8206	9.834	12.0236	1.4594	3.8496	4.2976	5.4262	13.8396	11.3592	11.5051	7.4784	0	0	0	4.2542	2.6438	7.8175	0	4.6724	9.9878	0	9.4806	1.1154	4.0191	1.1154
TCGA-44-A47B-01	0	287	0.206837	1	13.3042	12.5176	10.7532	2.3307	16.8768	10.9905	3.9383	8.3631	8.8286	8.4943	13.0601	0	0	11.5383	10.5298	8.9433	8.2657	3.6083	7.5036	11.0557	10.51	8.5608	8.3393	1.2287	6.0232	3.0295	0.5339	11.9541	12.2939	11.6156	7.5799	0	0	0	4.8685	1.4809	5.055	0	5.1122	9.353	1.4809	13.5805	2.0478	1.9609	1.6956
TCGA-55-A492-01	0	596	0.207012	1	14.5497	10.4183	9.8074	1.879	15.1038	9.7267	2.6682	8.5399	7.7888	10.5228	12.6929	0	0	12.5638	10.3921	6.5411	8.3867	8.1623	4.796	10.7927	11.7528	9.833	10.3788	2.9933	9.7751	5.472	7.847	12.6566	11.4181	10.5265	6.0865	2.5412	0	0	2.7849	2.0751	6.9313	1.0505	4.3035	8.1101	0	6.7988	2.2477	2.5805	0
TCGA-05-4396-01	1	303	0.207285	1	14.5938	7.4291	10.6008	0.8141	14.2563	11.6553	6.0975	7.9329	9.5435	9.2859	13.2396	1.3313	0	12.5579	11.1055	7.3374	9.3922	3.2234	4.144	11.6073	10.6513	8.4313	5.6077	0.8141	9.1169	4.3724	3.9453	13.4693	12.1153	10.5054	8.4781	12.0108	0	0	3.4404	0	8.2563	0	5.3639	9.3693	5.5622	6.5468	0	3.6077	0
TCGA-86-8669-01	0	938	0.207577	1	13.7759	10.6543	10.256	0.705	16.0572	11.647	4.171	8.1268	8.6837	8.6614	12.73	1.1765	0	11.7635	11.0779	9.7115	9.2638	3.0978	7.5362	11.0059	12.8071	9.9799	7.6356	0.705	5.1814	7.0173	2.5948	12.2439	11.1104	10.8727	8.632	0	0.705	0	0.705	5.1304	6.3515	0.705	4.4459	9.4073	0	8.4227	0.705	4.0239	0
TCGA-99-8028-01	0	1118	0.207818	1	14.9371	9.4224	11.2403	0.8963	16.5728	10.5063	5.0387	7.7104	7.7714	10.6392	12.8288	0.5167	0	11.7503	10.4537	7.6343	7.108	4.5744	6.8032	11.583	11.1348	8.7436	11.069	3.4469	7.9403	5.5438	5.4756	13.095	11.4888	11.1173	9.1611	1.6569	0	0	1.445	1.1966	8.2406	0.8963	5.6712	11.4193	0.8963	11.0959	1.1966	5.0392	1.1966
TCGA-86-8280-01	0	701	0.208121	1	16.0064	8.4615	10.9607	2.5174	15.2351	9.7048	4.8208	8.0092	7.8109	9.5085	13.2848	0.4473	0.4473	11.8546	10.4592	8.4254	8.9202	6.3198	6.8243	11.5938	11.3821	8.5055	9.7765	1.9664	6.0773	4.6222	5.1362	14.0765	12.4732	11.2122	8.6613	4.341	0.4473	0	0	2.8439	10.0009	0.7883	5.4196	10.2666	1.0638	7.4848	2.2126	3.9767	2.4228
TCGA-44-4112-01	1	808	0.208136	1	13.5911	8.1195	10.2281	1.5888	16.7427	9.5714	4.7389	8.8125	7.8374	8.9973	13.557	0.8506	0	12.3684	10.4833	9.7252	6.9388	0.8506	5.3203	10.415	10.4448	9.1661	6.7364	2.7274	7.4863	4.3129	3.4647	12.0483	11.8896	10.7761	8.4774	4.1913	0	0	5.2611	2.2062	7.4799	0.4871	4.5784	11.0881	0.4871	11.8137	1.3821	3.4994	0.4871
TCGA-69-7973-01	0	230	0.20829	1	14.4475	12.8279	11.374	1.0229	16.5185	11.5724	1.84	7.5391	8.2377	9.1149	13.5903	1.0229	0	11.6239	11.197	7.5902	9.8776	3.8497	6.9	11.8918	10.7991	9.1129	8.751	0.6003	8.1733	5.9517	9.0719	11.8936	12.0302	11.1636	8.5768	0.3311	0.6003	0	2.0343	2.284	7.6094	0.827	5.8195	10.098	1.0229	9.4259	0.3311	2.3254	2.6822
TCGA-86-8674-01	0	806	0.208346	1	12.1196	8.7365	11.4715	1.93	16.1972	10.6521	2.5991	8.2155	8.5736	8.0931	13.198	0.6435	0	12.6249	10.3654	6.667	9.748	2.303	2.9533	11.2252	11.542	8.9935	6.9021	0	8.1935	1.4256	1.93	11.3161	12.0462	10.9838	5.8523	0	0	0	1.0869	0	4.4461	0.6435	2.4586	8.5478	0	9.4154	0.6435	4.0134	0.6435
TCGA-53-A4EZ-01	0	1071	0.208365	1	11.653	8.8521	10.7655	2.183	16.0463	9.7979	5.8689	7.5231	8.9146	7.3771	14.0041	0	0	12.2742	10.5605	10.6857	4.9311	1.3638	2.4135	12.5806	11.5348	8.9356	7.0994	1.3638	5.0212	5.1225	0	10.3268	12.5133	11.6199	8.9879	1.1245	0	0	0.4786	0.4786	3.6784	0	3.6784	7.5415	1.9084	6.9559	1.5691	2.8885	0
TCGA-69-7978-01	0	134	0.208438	1	14.5784	9.1315	11.0501	1.2296	16.4559	11.1461	6.6369	7.9955	8.389	9.9109	13.7476	1.4229	0	11.3734	10.9147	9.7939	7.4963	3.9186	5.3815	11.6492	10.9177	8.9214	6.9897	2.4252	6.9153	3.5558	4.3812	14.9065	11.587	11.4778	9.266	0	0	0	4.9507	1.2296	6.254	1.4229	4.9818	11.5808	0.4181	8.2301	0.742	3.6742	0.742
TCGA-93-A4JO-01	1	33	0.208684	1	14.8307	9.019	9.9882	2.7555	15.9944	9.3246	2.9633	8.627	8.4023	9.9717	12.8188	0.6069	0	11.908	10.3532	9.9398	9.4678	8.2195	7.8328	11.9004	11.5766	8.6609	11.6963	1.3612	5.4897	6.0297	5.9708	13.6351	11.7932	11.226	7.7685	2.049	0	0	3.4512	0.6069	7.5403	1.3612	5.8711	10.7783	1.0328	9.4963	1.3612	4.3411	2.2207
TCGA-91-6829-01	1	1258	0.208711	1	15.6883	9.6636	10.8139	1.8405	15.816	10.4201	6.3675	8.294	9.0075	9.5853	13.8365	1.3498	0	11.7296	11.0409	7.9438	7.8273	4.9989	6.7805	10.7872	11.0195	8.5949	8.7569	0	6.303	4.2532	6.0899	14.1091	11.2617	10.8143	10.8098	3.6864	0	0	0.6006	1.0233	7.6459	1.8405	6.255	12.4362	0	6.7252	1.0233	3.691	0
TCGA-49-4490-01	1	385	0.208715	1	14.6325	7.0753	9.3785	3.8181	16.817	10.0983	4.995	8.7283	8.1718	9.124	12.5809	0	0	11.9166	10.1527	8.7346	8.7472	6.9167	7.3647	11.289	11.86	7.413	6.9715	1.9291	9.4822	3.8181	2.917	13.7187	12.6114	11.0366	8.2844	5.2993	0	0	0	3.9979	6.9055	0	4.0801	10.5798	0	9.1504	0.9532	2.908	0
TCGA-78-7156-01	1	976	0.208896	1	14.7337	9.3681	9.6663	3.4529	15.6241	10.4178	4.3419	8.2324	8.0173	9.3559	13.0056	2.039	0	12.7098	10.4243	7.1388	5.3724	9.4804	5.9816	10.3102	10.5361	8.4091	10.5577	0	7.8907	5.2362	2.971	14.9398	11.8793	10.7361	7.3238	0.6977	0	0	1.8022	3.6081	8.1432	0	5.4768	7.5465	3.1834	4.976	1.8022	1.712	0
TCGA-05-5423-01	0	151	0.209011	1	13.4366	9.7339	10.7461	4.2159	15.1625	10.4843	5.5593	7.5419	7.0618	9.0715	12.5727	0	0	12.1408	9.9556	7.5475	8.1374	6.7247	8.1185	10.7675	10.8187	8.2528	11.229	6.1564	8.2632	4.3254	6.1415	11.5246	11.2957	10.3922	7.3608	1.3017	0.7929	0	1.3017	4.6953	8.4947	2.7784	5.6034	8.2213	0.7929	7.3283	1.9747	3.7061	1.9747
TCGA-50-5944-01	0	1750	0.209217	1	16.213	9.7291	9.6371	0.6869	16.1935	10.0065	3.7873	8.7183	7.7648	8.995	12.9345	0	0	12.2394	10.5043	6.177	9.0997	8.1558	8.2013	10.4169	11.3864	7.7608	10.3024	2.2201	5.8509	5.8811	4.4419	14.8736	11.7224	10.5402	9.34	0.6869	0	0	0.6869	2.3975	10.3909	2.9464	6.8229	10.5694	0	5.1847	5.3663	2.2087	2.3975
TCGA-62-8398-01	1	444	0.209618	1	13.5872	8.5179	9.793	0.8079	16.043	10.4265	4.509	7.4891	6.9423	9.1026	13.2693	1.0881	0	11.9137	11.7637	9.1472	8.7989	2.3586	5.282	11.5071	11.086	10.4067	7.0767	0.4597	8.2385	5.3892	2.8084	13.0339	11.9821	11.1328	8.1911	0.8079	0	0	0.4597	0.4597	5.4648	0.8079	5.8869	10.5896	0.8079	10.0259	0.8079	2.2038	1.0881
TCGA-78-8662-01	1	3361	0.2097	1	13.2997	6.6854	9.5241	1.8668	16.0869	6.1925	4.3358	7.7947	8.9093	8.8043	12.7051	0	1.8668	11.8594	10.0515	4.944	8.517	9.8134	4.5135	11.7121	11.4808	9.0725	9.9824	0	3.4499	3.3597	3.8315	12.8723	11.9856	10.9096	6.1794	8.0645	0	0	3.9598	0	7.9534	1.2164	3.6148	8.9093	0.7327	9.6219	0	0	0
TCGA-55-A48Y-01	0	630	0.209816	1	14.3676	7.5259	10.4771	0	16.3337	11.6655	2.2254	8.1608	8.4949	9.8966	13.4944	1.6326	0	12.0718	10.8216	8.1041	8.5261	1.0359	4.0207	10.6916	10.4664	9.875	7.629	0	6.1785	3.386	4.46	12.8435	12.0237	10.5329	8.4217	0	0	0	1.0359	0	6.2499	0	6.1252	11.1047	1.8584	8.5282	0	1.5829	0
TCGA-97-7554-01	0	775	0.209843	1	15.1025	9.8024	12.0489	4.1706	16.0705	9.3833	4.3226	8.0424	8.6062	9.355	13.7925	2.7011	0	12.03	10.4159	9.1517	7.5553	7.1905	7.5515	11.1738	10.1899	8.0961	9.4457	2.5856	5.0231	4.427	7.5476	14.708	12.2153	10.8761	9.1479	1.8079	0.5853	0	2.3225	0.5853	7.1248	1.0004	5.5085	11.93	0	8.7388	1.3224	3.393	0
TCGA-75-5147-01	0	1333	0.20996	1	14.5286	8.0137	9.794	1.1241	16.1634	10.3561	5.3818	8.1696	7.2946	8.5775	12.9667	0	0	12.1277	10.769	8.0317	8.0953	6.0156	7.68	10.8452	11.4498	9.1804	7.0881	3.0657	11.3906	7.5901	1.3071	11.5989	11.264	12.0278	8.9801	13.2548	0	0.3728	1.1241	4.2245	9.66	0.6688	5.8921	10.0482	1.6156	7.9272	1.7481	3.1582	2.0854
TCGA-62-A471-01	0	1246	0.21061	1	11.8059	7.4207	10.3136	1.3417	16.7559	11.2673	6.6324	7.488	7.8561	8.0744	13.1001	0	0	11.9578	11.3337	9.5922	7.8238	3.6151	5.5078	11.406	11.6558	8.796	8.1697	0	4.9625	0.596	1.6069	12.6253	11.7024	11.8732	6.4587	2.4864	0	0	3.5536	1.8309	3.2773	0.596	5.524	9.2275	0.596	11.5431	0	2.4203	0
TCGA-05-5429-01	1	275	0.210755	1	12.9823	7.0496	10.5669	4.1078	16.2265	10.1314	4.1078	8.5872	6.1417	8.1102	12.1878	0	0	12.0472	11.1142	11.7996	8.0484	1.7313	4.2317	10.9914	10.7836	9.8597	4.0416	0.8265	6.3881	2.8454	0	13.3937	11.2427	10.2949	7.4891	5.6133	0	0	2.0334	1.3487	7.948	4.4517	5.5191	9.4419	0.8265	11.2418	0.8265	2.6968	0
TCGA-69-7764-01	0	414	0.210755	1	14.4432	10.0625	10.619	1.218	15.5957	11.1184	4.0225	8.9533	8.2576	8.6034	13.4702	0	0.7339	12.3349	10.6141	8.3426	5.9232	8.6659	5.7384	10.5745	10.3532	8.9952	10.128	1.218	6.9886	7.3411	6.6218	13.5695	12.1837	11.5009	8.0851	0	0	0	1.218	0.7339	8.8451	0	5.0941	9.201	1.218	6.4573	1.218	2.9066	0
TCGA-64-5778-01	0	1305	0.21078	1	13.6091	9.7506	11.0912	1.0271	16.0942	9.4384	3.5083	8.3618	8.2209	7.9842	12.9031	0.603	0	12.046	9.6965	7.8736	7.7187	4.6662	6.9419	10.7051	11.512	8.5927	9.582	2.5035	7.0419	3.75	5.7531	11.5225	11.3422	11.0107	6.4877	1.0271	0	0	2.365	1.3543	6.6825	0.603	4.606	8.2654	0.603	8.4944	0.603	3.5382	0.603
TCGA-97-7938-01	1	18	0.210801	1	15.5269	10.3544	11.6298	3.57	15.4712	11.0527	4.0626	8.4322	8.4646	7.7475	13.3717	0	0	11.9246	10.0033	7.1659	5.9827	7.5845	6.9573	10.4233	9.7687	9.4097	11.246	1.492	8.8631	4.8477	6.9573	14.4823	11.3731	10.7533	9.0341	3.897	0	0	0	1.7727	9.6182	1.1431	6.4596	9.2951	0	9.6554	2.3867	2.6073	2.2096
TCGA-J2-8192-01	0	739	0.210921	1	14.6715	9.0135	10.2171	4.1913	15.2376	9.5933	5.2542	8.6589	7.8941	8.8727	13.0698	0.4599	0	11.5481	10.6387	10.1577	7.5514	5.7829	7.3503	10.9316	10.5352	8.6682	5.702	4.4853	7.3635	5.56	1.0883	15.0846	12.0135	10.428	9.4025	7.8596	0	0	2.0012	3.2682	8.1462	3.0238	5.1664	11.4468	1.0883	9.9728	1.5246	3.3812	1.3229
TCGA-44-7671-01	0	889	0.210931	1	14.8309	11.2618	10.8978	0.96	16.1	9.7144	2.738	7.775	7.9635	9.2386	13.0425	1.3648	0	12.6605	10.1307	7.6265	7.6917	6.5245	4.4871	10.7781	11.37	9.2954	7.5822	1.8159	6.794	4.0391	1.6806	14.5565	12.1639	11.0003	8.3128	1.3648	0	0.3952	0	1.1765	8.1023	1.3648	4.8601	9.9795	2.0534	8.3185	2.159	2.7284	0.96
TCGA-L9-A444-01	0	307	0.210995	1	14.0004	8.7354	11.639	3.7169	15.5413	11.3312	4.8627	7.2703	9.0892	9.4813	13.5774	0	0	11.4334	10.3369	8.0919	8.2112	4.5716	6.1774	12.3731	11.0313	8.8749	6.9185	0	9.1191	2.6588	0.815	13.3594	11.5708	10.9316	8.6884	5.6969	0	0	0	2.474	6.7957	1.3326	3.5398	9.7592	0.815	11.1775	0	3.8565	1.3326
TCGA-55-6985-01	0	1233	0.211258	1	14.0959	9.284	10.6754	4.1225	16.1901	10.8982	3.0811	8.6367	7.7343	9.4112	13.196	0	0	11.6443	10.6588	8.8959	8.7929	7.5164	6.7208	11.4429	11.0552	9.4332	8.973	0	8.0138	5.0483	5.5165	14.0571	12.394	11.1516	8.075	1.3176	0	0	1.3176	2.4535	7.4502	0	5.2025	10.4383	0	9.7876	1.9946	3.24	2.8012
TCGA-55-6712-01	1	171	0.211507	1	13.932	8.1824	9.7758	4.0212	16.3846	9.6004	4.8472	7.9087	8.3182	8.9869	13.0066	0	0	11.5416	11.2599	9.1253	8.1186	7.1739	8.5148	11.8279	11.1275	8.6689	7.3743	0.9232	8.2219	3.76	2.673	16.406	11.2488	10.8505	9.0021	0.9232	0	0	2.1969	4.7057	7.1005	1.8832	5.4892	10.4392	0	8.8976	0.9232	2.1394	0.9232
TCGA-86-7953-01	0	997	0.211607	1	13.6089	9.2034	12.1227	0.9156	16.6015	10.0979	4.6569	7.7296	8.0409	8.9692	13.0272	0.3734	0	11.8766	10.4605	8.1257	8.9356	2.5904	6.8311	11.8844	10.8279	9.0397	8.213	2.0874	4.4962	3.3021	4.739	12.3727	11.5859	11.6635	9.0308	0.3734	0	0	0.3734	0.9156	5.8437	0	4.2937	10.2474	0.3734	8.3526	0.6698	3.6933	0
TCGA-75-5146-01	0	2368	0.211801	1	14.4491	10.9888	10.2358	1.6444	16.1574	10.7843	5.7012	8.5971	7.4066	9.3193	12.0488	0.7729	0	12.7726	10.9978	6.4853	8.1772	6.8644	7.2742	10.8027	10.8904	8.6207	9.6586	1.6444	4.3816	6.3664	4.8752	12.4048	11.5038	10.9685	7.6602	2.8833	0	0	1.2735	1.2735	9.6434	0	5.9857	8.5044	0	6.7739	3.9236	3.7368	2.8833
TCGA-NJ-A4YI-01	1	4	0.212012	1	14.2501	10.509	11.4334	3.5536	16.1827	11.5504	3.2821	7.341	7.2548	11.2063	13.6701	0	0	12.1758	10.2944	4.097	7.7493	2.5109	7.5258	11.7537	11.2709	8.4953	10.0677	6.5388	7.6272	2.6715	3.9791	13.2899	13.2487	11.3141	6.9604	12.0457	0	0	6.4419	0	6.7334	1.8819	3.8507	9.3974	2.5109	8.2114	0.7411	2.9386	2.1233
TCGA-L9-A743-01	0	664	0.212049	1	14.8603	9.0924	10.2771	2.6308	16.5125	11.091	4.9643	7.7023	7.8395	10.0383	13.301	1.5304	0.5579	11.6603	10.3976	9.2405	8.3501	4.7532	7.6659	11.7245	11.4372	9.8788	9.3809	2.106	9.2314	4.9643	6.5976	13.9554	11.7249	11.3546	8.3584	2.2561	0	0	3.7307	0.5579	6.7945	0.5579	5.2049	10.7263	0	12.5919	0.9593	5.2439	0
TCGA-55-7995-01	0	889	0.212051	1	13.5344	9.3967	10.8602	2.2258	15.7624	10.7884	2.9616	7.3446	7.1195	9.3827	13.2404	0	0.8865	11.8737	11.803	10.0795	8.7516	3.6552	5.9567	11.9573	11.0579	7.9038	7.6613	1.2717	3.246	2.7951	1.2717	13.3493	13.0935	12.2616	8.1973	1.2717	0	0	4.339	1.2717	5.4595	0.6469	4.3982	9.6422	0	8.2863	1.0919	4.117	1.2717
TCGA-55-8616-01	0	48	0.212444	1	15.0113	10.1885	11.0109	2.2254	16.1023	11.3813	4.1543	7.2751	7.7181	8.2128	12.8872	0.609	0	11.9816	10.2352	9.3516	9.1924	6.41	7.2653	11.5165	11.4592	8.1948	8.4588	1.8584	11.2856	5.8511	2.7607	14.128	12.1708	11.2524	8.4195	4.494	0	0	1.3649	1.0359	7.9162	0	6.4625	9.1833	0.609	10.6197	2.0536	3.0376	1.0359
TCGA-86-7713-01	0	1157	0.212641	1	14.5831	11.4713	10.0135	1.4241	16.0522	11.7754	6.4838	8.5254	10.375	8.3995	13.8281	1.866	0	11.6503	11.173	7.5737	8.8465	2.1266	6.1147	10.8652	10.804	8.3203	8.013	0.9723	6.9861	3.5035	6.1445	11.8787	12.1034	10.7048	9.05	2.5385	0	0	0.9723	0.9723	6.5519	0	3.8785	8.2423	2.4775	9.2962	0.3109	0.9201	0.3109
TCGA-49-AARE-01	1	1229	0.213495	1	12.9305	9.0911	10.3383	3.6819	16.7145	10.0777	2.9686	8.127	7.4539	9.0246	12.7356	0	0.9338	11.4751	10.6031	8.92	8.9146	4.8232	3.9175	11.9558	11.4344	9.3384	8.4423	1.4961	6.5241	3.6298	3.5196	11.9318	11.8659	12.4414	7.0404	3.0501	0.5412	0	4.9978	1.8996	4.9561	0.5412	4.651	10.2798	0	10.1888	0.9338	5.016	1.7118
TCGA-62-A46S-01	1	1653	0.213778	1	14.4519	10.5455	10.5036	0.913	15.3983	10.2316	3.4213	8.5369	8.903	9.4967	12.8666	0	0	12.1866	10.0644	6.6487	7.7191	5.7306	5.8347	10.9924	11.9995	8.8501	8.2112	4.472	8.4485	5.6567	6.6487	12.9446	11.7831	10.6015	8.5792	1.2169	0	0.913	2.0323	1.6814	7.4653	0	4.9136	8.6267	6.4371	9.8787	0.913	3.0358	0
TCGA-NJ-A55A-01	0	15	0.213797	1	15.7663	9.278	10.9042	3.7267	15.6605	10.8783	2.8318	8.7073	7.8996	8.9331	13.1035	1.857	0	11.846	10.2419	8.2496	7.4724	6.7385	7.5818	11.3257	10.5281	8.7636	9.028	0	5.8316	4.7669	9.9394	14.4901	11.4199	11.0361	8.6299	4.7198	0	0	3.6281	0.9063	9.0424	1.4586	6.841	9.9522	0	7.8836	4.0648	3.8001	3.1486
TCGA-MP-A4SW-01	1	1778	0.213929	1	13.5693	9.5386	9.2469	1.9	16.1502	10.3087	5.2778	8.7976	7.5869	8.6582	12.6058	0	0	11.6211	11.4785	7.8228	9.9679	5.7863	6.6737	11.86	11.0789	8.8612	9.2523	3.9181	7.1468	3.0507	5.1168	13.2759	12.34	11.7924	7.2014	7.405	0	0	2.35	4.2979	6.0067	0.9341	3.5764	8.559	0	9.5907	1.9	4.5479	1.2425
TCGA-44-8120-01	0	260	0.214078	1	15.6462	8.6098	10.5003	2.4556	16.6656	10.124	3.2342	8.3924	8.5409	9.7373	12.7634	0.3565	3.7372	11.7708	10.2078	8.8078	8.4923	7.8805	5.2374	11.5721	11.0146	8.129	10.0988	2.596	10.587	5.0548	6.955	13.6851	11.8254	10.5819	8.1319	0.8805	0	0	1.6972	1.4234	9.1991	1.2641	5.7841	10.4384	0	7.2516	0.6422	2.9343	0.3565
TCGA-55-A494-01	0	481	0.214196	1	12.303	12.6867	11.5506	1.2206	16.379	10.2679	4.3269	8.1583	9.2978	8.4837	12.8517	0.916	0	11.9119	11.3996	7.0854	9.5465	4.787	0.916	12.231	10.9478	8.7887	7.0854	1.2206	3.8824	5.1534	0	12.9284	11.897	11.0981	6.2299	0	0	0	2.9358	0	6.765	0.5296	3.6473	8.9252	1.2206	8.0919	0.916	0.6197	0
TCGA-44-6774-01	0	658	0.214229	1	15.3008	10.5686	11.1576	2.7173	16.4985	10.3112	2.4974	8.5312	8.6293	10.264	13.0055	1.5154	0.9482	11.4408	10.4229	7.9391	8.2913	4.852	5.7291	11.7069	10.8709	8.7954	5.0267	0	8.8014	5.3231	1.9215	14.5529	11.9042	11.0568	9.9832	1.5154	0	0	0	0	7.6022	1.9215	7.3462	12.1608	0.9482	8.4143	0	3.1325	1.9215
TCGA-50-5045-01	1	2174	0.214343	1	14.4946	8.7844	10.7243	1.823	16.2646	10.1673	4.767	8.154	7.1179	10.3681	12.3181	0	0	11.9043	10.2618	8.828	8.0287	4.2301	6.0196	11.477	11.2013	9.2934	9.9145	5.5579	10.343	5.4504	7.3032	12.3571	11.6141	11.0757	8.6001	1.1821	0	0	0	0.5089	9.1979	1.823	6.6252	10.7871	0	9.9733	2.7912	4.6339	1.9859
TCGA-05-4410-01	0	0	0.214423	1	14.4859	9.121	11.5702	1.3386	16.1327	11.5286	5.7483	7.3629	8.5822	8.605	13.8117	0	0	12.0793	10.4909	6.0441	10.8149	5.1766	5.5506	12.3125	10.588	8.3141	6.2022	0.8193	6.3311	3.5489	2.2698	14.8712	12.1845	11.5688	7.7435	1.3386	0	0	1.3386	3.1119	7.3221	1.3386	5.7066	9.3394	0	7.3427	2.4821	3.178	2.2698
TCGA-05-5425-01	0	882	0.214554	1	14.1871	9.8278	9.8386	3.622	15.2903	10.3756	6.2944	7.7005	7.0834	9.265	13.8098	0	0	11.8643	10.7604	7.7657	7.9016	4.0243	6.2522	11.8852	11.1932	9.6805	10.2645	2.7347	7.8459	4.2121	8.2189	12.0194	11.715	11.5917	7.6608	1.4312	0	0	1.4312	1.4312	8.4925	0	5.8889	9.6635	5.7134	8.4766	1.4312	3.4939	0.6467
TCGA-50-5930-01	1	282	0.215033	1	14.6319	9.9166	10.3848	3.6952	16.1567	9.7641	5.0388	7.3838	8.7963	9.6849	13.4994	1.2192	0	12.3972	11.021	10.1197	7.1339	2.6581	5.0388	11.0238	10.9482	8.3737	7.9697	0	5.5693	4.8525	6.5127	13.8088	11.7026	11.5268	8.6982	0	0	0	1.2192	1.2192	7.4835	0	5.096	12.0553	0	11.4806	1.2192	4.1506	0
TCGA-86-8074-01	0	24	0.21507	1	13.2365	8.1877	11.3443	4.2104	15.9834	10.7525	2.9617	7.8416	8.1373	8.6689	14.0677	1.0512	0	11.6607	9.7473	8.5921	7.8052	2.4973	6.2353	10.9847	11.0149	8.7394	5.8889	2.4973	10.8021	4.1536	2.6693	13.1859	12.1768	10.5032	8.8893	5.5903	0.4408	0	1.2807	0.778	5.4321	1.0512	5.3204	10.7572	0.4408	9.9749	0.4408	2.3432	0.4408
TCGA-50-5933-01	1	2393	0.215103	1	14.5481	7.9088	10.3841	1.8283	16.3668	10.0544	7.7874	8.0348	8.0432	9.5181	13.4069	0.5948	0.5948	11.5406	10.6311	8.3691	8.8024	5.137	4.7006	11.0005	10.9755	9.0405	3.4189	1.6046	7.4042	3.9816	0	15.5524	10.9138	10.7512	9.3019	0.5948	0	0	3.8853	0	6.7155	2.022	5.1578	11.4514	0	10.6596	0.5948	1.5095	0
TCGA-J2-8194-01	0	724	0.215116	1	14.535	9.5	11.5602	3.0728	15.6197	10.0057	3.7705	8.5464	9.4057	9.7499	13.1959	0.9047	0	11.8429	10.4898	8.3032	8.1433	6.0151	7.5949	10.6632	10.6062	8.9286	7.9328	0	9.1986	4.7867	6.519	13.8293	11.7198	10.655	7.9094	0	0	0	0.5222	0.9047	10.3357	0	5.4793	10.1974	0.9047	10.6421	0.9047	1.8424	0
TCGA-55-A4DF-01	1	614	0.215202	1	12.5445	9.1148	10.5991	2.711	15.2279	10.3744	3.6505	8.4342	8.8414	8.4964	13.3445	0	0	11.6124	11.3109	10.0941	7.2141	6.7828	6.404	11.2274	11.1296	7.9181	8.709	1.2552	6.8068	3.2206	6.4581	12.7893	12.4645	10.4512	10.0545	0	0	0	3.4817	0.5482	7.506	0	4.023	9.5578	1.5106	7.4949	1.9161	3.129	0.9446
TCGA-MP-A4TA-01	1	950	0.215707	1	12.9658	8.7263	9.7654	1.9364	15.7145	8.3206	4.7898	7.19	7.668	8.4159	13.5635	0	0	11.8248	10.8698	8.9759	8.0726	2.6442	3.9581	11.905	11.9504	9.8108	5.7418	0.8543	7.9101	2.6442	0.4894	13.3908	11.8536	10.7057	6.9281	7.7325	1.7756	0	3.6684	1.3873	8.0309	0	3.9581	9.6519	2.7345	9.8089	1.1452	3.4655	0.4894
TCGA-NJ-A55O-01	0	13	0.215828	1	14.4514	8.4118	9.8343	0.663	15.982	9.6082	4.6393	8.6691	7.953	9.7951	13.0566	0.663	0	12.0551	11.8569	6.8644	9.0052	5.0226	7.1398	11.5582	10.9457	10.5539	12.7665	2.1701	5.2386	5.5751	8.0546	14.4976	12.6441	11.0711	7.4453	0	0	0	2.891	1.9698	6.7903	0	5.346	9.396	1.4596	8.2826	1.4596	3.0437	1.4596
TCGA-78-7161-01	1	291	0.215875	1	14.5873	10.9338	11.1239	0.4514	15.7998	11.5725	2.2248	7.9558	9.7051	9.441	13.9867	1.8367	0	12.5437	12.1488	6.5255	7.4884	7.1766	5.954	11.5365	10.9017	9.1919	8.271	0.4514	10.9308	4.1015	6.6468	12.3216	12.4264	10.9526	8.0468	2.3339	0	3.1832	3.1832	3.1237	9.4801	1.072	4.9257	10.1066	1.5044	11.7567	1.072	0.5416	0.4514
TCGA-86-8055-01	1	124	0.215998	1	14.3357	8.7076	10.1622	4.3728	15.5681	10.6227	5.3375	8.3615	8.0824	9.0751	13.3184	0	0	12.0316	10.712	9.9666	8.731	4.6191	7.517	11.0751	10.8962	8.7296	8.7527	2.8075	7.462	7.3105	5.8367	14.8678	11.8166	11.1576	10.3258	8.2643	0	0	0	2.147	8.4701	0.5146	5.1412	11.4215	0.5146	12.0187	1.4407	2.7627	1.6522
TCGA-44-6148-01	0	704	0.21612	1	17.135	10.2053	9.9949	2.402	15.5322	10.6022	4.8238	9.0679	8.701	8.9226	12.7305	1.3824	0	11.4331	10.5304	7.3889	5.5892	8.7539	7.8804	11.0078	10.1661	9.2401	10.8299	2.2479	4.65	6.88	4.2233	14.8663	11.3903	11.1425	8.7485	7.7994	0	0.6189	1.8791	2.0752	10.1994	1.8791	7.2383	8.8407	2.0752	5.0737	4.3799	6.2614	0.6189
TCGA-73-7498-01	0	1189	0.216208	1	15.726	10.0287	11.1214	1.9993	15.3924	10.5063	2.2678	8.4818	8.7083	10.0729	13.0249	2.4225	0	12.3861	10.4368	6.7418	8.1014	6.1284	6.1617	11.5688	10.8535	8.842	11.3395	2.0944	7.8279	6.8851	7.9298	14.3706	12.3128	10.7747	8.836	0.8621	0.3478	0	6.3852	3.0155	9.1851	1.0636	6.2979	10.6388	0.3478	6.4085	2.0944	3.363	1.54
TCGA-55-8085-01	0	904	0.216274	1	13.2219	9.4992	10.6967	2.3717	15.7379	9.8201	3.7577	8.0803	9.2549	9.0285	13.628	0.4307	0	11.5843	10.4681	7.7103	9.479	3.3286	5.6949	11.1235	11.3277	8.9041	8.2532	1.6265	9.4957	5.7331	3.3286	12.3406	12.1847	10.2434	7.8342	1.2581	1.2581	0	0.4307	0.4307	6.401	0.4307	4.2285	9.2623	1.2581	8.3159	0	3.096	1.0313
TCGA-55-8203-01	0	547	0.216454	1	13.6822	8.7767	10.7898	3.8013	16.0006	10.7665	4.3224	8.4744	9.3373	9.1731	13.4767	0	0	11.8921	10.7014	7.1263	9.213	2.6455	6.4849	11.6469	10.6285	8.7539	8.5542	2.3346	6.6965	3.7588	5.7757	12.7948	12.2604	10.5443	9.162	3.2468	0.49	0	1.1461	0.49	6.1407	0	3.7588	10.3065	0.49	9.1352	0	3.8611	0.855
TCGA-55-8096-01	1	719	0.216887	1	15.091	9.5987	10.4379	2.6557	15.682	10.6024	5.1918	8.4146	8.6579	9.6749	12.773	0.9527	0	11.621	10.7289	9.6142	8.6974	6.0951	6.582	11.2748	11.0409	8.2778	5.713	6.1082	9.7677	8.2994	1.1683	14.4115	12.2496	10.6096	9.2812	5.2283	0	0	1.6703	3.2357	7.6481	3.612	4.798	10.7142	0.3915	10.7426	1.5216	4.1872	0.3915
TCGA-78-7540-01	1	1197	0.217185	1	13.6824	7.5437	9.2992	0.4129	16.0799	10.5001	4.051	9.3674	7.358	9.3113	12.5379	0.9958	0.9958	12.056	12.0441	10.7087	10.4067	4.4514	5.7905	11.6449	11.5406	10.0631	11.5672	3.6552	6.51	4.1076	7.9342	15.0651	12.1839	10.6334	6.7687	0.7336	0	0	1.8684	1.4098	6.5153	0.4129	5.1882	9.1599	0.4129	8.4373	1.5794	2.6018	3.2149
TCGA-NJ-A7XG-01	0	617	0.217216	1	12.0664	9.0938	9.6324	1.906	16.1994	11.4266	3.135	8.031	7.99	7.8652	12.8867	0	0	11.8647	10.6054	6.6623	9.3989	6.1417	6.4292	11.3512	11.1018	9.342	9.0974	0.938	5.67	3.2781	3.2781	13.0523	11.6016	11.0528	5.4152	10.5698	0	0.938	3.8359	1.5017	5.657	0.5439	3.135	7.8104	0.5439	10.7176	1.5017	2.1547	0.5439
TCGA-44-7662-01	0	218	0.217597	1	14.1267	8.7307	11.4579	1.3102	16.5572	8.8438	2.7906	7.8552	7.6789	9.8556	13.5867	1.3102	0	11.6846	10.3077	8.9268	7.1813	6.8815	7.5886	11.8136	11.6791	8.8475	6.268	1.3102	8.9312	6.0339	0.3741	14.2961	12.4051	11.1234	9.0479	1.3102	0	0	1.1269	0.9168	6.9031	1.1269	5.5956	11.691	0.9168	9.4187	0.9168	3.31	1.1269
TCGA-55-A4DG-01	0	608	0.217683	1	15.1226	10.0868	9.8293	2.0582	15.4285	10.472	6.2155	8.8697	9.21	8.0134	12.8928	0	0	11.8444	9.7136	7.6728	7.4689	7.6579	7.0189	11.2344	10.0875	7.5196	10.8344	1.8628	10.5194	5.0288	8.8368	13.7668	11.7043	10.793	7.3433	2.2302	0	0	2.3839	1.3687	8.5218	0	5.2648	8.6543	0	5.8305	0.6111	3.9928	3.1557
TCGA-55-7281-01	0	872	0.217932	1	13.7408	8.7388	11.573	4.854	17.1993	10.5786	5.6765	8.1622	8.168	9.174	12.689	0.6506	0	11.7378	10.5187	8.8885	8.2486	4.9896	8.0977	11.2205	11.4862	8.1478	7.5317	4.0343	5.5938	4.0343	2.4747	13.4774	11.7459	10.9828	8.8764	1.7133	0	0	3.9303	2.1437	5.9798	0.6506	4.2656	9.8331	0.6506	11.4529	0	3.2006	1.0973
TCGA-55-6978-01	1	176	0.21797	1	15.1693	9.0553	10.8147	4.1645	16.6246	9.5843	5.9515	8.2495	8.0658	10.1063	13.3731	0.7828	0	10.987	11.0164	8.8954	8.2167	4.1053	6.7975	11.5122	11.0821	9.2751	6.5426	1.4861	7.4806	3.0365	3.5617	14.6531	11.9574	10.6359	9.8359	0	0	0	4.6098	0.4439	7.8212	1.2875	5.4313	11.6586	0.4439	9.6504	0.4439	2.3101	1.0571
TCGA-86-8672-01	1	19	0.218049	1	14.1411	8.9895	10.2923	1.2546	16.4592	9.7359	2.7102	7.4621	8.27	9.1084	12.5558	0	0.7596	11.7904	10.8071	10.7321	9.0071	3.3232	4.1957	12.0352	11.7825	9.6931	6.7325	0.7596	6.2711	6.7878	0	13.1714	11.4931	11.0697	8.2765	1.6225	0	0	4.0823	0.7596	4.6976	1.2546	5.0986	11.3318	0	9.8301	0	3.165	0
TCGA-75-6206-01	0	2590	0.218156	1	15.0399	9.59	10.6715	1.1755	15.5073	9.9004	1.5301	8.4601	8.4103	9.3411	13.5684	0	0	12.7252	10.1747	5.8955	7.6429	8.7966	4.3582	10.9592	10.4984	8.8249	9.2664	0	6.7961	4.3132	0.7043	14.7286	11.7443	10.7715	7.8656	8.2761	0	0	0	1.1755	8.2194	1.5301	4.6389	9.5686	2.4344	6.1209	2.0519	2.844	0
TCGA-78-7539-01	0	791	0.218603	1	14.2306	6.8926	12.0943	0.6682	16.5756	10.4694	6.2275	7.502	8.8068	8.4453	14.3352	0.6682	0	11.726	10.9809	4.374	9.4136	2.5142	7.6233	11.1792	10.9018	8.7684	7.1204	3.8918	7.6319	4.1044	0	13.059	11.8385	11.5968	7.3669	0.9136	0	0	3.4994	4.1766	7.2683	1.3061	4.0541	8.5374	0	5.4499	1.7469	3.5002	0.3725
TCGA-55-8511-01	0	552	0.218982	1	13.8959	8.6732	10.8616	2.4178	15.5948	10.3031	4.4351	6.3366	8.942	8.838	13.3248	0	0	12.2564	10.7146	7.903	8.5301	8.8719	4.7582	12.7464	10.8472	9.1271	7.9671	1.3945	5.9996	2.6847	3.7536	14.2021	12.1838	10.7573	7.8599	6.2772	0	0	3.5003	1.0607	5.8982	1.3945	4.9478	11.2769	0.6257	10.4537	0.6257	4.1418	1.0607
TCGA-44-7670-01	0	882	0.21914	1	13.1535	10.0563	11.4757	2.4136	16.8211	12.3167	4.7197	8.4217	9.0863	9.3847	13.3024	1.6617	0.3886	11.646	11.2668	8.4615	9.357	6.7749	6.442	10.8371	11.9862	9.6022	9.6441	1.1613	7.2407	5.2748	5.816	12.4034	11.6117	11.0512	9.4006	0.3886	0	0	0.3886	2.7811	5.0644	0.3886	3.2245	9.3392	4.8948	9.417	2.2356	4.4072	0.3886
TCGA-78-7166-01	1	258	0.21927	1	12.6641	8.0422	10.8169	0.9197	16.3026	9.7386	2.7646	8.0807	8.2014	8.5162	12.9372	0	0	12.3496	10.5515	10.5528	7.9489	1.8777	3.6024	11.4617	11.9616	9.7371	7.8324	1.225	5.9246	2.4485	2.5617	13.1918	12.2439	10.8008	6.7785	2.0429	0	0	2.5617	0.5319	4.7473	0.9197	4.1289	8.4589	1.225	12.7097	0.9197	3.0357	0
TCGA-49-6743-01	0	1621	0.219755	1	14.4255	10.5426	10.3394	4.0173	15.9736	9.1525	7.2567	7.9376	7.8521	8.8809	13.7057	0	0	12.2498	10.7952	7.5808	9.0907	2.909	5.1144	10.9894	10.942	8.4076	7.5182	1.0602	6.9435	2.8008	6.3739	13.0108	10.942	11.4415	8.3024	0	0	0	1.8926	2.0894	8.344	1.3939	5.1589	10.8308	0	10.2612	0.6254	2.4857	0
TCGA-44-A47G-01	0	351	0.220117	1	14.7988	8.6429	10.2024	2.3299	16.2373	10.3109	5.8713	7.9262	7.7752	9.6535	13.1385	0	0	11.6704	9.9992	9.4911	7.3812	4.4018	7.0958	11.4578	10.9359	8.6959	9.7239	2.3299	8.3025	4.8095	5.1967	14.2429	11.5672	10.7142	8.3942	0	0.6557	0	6.4575	1.7231	6.8154	1.1048	5.4644	10.5726	0.6557	13.174	1.4468	4.6918	1.7231
TCGA-64-1681-01	1	1167	0.220156	1	14.8503	8.6838	10.156	1.4891	15.9632	10.2845	3.2192	8.1716	8.0686	9.1118	13.3702	1.4891	0.7848	12.1429	10.1962	8.2508	8.1012	8.2457	7.9365	10.8026	11.8564	8.4414	10.9567	3.1027	8.3596	5.6792	4.2258	13.3602	12.4841	10.8452	8.2179	6.4007	0	0	0.4451	3.1621	8.3307	1.2902	6.3883	10.0523	0.7848	9.5366	3.3271	1.7329	3.3781
TCGA-55-8512-01	1	607	0.220156	1	14.5741	10.2847	9.4348	4.4492	16.0479	10.5437	4.1349	8.4818	8.1727	9.8163	12.783	2.3994	6.072	12.0877	10.6745	7.1234	6.5381	7.167	7.9223	11.3928	11.5772	8.7326	12.0571	1.6498	6.2847	5.1378	9.5244	14.7495	12.2264	11.328	7.5219	3.0845	0	0	2.7822	3.0845	7.4039	1.0489	6.3711	8.9194	0.6178	5.3606	3.8442	3.116	3.9477
TCGA-95-A4VK-01	0	651	0.220295	1	14.254	6.7136	10.5729	2.671	16.1658	11.8416	3.3608	8.239	8.7709	9.1513	13.3563	0	0	12.07	11.1024	7.7694	7.9596	4.5812	4.9885	11.1742	11.0156	9.0931	8.5799	1.3011	9.1187	4.4902	5.0322	14.4306	11.6783	11.8254	7.5689	3.0567	0	0	2.294	0	6.7402	0.9827	4.9435	9.2331	0.9827	11.7869	0.9827	3.9174	1.9739
TCGA-J2-A4AD-01	1	550	0.220612	1	14.2807	9.1042	9.0084	2.9061	16.1789	9.3439	6.0346	8.3974	8.5676	8.2338	13.1115	0.8576	0.4916	12.3666	10.6338	7.363	8.6206	7.456	6.4101	10.7145	10.8771	7.783	9.4482	0.8576	9.734	4.9935	5.8841	13.9518	11.4786	10.171	7.3306	5.6822	0	0	7.2975	0	8.6974	1.1493	4.6645	10.1781	0.4916	9.4116	1.9419	3.3361	0.4916
TCGA-99-8032-01	0	44	0.220921	1	15.4749	9.3851	9.6461	2.4066	16.3888	10.3228	3.9515	8.8812	8.8411	9.7235	13.0092	1.9022	0	11.8388	11.3536	9.2075	8.1104	7.584	6.134	11.3663	11.1249	9.804	7.229	1.7427	12.1773	8.4636	5.2831	12.9275	11.4335	11.0301	10.4736	2.7796	0.4762	0	3.0072	2.2961	6.9836	1.12	4.5895	11.8933	1.7427	9.998	0.4762	2.9681	0.4762
TCGA-55-7724-01	0	705	0.221426	1	16.2168	9.5841	10.2998	1.0014	15.5942	10.205	5.3604	9.4207	8.0141	9.9658	13.3894	0	0	11.9777	11.5953	7.7511	6.1927	7.1218	8.2555	9.6964	8.6753	8.3203	12.1322	2.8098	4.957	7.3952	10.1347	15.8956	11.1507	9.993	9.2317	2.0022	0	0	0	0	9.8263	1.0014	5.5878	10.5981	1.0014	5.6467	2.5874	1.1059	3.5876
TCGA-50-5066-01	0	1442	0.222138	1	13.337	10.2072	11.008	1.4553	15.7628	8.3406	5.36	8.2933	7.0311	9.3461	12.1458	0	0	11.657	10.3963	9.8739	6.5972	5.8702	5.7585	9.947	11.0678	9.0349	8.7142	1.4553	7.2367	5.8265	7.9665	11.3087	10.8143	10.9945	7.8891	0.9039	0	0	0	0	9.708	0	6.0132	10.5848	0	9.0107	0.9039	4.4878	2.8273
TCGA-MP-A4T8-01	1	161	0.222347	1	13.6582	8.8468	10.416	7.6012	16.9719	10.5083	2.5944	7.457	8.8742	8.9149	13.3249	0	0	11.8511	10.4549	8.6254	9.6555	2.2569	3.8932	11.7347	11.6708	8.5723	6.9	0	11.7326	3.0249	4.1536	13.2717	12.6007	10.8883	7.5981	1.978	0	0	3.2325	2.2569	7.791	1.6321	4.4593	10.2443	0.5058	11.3497	0.8796	1.9918	0.5058
TCGA-55-8089-01	1	702	0.222358	1	14.4603	8.6772	10.209	4.5772	15.8426	9.4683	4.6021	8.0181	7.4735	9.8435	13.5011	0.5016	0	11.5792	11.2969	7.9075	6.2763	5.1161	6.8706	11.616	11.1032	9.31	10.1319	1.4132	2.1132	4.5518	6.8395	15.0321	11.6344	11.095	9.3989	0	0	0	1.4132	1.1683	7.0213	1.6225	5.908	10.4748	0.8732	11.7501	0	3.7207	0
TCGA-50-5072-01	1	250	0.222361	1	14.3401	9.1747	10.3548	2.8083	16.5043	11.1743	6.0371	7.7718	8.3977	9.3194	13.7811	0.5478	0	12.3055	11.7207	10.2289	8.1124	5.9748	6.1064	11.0801	11.1342	10.3162	10.4575	1.9151	8.3515	4.6449	8.7077	13.3988	12.1342	11.3875	8.0358	0	0	0	0.944	2.0818	8.3818	0.5478	5.3801	9.2598	0	10.8683	1.5097	1.9291	0
TCGA-95-7562-01	1	87	0.222528	1	14.0241	9.6192	10.6945	4.8267	16.451	9.6389	3.382	9.2623	7.8728	8.5844	13.3808	0	0	12.2489	10.515	10.8733	8.2477	6.7881	7.4997	11.0592	11.7435	8.5329	3.5573	0	6.2038	1.483	0	11.5979	14.3399	10.8538	8.7753	3.7621	0	0	0	0	6.3852	0	2.4564	9.9405	0.5349	8.4704	0.5349	1.9331	0.5349
TCGA-55-6980-01	0	2109	0.222726	1	15.4443	7.6936	10.6944	0	15.9008	10.608	5.47	8.198	7.6997	9.3695	12.9467	0.914	0	11.5631	10.4289	7.6624	6.579	4.3542	7.5915	11.6478	11.0319	8.0079	7.1455	3.6432	10.3124	4.7827	1.469	14.5459	11.9039	11.2752	9.2841	0.914	0	0	1.469	4.1537	8.3813	1.469	5.9949	11.1981	0	11.3421	1.469	3.1285	0
TCGA-99-8033-01	1	656	0.222962	1	13.1509	6.572	10.3028	3.875	15.8916	9.9616	4.8447	8.398	7.7617	8.9148	13.7942	0.8328	0	12.783	12.0046	10.1794	7.7848	3.5774	5.0961	11.5369	11.1433	8.8733	6.9817	0.8328	6.4612	3.2021	4.0888	14.2359	11.4984	11.2186	7.617	0.4757	0	0	1.5622	1.3576	5.3382	0	6.2027	10.595	0.4757	9.2701	1.5622	1.6036	0
TCGA-80-5611-01	0	2595	0.223224	1	12.2189	9.5446	9.9413	3.389	16.9183	9.4808	1.9211	8.1952	7.8669	8.476	13.6415	0	0	11.8921	9.7612	9.0207	9.3733	5.7685	5.1294	11.2947	11.4894	7.741	3.9535	1.9211	6.9884	2.9428	0	12.7375	12.1506	10.8046	6.0122	0.6391	0	0	4.8791	1.9211	3.5349	0	2.1192	8.0449	0.6391	9.1551	0	2.2158	0
TCGA-95-8494-01	0	84	0.223898	1	12.4327	8.0281	9.2152	2.4493	16.8823	9.3967	6.8224	6.2275	6.9167	8.2647	13.0151	0	0	11.6042	10.1811	7.7492	9.394	3.6407	5.6276	11.8291	11.7645	9.3691	6.7473	2.2703	10.0257	2.0658	1.542	14.1807	12.4548	10.648	6.1519	1.1857	0	0	4.1351	1.542	3.215	0	2.2703	8.9305	0	11.2357	0	4.3483	0
TCGA-MP-A4T4-01	1	2617	0.224152	1	13.9972	8.2618	10.682	3.0444	16.6504	9.3648	7.7999	7.3437	7.781	9.3722	13.503	0	0	11.6129	10.3605	6.5214	7.3692	4.1632	6.0913	11.7281	11.0996	9.4629	7.2322	1.5525	6.3863	2.4195	2.9573	14.7235	12.3618	11.4449	8.2911	0.9758	0	0	1.9635	0.5688	5.7848	0.9758	4.9526	10.8299	0.5688	7.0547	2.2829	3.8855	0.9758
TCGA-86-6851-01	0	179	0.224207	1	14.0555	9.078	10.4059	1.0971	15.7493	10.7491	6.3656	7.9769	8.7773	9.2904	13.7159	0	0	11.5246	11.4431	8.0123	8.544	5.383	6.3854	12.0022	11.0483	8.5451	6.8903	0	5.7312	3.6963	1.4377	14.2554	12.119	11.3164	8.1181	2.6151	0	0	2.3984	1.7131	6.694	0	5.2597	9.7966	0	5.6435	0	4.7032	0.3615
TCGA-MP-A4TJ-01	1	339	0.224307	1	14.3166	10.344	11.033	3.5211	15.9187	10.792	4.5673	8.4309	8.005	10.1853	13.3523	0.9057	0	11.3855	10.4369	8.9214	7.5672	5.7388	7.6635	11.8768	11.0485	9.4048	10.8195	0.9057	5.8739	6.0553	6.795	13.9471	11.6364	11.055	8.942	1.4577	0	0	1.856	1.856	7.4278	0	5.5091	10.542	1.4577	8.5297	0.9057	5.2805	1.856
TCGA-49-AARO-01	0	3759	0.224698	1	14.1554	8.4693	10.6571	2.1568	16.3396	9.8227	3.7744	7.9015	7.7857	10.3461	12.7908	1.4487	0	11.4057	10.5917	9.8926	9.5439	5.3084	6.7348	11.893	11.2664	8.488	9.0076	3.9991	9.0984	4.0502	4.0502	13.8196	12.6529	10.7638	8.1589	1.4487	0	0	0.6567	1.1064	6.0726	1.1064	3.9991	11.1361	0.6567	10.8361	1.1064	4.7267	1.1064
TCGA-35-5375-01	0	264	0.224927	1	12.9084	8.1442	10.1375	5.1459	16.3561	8.4492	4.3124	7.2046	6.2144	8.5509	11.9476	0	0	12.0353	10.7315	13.0806	5.2756	6.1926	3.9475	9.5187	11.2975	7.815	5.4321	1.0772	7.6965	2.4435	2.1142	10.9358	11.1197	11.1276	7.681	3.1324	0	0	2.1142	0	7.2683	0	4.8453	9.7814	1.0772	8.9766	0	4.0144	0
TCGA-L9-A8F4-01	0	476	0.224993	1	14.4304	10.0629	9.3108	6.9392	16.1736	10.2598	4.3976	8.0195	9.3003	9.0318	12.8045	0.5042	1.4185	11.258	10.5088	6.7725	8.5649	5.1243	5.4892	12.052	11.6567	8.8305	7.2909	1.8113	8.8541	5.2877	1.6282	13.6143	12.0178	11.7024	8.0943	1.8113	0.5042	0	3.3507	0	9.4792	1.173	3.5181	10.3924	1.8113	10.1773	0	4.1116	1.173
TCGA-44-A4SU-01	1	409	0.225456	1	13.9322	9.3462	10.4127	1.7432	15.7885	10.4305	3.3772	8.8209	8.8796	8.2846	12.8232	0.9554	0	11.1893	9.9929	8.651	7.7074	5.9551	6.6107	11.4398	11.208	8.5588	7.6976	0.5553	10.3124	4.5278	1.2682	13.3137	12.9049	11.3185	7.5428	11.0758	0	0	1.7432	2.5098	7.2318	0	4.1622	9.8512	0.5553	9.8716	1.9325	4.5595	0.5553
TCGA-86-8585-01	0	353	0.22553	1	13.5867	6.3092	9.9944	2.436	16.767	9.9628	5.347	7.7771	8.4806	9.1577	12.7106	0	0	12.2461	11.0192	10.18	7.3301	3.9389	5.7532	11.8737	11.8805	8.6954	9.5333	2.1072	4.2207	4.1328	4.7797	13.3248	12.5058	11.7091	7.664	0	0	0	3.5883	4.9437	7.0589	1.0723	5.0436	10.2535	0	12.0903	0	4.0792	1.6806
TCGA-69-7760-01	0	202	0.225648	1	13.0363	7.7245	10.3073	3.189	16.0566	12.0162	5.9735	8.0339	8.4925	7.1765	13.3695	0	0.7001	12.4239	10.5381	9.9187	7.4789	7.1889	4.5916	10.8677	10.8026	8.9295	6.0571	2.2472	8.4233	4.3915	3.4586	12.7354	11.0632	10.1232	8.277	2.4255	0	0	2.5842	6.1361	6.5841	0.7001	2.5842	9.0984	0.7001	12.5789	1.1694	0.8476	0
TCGA-05-4424-01	0	913	0.225752	1	15.7893	11.2325	10.6096	1.5393	16.7535	10.0833	4.864	8.2395	8.8795	9.6767	13.8924	0.5623	0	11.7601	10.8194	7.1458	7.8382	6.9315	6.8324	10.9822	11.2302	8.1062	11.5006	2.267	7.4471	5.1227	7.6626	13.8808	11.9776	11.1872	8.7719	0.9659	0	0	0.9659	0.9659	8.7481	2.5277	6.0817	10.7189	0	7.6694	0.9659	2.4581	4.0643
TCGA-MP-A4TH-01	0	741	0.22589	1	15.2051	11.3655	10.8089	1.7252	15.7354	10.3483	3.7986	8.9446	8.4212	9.0774	13.1798	2.2296	0	12.2107	10.5785	6.5502	8.1201	4.3155	6.8446	11.7362	11.8009	9.1506	9.334	1.7252	5.9834	5.0164	5.8628	14.9632	12.3078	11.5053	8.2891	0.5473	0	0	2.2296	2.0802	8.6832	0.5473	6.2427	9.0872	2.0802	7.2895	2.0802	4.986	1.5084
TCGA-55-8508-01	0	617	0.225973	1	14.118	10.3627	10.3809	2.6565	16.4606	10.3568	4.9154	6.8239	8.4988	9.2171	13.4108	0	0	11.9889	10.5247	8.7476	9.1127	4.9976	6.9633	11.7705	11.4927	9.3579	5.8254	1.469	11.1015	5.149	0	12.8375	11.6832	11.4168	8.1761	0	0	0	3.5373	1.469	7.2414	0	4.0028	11.1382	0.914	10.1033	0.914	4.3072	0
TCGA-50-5936-01	1	257	0.225979	1	13.4881	9.6892	11.1489	1.2998	15.8339	10.534	3.8962	7.451	8.0211	9.4968	13.1673	0	0	12.0313	11.1274	9.2576	5.8584	0	4.9184	10.8996	10.7087	10.0291	4.5192	1.9723	7.5556	5.1734	1.6749	13.7808	11.6037	11.0673	8.3305	0	0	0	5.3126	0.7916	5.6003	1.6749	4.2129	11.3364	1.2998	10.3345	0	1.8577	0.7916
TCGA-49-4514-01	0	1700	0.226008	1	13.1564	9.4021	9.9858	0	16.1462	10.9291	6.0113	7.486	6.6615	9.1861	12.2913	0	0	11.8104	10.7439	6.5243	10.0989	4.8733	3.4524	11.4483	12.9913	8.3895	8.2332	0.8197	8.8191	2.8321	3.1129	11.432	11.6545	11.0516	6.8551	2.6681	0	0	0	1.3393	5.6864	0	3.2351	8.86	0	7.1553	1.3393	1.565	0.8197
TCGA-MP-A4TD-01	1	307	0.226153	1	15.2965	8.968	10.488	3.6248	16.4733	10.7173	4.1898	7.9566	7.7106	9.5271	12.8654	0	0	11.5896	10.4856	7.5718	9.4366	4.0679	6.3718	11.2927	11.2807	9.1252	7.6375	1.3095	9.9063	6.7141	0.9896	13.3114	11.8594	11.1675	8.7458	3.0692	0.5781	0	5.5495	3.5659	7.7275	2.1538	5.8251	10.6136	0.5781	9.2021	0.5781	4.8322	1.7926
TCGA-91-A4BC-01	0	44	0.226652	1	14.7936	8.0195	11.16	2.9122	16.0967	10.1746	4.5356	7.2334	8.4167	9.8639	13.3363	1.5647	0	11.2648	10.2391	7.7401	8.9516	4.1142	6.1466	12.3501	11.5108	9.5388	7.3066	0.7248	10.9351	7.5721	0	13.0125	11.8811	11.1212	9.626	10.7175	0	0	1.5647	1.2051	6.6089	0.7248	5.1536	11.249	1.8524	9.1815	0.7248	4.1262	1.2051
TCGA-95-A4VN-01	0	553	0.226659	1	14.3433	8.0799	10.0267	1.5123	16.8356	10.345	3.4231	7.4099	8.8087	9.2692	13.6667	0.5491	0	11.8324	10.0709	7.9881	8.3596	4.3543	6.2747	11.7679	11.192	9.7115	9.9239	1.2567	6.1949	4.3212	7.8901	13.7447	11.712	11.2096	7.6181	1.2567	0	0	5.3352	0.9459	6.4683	0	3.4231	9.8841	0	9.7555	0.9459	2.6824	0.5491
TCGA-50-5049-01	0	3094	0.227082	1	14.9927	9.8673	10.2404	3.3116	15.9226	9.2469	4.5086	8.6092	7.1402	10.0363	12.7099	0.6397	0	11.8139	10.4122	9.186	7.8123	5.9631	6.2223	11.4979	11.1277	9.0005	9.5113	1.4191	5.4024	5.3832	4.9078	13.0037	11.7779	11.1622	8.8995	0.6397	0	0	1.0814	0.6397	8.441	0.6397	6.4694	10.9681	0.6397	8.6215	2.2946	4.2173	1.6925
TCGA-86-7701-01	0	947	0.227133	1	14.081	9.8568	10.7067	2.6482	15.7183	10.952	5.0273	8.27	8.3421	8.9972	13.6165	1.0382	0	11.5917	11.5257	7.2942	8.4062	5.3215	7.0522	11.8833	10.3643	9.0612	6.733	0	10.4286	6.8297	3.3901	13.3124	12.0206	10.1589	10.3849	0	0	0	2.3827	0	7.567	0	6.3414	10.8461	0	8.7228	2.6482	3.523	1.0382
TCGA-91-6828-01	0	323	0.227196	1	14.7142	10.3571	11.5098	2.381	15.9588	11.6196	4.5685	8.6007	9.9841	9.8471	13.4957	0	0	11.597	11.0942	7.5792	8.3144	6.0587	6.3089	11.2687	10.6343	9.2968	10.2274	0.8811	9.289	5.6141	6.8929	13.4772	11.8273	10.5363	10.1884	9.3006	0	0	2.1266	0	8.0238	0	4.8041	8.8394	1.4241	7.6714	0.8811	3.5942	2.1266
TCGA-78-7145-01	1	826	0.227239	1	13.8636	8.2265	11.3231	6.2492	16.9737	11.5651	4.5306	7.4512	8.7062	9.1011	13.3152	0	0	12.4263	9.9643	7.6143	8.4325	3.1933	4.5306	10.7076	10.6276	8.0976	7.4797	3.4453	6.574	3.1933	4.7648	13.01	11.9944	10.4743	8.1925	0	0	0	0	4.7954	7.0689	0	4.2944	9.7085	0	13.4426	0	2.233	0
TCGA-05-5428-01	0	670	0.227573	1	12.2339	10.1324	10.5897	3.7234	15.3257	9.3026	4.6677	8.0699	7.5913	8.4287	11.8314	0	0.9046	12.364	10.4191	9.1669	6.3126	0	4.1349	11.1318	10.9247	8.5645	8.3691	1.8544	7.9117	2.4223	4.4547	10.3301	11.2727	10.8152	6.8041	2.6397	0	0	1.4563	2.9957	7.7976	0	4.2715	9.6052	0	10.1656	2.6397	3.7582	0
TCGA-55-6972-01	1	1632	0.227914	1	12.2543	9.9067	9.535	2.1456	16.2865	10.03	3.1685	8.335	8.5303	8.2347	12.5958	0	0	12.7062	9.8328	2.7458	6.4366	8.9818	4.1798	10.1037	11.052	8.8806	10.055	0	7.9112	3.9855	6.6647	11.9354	11.8148	11.0566	5.1394	4.504	0	0	1.0987	4.0859	6.9838	0	3.9855	5.8313	1.0987	3.9855	0	1.2586	0
TCGA-50-6673-01	1	22	0.227979	1	15.8724	9.9591	10.3847	0.6424	15.2596	12.6124	5.2697	8.2579	8.7708	9.8685	12.7526	0.6424	0.6424	11.6924	10.989	6.7339	8.5337	5.2271	5.9042	11.1904	10.626	8.7947	7.4361	2.126	10.6317	4.8601	6.9522	14.3582	11.5853	10.9226	9.4181	3.146	0	0	3.3181	0.6424	9.5621	2.3004	4.618	9.5427	0	7.0652	0.6424	4.5056	2.126
TCGA-78-7220-01	1	807	0.228091	1	13.7916	9.854	11.1343	3.3597	15.9568	12.2804	7.2215	9.0277	8.662	9.3906	13.2863	1.613	0	11.7581	12.234	9.1293	6.6997	4.1269	4.2095	11.0914	11.5559	9.2969	8.239	1.0211	5.5802	3.4303	4.3974	13.3161	10.8072	10.9153	7.1501	0	0	0	1.3472	0.599	7.6153	0	6.9782	9.0376	1.0211	9.2898	0.599	4.2994	0
TCGA-86-7955-01	0	1072	0.228627	1	11.8187	10.4108	10.0956	2.3833	16.8231	9.4303	5.3703	7.679	8.37	7.4422	13.4911	0.3798	0.6803	12.2319	11.8108	9.6	7.1556	2.987	4.8587	12.3066	11.6365	8.7948	6.9565	1.3254	5.452	0.9288	4.4452	12.81	11.6669	10.6508	5.9151	0.3798	0.3798	0	0.6803	1.3254	4.0845	0	2.3833	8.0541	1.3254	13.1754	0.6803	1.9504	0.3798
TCGA-49-AAR3-01	0	1893	0.230428	1	13.5158	8.2527	9.8011	0.9039	16.7436	9.561	5.2652	7.2115	7.1685	9.6213	13.2671	0	0	11.3915	10.7273	8.2278	8.2527	4.9362	5.2652	12.0654	11.9699	9.645	6.9922	0.9039	6.5443	1.8533	0.9039	13.2311	12.2037	10.8704	8.0208	1.8533	0	0	3.7219	0.9039	4.9767	0	4.3337	11.164	0	6.6101	1.4553	3.2469	0.9039
TCGA-55-6981-01	1	1379	0.230769	1	13.9378	9.0232	11.3064	2.1727	16.1962	9.8583	2.836	7.7366	7.7425	9.1776	12.8004	1.8606	0	11.8578	11.378	7.7127	9.3999	5.0259	7.2878	11.5655	11.4142	8.2462	9.4149	2.4292	6.4424	3.4127	3.9921	12.8946	12.2325	11.0802	7.5262	2.1727	0	0	0	1.4617	6.2727	1.4617	3.8235	10.2077	0.9086	11.2347	0.9086	2.665	2.4292
TCGA-75-7027-01	0	3059	0.230832	1	13.6076	8.2865	10.7587	3.1869	16.2985	9.9597	7.8779	8.6479	8.2444	9.3668	13.2285	0.3668	0	11.9746	11.5733	9.3643	8.5565	2.4176	4.1994	11.2712	11.1651	9.7188	6.4087	1.1098	7.6803	5.2611	2.4937	13.0517	11.7962	11.004	9.491	0	0	0	1.4526	0.3668	6.4571	0.3668	5.012	11.6249	1.4526	9.1568	0.902	1.442	0
TCGA-44-2656-01	0	1429	0.231639	1	14.7901	9.8423	11.6348	2.4156	16.6588	11.05	5.765	7.5729	7.9166	9.7951	13.5512	0.6247	0	12.1576	10.7993	7.9892	9.5259	5.8005	6.7224	11.3522	10.6647	8.7759	10.9948	2.6202	7.3298	4.7115	6.6811	13.6067	11.9162	10.6707	8.1284	4.666	0	0	3.8628	1.7819	7.5811	2.1772	5.9722	10.5001	0	10.5513	0.346	4.3462	1.3928
TCGA-95-A4VP-01	0	605	0.232123	1	15.2295	8.6168	10.0172	1.6307	16.2991	10.5774	2.9661	8.4984	7.6565	10.2653	12.5859	1.8563	0	11.424	11.2302	9.4614	9.4267	9.1555	6.9983	11.9661	11.5471	9.1488	13.2504	1.0345	12.265	8.0537	7.5107	13.0564	11.8935	11.2019	8.2202	1.8563	0	0	0.6081	1.3632	8.1685	0	5.4416	10.5479	0.6081	10.8875	1.8563	4.3416	3.0598
TCGA-50-7109-01	1	308	0.232275	1	13.8978	10.6676	10.8829	4.1272	16.1833	10.1955	2.9471	7.2277	8.8004	9.6179	14.2738	1.1508	0	11.0853	10.8973	8.4027	7.3622	6.6679	6.1157	11.3523	10.6805	9.0599	6.6679	0	6.0507	4.1768	5.9114	12.3974	12.2608	11.0612	8.6874	3.2544	0	0	0.6872	1.5011	6.5223	0	6.0771	10.3686	0.6872	9.2769	0.6872	1.7119	0.6872
TCGA-49-AAR0-01	0	4765	0.232276	1	14.6487	9.3221	9.2927	2.5748	16.2464	9.4078	4.2738	8.6371	7.6062	10.097	12.5936	0	0.5809	11.6917	10.222	7.264	8.4797	6.4717	6.7428	11.8915	12.1738	8.8032	13.1008	4.4146	12.2256	5.3975	7.2916	12.7873	12.272	11.0716	9.5211	1.9908	0	0	4.6887	0.9939	6.7888	1.3146	3.9886	9.7259	0.9939	7.2962	0.5809	4.8231	3.1591
TCGA-91-6830-01	0	60	0.232501	1	16.2365	9.6107	10.1766	2.9812	15.8364	10.5718	3.9597	8.2717	7.7571	10.6741	13.2379	1.3406	0	12.1586	10.7829	10.4155	6.4901	6.9134	7.5719	10.5521	10.7181	9.2693	12.2217	2.6699	9.6079	6.3067	9.3376	15.1345	11.5177	11.834	9.1654	0.8207	0	0	2.6699	2.2724	10.125	2.2724	6.7484	10.664	0.8207	7.4188	3.8869	0.9465	3.7291
TCGA-55-6987-01	0	2137	0.23256	1	14.4857	9.4537	10.3758	3.7011	16.161	9.6485	4.2751	7.875	8.7208	10.1147	13.9053	1.6409	0	12.0187	11.1886	8.5947	8.1015	4.2751	7.1378	11.7544	10.7257	8.6452	9.8138	2.0628	7.4519	4.5606	7.1594	13.8458	12.0419	11.0239	9.4332	2.8079	0	0	1.7957	2.6546	7.1012	0	5.1104	11.0059	1.6409	8.4138	1.0422	4.3774	0.4363
TCGA-69-7761-01	0	186	0.232599	1	14.5444	8.6948	10.3395	3.4923	15.3323	10.7146	6.2886	8.2416	7.9457	8.5507	13.6602	1.0561	0	11.7253	11.0895	8.8863	9.1827	3.7455	6.3661	11.2509	10.6618	8.4563	5.6929	1.0561	7.5483	3.2682	0	15.1718	11.4745	10.49	8.5086	10.088	0	0	1.389	0	8.1866	1.389	5.2569	9.5331	0.6226	9.0743	1.389	2.7806	0
TCGA-38-4631-01	1	354	0.233338	1	12.0886	9.9556	9.0918	1.746	16.1234	11.7768	5.995	7.8853	7.6519	7.8216	12.573	0	0	11.5002	11.0731	9.215	5.2133	4.3099	3.5834	11.7016	11.5169	10.0224	5.7852	0	6.9926	4.6172	0	10.6582	11.3378	11.638	8.6872	0.8358	0	0	2.5131	0.8358	7.4137	0	3.3809	7.8166	0.8358	10.3527	0.8358	1.9026	0
TCGA-MP-A4T6-01	1	1790	0.233758	1	12.989	9.1467	9.2006	3.1186	15.3608	11.0122	2.5254	7.9755	8.1	8.2411	13.5162	0	0	12.1162	10.7249	10.7979	8.7807	6.1327	6.1845	12.4809	11.1961	9.3689	10.3343	1.5007	2.2202	2.8523	5.6659	14.1998	13.1622	11.0071	6.3029	6.1625	1.0689	0	4.1267	3.4915	4.8487	0.7924	3.0565	8.6302	0	8.4831	1.8326	4.008	2.2202
TCGA-64-1679-01	0	2488	0.233891	1	13.9157	8.9678	10.8287	1.9642	16.6325	9.9308	5.1628	8.0199	8.1136	9.1718	13.181	1.5999	0	12.1758	11.065	10.0493	6.958	5.0282	8.3628	10.9412	11.1054	8.2532	5.3592	1.8527	10.2397	4.8067	0.3676	14.5986	12.298	12.161	8.9745	2.5688	0	0	1.2934	4.0081	7.8579	0.3676	4.2025	12.3212	0	9.8681	0.9035	2.2894	0.3676
TCGA-55-7910-01	0	1040	0.234202	1	12.9829	10.8249	11.3189	2.9033	15.4415	10.4292	3.0717	8.2292	8.5475	8.273	13.0279	0	0	12.0834	10.557	7.7033	8.7472	2.2338	4.3536	12.0099	10.8883	9.1746	6.8207	0	5.0621	3.9832	6.4751	11.4536	11.415	10.5851	10.3688	0.9455	0	0	0	0.9455	5.845	0	2.9033	9.9156	1.5119	9.617	0	2.1093	1.5119
TCGA-55-7907-01	1	343	0.234225	1	14.578	9.5717	11.8444	2.6944	16.5749	10.5581	3.7559	9.6241	7.8607	8.5795	12.6447	0	0	12.0914	11.3096	6.5672	8.86	3.1405	4.9035	11.1087	10.7478	8.0125	8.2533	1.3582	5.2383	3.9869	0	13.5559	11.5254	11.2584	7.95	2.0452	0	0	0	0.8334	6.614	0	5.3253	9.6468	0	7.194	2.6944	2.7407	1.3582
TCGA-75-5125-01	1	2027	0.234894	1	13.5068	7.47	10.6157	3.5637	15.7075	11.8613	6.6133	6.737	7.7091	9.2594	13.3108	0.5998	0	11.5082	11.1735	7.1781	9.4879	2.7377	5.4179	11.8398	10.9444	8.7666	7.4488	0	5.2127	3.2873	3.5637	13.935	11.846	11.407	7.5906	2.8451	0	0	2.2042	3.3615	5.8887	0.5998	5.2127	9.7374	0	10.6213	0	2.7073	0
TCGA-99-8025-01	0	1060	0.236467	1	14.2733	8.3961	11.9485	2.3216	16.9802	9.6625	2.874	8.1425	8.741	9.1959	12.9262	1.2221	0	12.1281	10.4279	7.5516	7.8176	4.624	5.7721	11.3816	11.4902	8.7776	5.4146	1.8741	6.2911	3.115	0.7367	13.6194	11.6747	11.8294	8.2972	0.4149	0	0	2.1151	1.2221	6.3094	0	4.5643	10.3116	1.4147	12.0778	0.7367	2.6511	1.4147
TCGA-44-6779-01	1	500	0.236623	1	13.7674	7.9866	10.3785	1.7617	16.0656	9.788	1.7617	7.7129	7.0058	8.6304	13.7474	0	0	12.2123	10.884	11.0948	7.4023	3.6954	6.855	11.3985	10.5089	8.1331	2.5315	0	7.0671	3.9397	0	16.0941	12.1487	10.6109	9.2123	0.8456	0	0	2.0662	1.7617	6.8249	0	5.9627	10.1974	0	10.2446	0	0	2.7178
TCGA-78-7155-01	1	1171	0.236974	1	12.0944	9.9343	10.3028	5.8363	15.3567	10.4787	3.5131	9.2873	12.1247	7.1635	12.6153	0	3.2751	11.2415	10.663	7.2647	5.7458	8.0927	2.161	10.3087	11.3723	9.2927	6.3579	0	2.8808	2.161	0	11.9021	9.9614	10.4828	6.4371	0	7.3542	0	3.1862	6.0902	7.8753	0	3.5844	8.117	1.1093	7.5628	0.6587	0.746	0
TCGA-05-4384-01	0	426	0.237781	1	15.5602	10.2414	10.6501	1.5021	15.1974	10.4276	2.7	8.1735	9.1165	10.215	13.5625	1.7839	0	12.0806	10.6397	6.6695	8.3754	7.3148	6.8484	11.2054	10.8094	9.3328	11.5797	2.2219	8.1427	6.2621	9.4634	14.4948	11.9311	10.943	8.2566	0	0	0.6879	2.8296	1.1517	8.4853	2.3995	4.9511	9.2295	0	6.6166	1.7839	2.468	2.7
TCGA-78-7159-01	0	1974	0.238055	1	14.1497	9.4527	10.529	4.0856	16.2939	10.9553	3.4486	8.4705	9.2325	9.589	13.3909	0.6332	0	12.0473	10.9213	7.4835	8.1139	3.1233	7.5905	11.5229	10.4997	10.1532	5.3459	0.6332	6.7826	4.3025	0.6332	12.0851	12.0704	10.7652	9.1759	5.5632	0	0	1.9087	2.8198	6.5814	0	3.5196	10.3396	1.0717	9.7379	0	2.1499	0.6332
TCGA-49-6767-01	0	677	0.238083	1	11.6285	8.9463	10.1421	1.7514	16.8058	10.4614	3.747	7.0739	9.3406	7.6553	13.3103	0	0	11.7413	11.1163	7.7575	8.459	4.9896	4.3594	12.4618	11.4964	8.7282	5.6126	0.6706	5.0162	2.5195	0	13.5364	12.4363	10.572	8.0364	0.6706	0	0	0.6706	0	4.9066	1.1266	3.747	9.8602	0	7.568	1.1266	2.896	1.4725
TCGA-NJ-A55R-01	0	603	0.238654	1	14.7763	9.681	10.8664	2.8575	15.6268	9.9941	5.3193	8.5345	8.4197	8.9681	13.0877	0.3107	0	12.6496	10.9845	8.2828	8.7908	1.9573	5.491	11.4192	11.4259	9.3309	7.2053	0.5662	10.8153	7.3225	1.7667	12.7127	12.2597	10.8589	8.4116	3.702	0.3107	0	5.4986	1.7667	6.7919	0.9717	5.1043	10.2152	0.3107	7.8649	1.4233	4.5609	0
TCGA-55-7815-01	0	773	0.239239	1	15.5235	9.7171	12.0387	0	15.4108	10.9344	5.2507	9.2001	9.3427	8.0418	13.9334	0	0	12.3189	11.7842	6.6611	6.5727	3.0025	5.2882	8.794	7.8231	8.7644	3.5876	0	11.7115	8.8546	2.5874	13.3457	10.1653	8.7274	10.1791	5.5878	0	0	0	0	6.8484	0	5.0472	9.9571	3.0025	5.8855	1.0014	0	0
TCGA-MP-A5C7-01	0	2248	0.239342	1	13.4087	10.8495	10.2926	2.7676	15.1333	10.3625	3.1513	8.8725	8.696	8.5197	13.1275	0	0	12.7197	10.295	5.6309	9.538	5.6188	5.8439	11.3683	11.3367	8.6536	7.7067	0	7.6302	2.7676	5.0056	12.6136	12.3821	9.9626	6.8728	2.6769	0	0	1.8032	2.111	5.8951	0	3.2172	8.9484	1.1667	5.3072	1.1667	0	0
TCGA-44-A479-01	0	486	0.240615	1	13.9873	9.7609	10.0036	1.0943	15.8288	11.6984	4.3829	8.3819	8.145	9.0803	13.1135	0	0	11.3101	10.5555	6.4473	8.7579	2.47	6.6154	11.2932	11.1788	9.0968	6.6071	0	9.3143	8.4837	3.6913	12.8441	11.4782	10.9153	8.9356	2.3141	0	0	0.6485	2.3141	7.9065	1.9402	6.6887	10.1498	1.0943	8.3843	1.0943	3.3196	1.0943
TCGA-55-7726-01	0	652	0.241314	1	13.6615	8.7197	9.7286	0.9163	16.0482	10.5045	6.5974	9.1384	7.7708	8.7105	12.8864	0.9163	0	11.9413	11.9776	8.4464	7.759	3.0177	7.5079	10.6065	11.0425	9.1743	4.7405	0.9163	4.4787	5.258	1.4723	16.0264	11.706	10.1983	9.4108	1.8726	0	0	0	0.9163	6.9581	0	4.6918	11.5405	0	7.6612	0	1.6903	1.8726
TCGA-49-AAR4-01	1	879	0.241932	1	12.9863	8.0611	11.2777	2.2579	16.7135	9.6265	6.2485	7.5758	7.9913	9.0186	12.8494	0	0.7053	11.3962	10.3343	7.9441	8.1598	6.0705	7.2629	12.2191	11.3679	9.334	7.9067	2.9884	9.0533	4.5278	1.177	13.4219	12.6858	11.5972	7.4974	2.5955	0.7053	0	4.4044	2.4366	5.8982	1.177	4.2215	10.2085	0	6.5975	2.4366	4.0818	1.8164
TCGA-62-A46O-01	1	1454	0.242754	1	11.8069	9.0544	10.3341	1.9211	16.253	11.6549	7.5179	8.4601	9.1678	7.4132	14.5549	0	0	12.7116	11.3135	9.2213	7.1443	3.3101	4.6421	11.4585	10.275	8.7563	5.493	0.6391	7.0625	2.1192	2.8342	13.678	11.7097	11.9657	6.5981	1.0805	0	0	1.0805	1.9211	7.5948	0	3.0438	8.1449	2.2933	8.3262	0.6391	1.6173	0
TCGA-55-8620-01	1	375	0.242781	1	12.7864	8.3489	10.4876	5.8319	16.0476	9.4424	6.0157	8.4408	8.6689	8.2195	13.6801	0	0	11.3673	10.8562	10.1494	6.5342	6.7806	4.7333	11.6054	11.3371	8.9774	9.5287	1.1314	12.3901	3.2226	5.7545	12.7147	11.3835	11.7811	10.5746	2.5267	0.6738	0	7.4201	1.1314	6.7167	0.6738	3.0257	8.4822	0.6738	6.741	2.7977	4.4863	0
TCGA-05-4433-01	0	730	0.24312	1	15.087	8.9276	9.9052	3.6519	15.9887	10.6245	3.9888	8.7479	7.896	9.4902	13.2354	0	0	11.9715	11.5381	7.5655	9.3178	5.7071	7.1861	12.1706	10.5862	8.8727	11.5784	4.4911	2.575	5.286	6.5605	14.9767	12.3716	10.6001	7.7035	0.869	0	0	3.2117	1.4076	8.0388	2.575	5.4312	8.6827	1.4076	6.0507	0.869	0.988	2.7624
TCGA-MN-A4N4-01	0	1175	0.243406	1	14.0934	7.009	9.8777	2.4126	16.1743	9.2141	6.1331	8.5351	7.8676	9.3488	12.8412	0	0.5661	11.6277	10.8355	10.7896	6.5504	6.7632	5.3533	11.3089	11.2386	8.6569	6.247	0.9715	5.5436	3.3404	0.9715	13.279	12.2014	11.6853	8.3584	1.5469	0	0.9715	1.5469	0.5661	6.6845	0.5661	4.8752	11.6827	1.2877	9.7596	0.9715	3.7281	0
TCGA-78-7148-01	1	626	0.243524	1	14.5073	9.4928	10.8437	3.3277	15.6507	10.7309	4.0375	8.5149	8.1054	9.3103	13.3118	1.0451	0	12.0871	11.3696	7.9403	8.8733	3.2492	4.6087	11.4977	11.0434	9.2025	8.1081	3.2492	8.8651	5.0403	9.627	13.3474	12.2415	10.8881	7.3219	0	0	0	1.6448	2.3935	7.5641	0	4.128	9.6211	5.8015	10.1643	1.0451	2.3277	0
TCGA-55-6642-01	0	2449	0.244065	1	14.5929	10.6673	10.6632	0.7271	15.9822	11.1857	5.8253	7.3475	9.4313	9.6751	13.7733	2.0964	0	11.7277	10.6932	8.3401	8.4897	3.5217	7.1816	11.0221	10.4384	8.5183	5.4676	0.7271	6.6897	4.1196	2.7861	14.7153	11.8997	10.7359	9.434	0.7271	0	0	1.2083	2.3021	8.4361	1.5685	5.4021	12.2268	0	8.6394	0	2.7	0
TCGA-50-5932-01	1	1235	0.244125	1	14.1939	9.2024	11.9714	3.9966	15.766	10.5589	3.5615	7.8867	8.0197	8.8567	13.8979	0.8729	0.5014	13.4273	11.0627	5.2476	8.4637	4.4991	3.9195	11.1699	10.6169	9.541	10.0074	3.0118	10.6108	4.5253	6.8852	15.1202	12.0806	10.956	7.0114	0	0.5014	0	0	1.8048	7.8139	1.622	4.8294	8.1521	0	7.2818	1.4128	0.5997	1.4128
TCGA-78-7167-01	1	2681	0.24431	1	14.2468	9.0212	10.15	0.673	15.7889	11.2188	6.122	9.3063	9.2376	8.938	13.1737	0	0	12.269	10.4635	5.5474	8.086	4.9958	4.7787	10.9804	11.0388	7.19	6.3174	0.3754	7.6972	4.5598	0.3754	15.0192	12.6439	10.6883	7.3299	2.4483	0	0	0.9195	2.191	8.24	0	3.9037	8.557	1.1301	5.4129	1.7559	1.7947	0.673
TCGA-69-7979-01	0	408	0.244313	1	14.7745	10.9969	10.5718	3.9539	16.0854	9.462	2.6367	7.8349	8.3111	8.1526	13.15	0	0	11.5679	10.1561	8.8937	8.5597	6.9467	4.1074	11.3024	11.4142	9.0636	5.5577	0.3673	9.3511	7.0544	1.1109	13.0989	13.1754	11	7.178	3.3615	0	0	1.2926	1.454	5.1499	0.3673	3.5518	10.4398	0.9029	7.2374	1.2926	3.0954	0.3673
TCGA-86-8281-01	0	0	0.244826	1	14.0036	11.9727	11.2546	1.6272	15.0785	10.551	2.6376	7.8721	7.9993	9.2755	13.3528	0.431	0	13.684	10.8161	5.4306	8.1971	6.0917	5.1626	10.8099	10.9478	9.393	11.2318	1.7813	6.9931	4.0591	5.6365	14.2909	11.869	10.6819	7.7905	1.6272	0	0	0.431	2.6376	7.1249	1.0318	3.8999	8.9393	0	6.2118	0.431	4.0877	0.7625
TCGA-NJ-A4YQ-01	0	1432	0.245352	1	13.7937	9.3625	10.2624	2.9828	16.3556	9.6027	3.8261	7.8966	8.0885	9.5384	13.5888	0	0	12.358	10.4168	6.3123	7.7317	6.3009	6.9619	11.8823	11.8471	9.466	11.0176	0	2.2529	3.1955	5.7644	14.3816	11.7952	10.8229	7.7778	2.4314	1.5277	0	5.7644	3.1955	6.0777	0.7028	4.2634	9.6654	0	10.0778	0.7028	4.9708	1.5277
TCGA-78-7163-01	0	7248	0.245358	1	10.9329	10.7781	11.1508	1.2446	16.175	9.7957	5.4069	9.1234	7.835	5.7008	12.8814	0	0	12.0996	10.2509	10.3428	8.2496	5.2208	7.425	11.5908	11.6404	9.4359	4.2329	0.4248	3.2043	1.0194	0	13.3093	11.8267	10.7965	4.7742	1.4393	0	0	0.7526	3.66	3.6204	0	0	6.7571	0.4248	12.5258	0.7526	3.6268	0
TCGA-44-6146-01	0	728	0.246304	1	14.3575	8.0669	11.3128	3.9059	15.8765	10.8931	3.5644	8.6565	7.8555	8.6597	12.8088	1.4881	0	12.0394	12.5754	6.5046	10.4034	4.1454	6.4386	11.8874	10.5573	9.8676	11.3324	0.5373	4.4731	4.6127	9.236	15.8734	11.5212	10.5482	7.5773	0	0	0.5373	1.4881	0	8.5248	1.4881	5.8545	9.6046	4.0306	6.6479	0.9279	1.4167	1.7032
TCGA-91-6831-01	0	310	0.247416	1	13.5068	9.538	10.5682	4.1049	15.5572	10.3493	3.9693	8.1548	8.5036	9.1582	13.3407	0	0	11.35	10.9019	7.6052	9.0965	1.7291	5.8607	12.0167	11.6645	9.6323	4.8853	0	8.6466	5.9713	2.4933	13.1841	12.164	10.785	9.9764	0	0	0	2.4933	0	5.8414	0	5.2496	11.0432	0	8.372	1.7291	2.4952	0
TCGA-4B-A93V-01	1	300	0.24779	1	12.0604	10.0885	10.3597	1.5481	16.2981	9.2437	2.1269	8.0584	7.8026	8.5426	12.8594	0	0	12.0011	10.0653	9.536	8.7438	5.8157	4.877	11.5786	11.6498	10.9465	5.3208	0.5667	6.2305	1.2888	0	10.4646	11.7297	11.0862	7.4644	0.9725	1.5481	0	0.5667	0.9725	5.4848	0.5667	3.0385	9.9765	1.2888	12.1169	0.5667	3.0736	1.5481
TCGA-55-6968-01	1	1293	0.248577	1	13.1536	8.7201	10.3466	3.57	15.9816	10.5062	4.9432	7.7177	9.2088	9.0728	13.4478	0	0	12.1143	10.2811	7.9558	8.0049	4.9432	4.5437	11.8173	10.6364	9.0402	4.5437	0	11.6406	2.3239	0	12.4638	11.9127	11.3075	9.6533	1.1008	0	0	2.7493	0.653	4.5787	0	4.2718	10.5996	0.653	7.3638	0.653	3.8423	1.1008
TCGA-86-8073-01	0	740	0.248914	1	15.4352	9.3426	9.939	3.4997	15.6781	9.9435	3.4551	9.1093	8.135	8.7189	12.845	1.0223	0	11.4706	10.136	7.5278	9.0318	7.9549	6.5248	11.3512	10.7432	8.5519	9.9675	1.4428	8.363	6.5086	8.2999	14.3239	12.2539	11.0207	7.8958	4.1005	0	0	2.2572	2.2572	8.369	1.2478	6.1865	10.5367	0	7.7922	1.4428	2.7976	4.9007
TCGA-55-8204-01	0	515	0.249849	1	13.9665	9.1348	10.0455	4.8258	16.3668	10.1418	5.2688	8.3277	7.4364	8.8958	12.7373	1.0517	0.6196	11.941	10.5869	10.1342	8.8512	7.4453	7.9654	10.9568	11.3385	9.3072	5.1862	0	6.8218	2.7869	2.7869	14.3261	11.7082	10.7589	8.2408	1.0517	0	0	0	1.0517	6.4132	0.6196	5.2688	10.9796	0	7.8358	2.5431	3.6052	0
TCGA-50-5051-01	1	478	0.249928	1	13.7313	9.4553	10.0412	3.251	16.2387	10.9743	2.0351	8.3638	8.601	8.8294	12.9563	0	0	12.2461	10.2864	7.6938	8.8196	3.6575	6.6571	11.4333	10.9854	8.6849	8.6957	0.8275	11.261	6.2939	6.0116	12.1369	12.0137	10.8209	9.5493	0	0	0	7.7878	4.348	6.7431	0	3.1286	10.0871	0	10.3503	0	3.6089	0
TCGA-95-7039-01	0	1272	0.250861	1	14.3109	9.3226	13.1121	4.6602	16.9068	10.5654	5.2801	7.5112	8.1526	9.9265	12.7057	0	0	11.8113	10.8282	5.9805	9.2618	5.1983	4.8861	11.7202	11.3059	8.4959	10.1111	1.9475	10.7704	4.8147	4.7395	14.2717	11.982	10.755	8.0553	0	0	0	0.7776	0.7776	6.6985	0.7776	5.5893	10.1847	0	11.7393	1.9475	3.5798	0
TCGA-44-7669-01	1	574	0.251213	1	14.1689	9.4081	9.0649	1.3411	16.1954	9.9876	5.5452	8.6582	9.9402	9.6426	13.5279	0.9412	0	11.6086	11.7522	9.1048	6.6447	6.954	6.3569	11.304	10.9283	9.4786	10.8768	0.3859	7.8228	4.657	8.1641	13.3702	11.2786	11.6616	11.1988	0	0.3859	0.3859	2.0239	0.6901	7.3643	1.1549	5.2168	10.0705	0.9412	8.3906	1.3411	2.9049	1.5059
TCGA-44-5644-01	0	863	0.251853	1	12.3553	9.1788	9.7827	2.1127	16.0957	11.509	5.6689	9.1385	8.6724	8.5926	13.0372	0	0	12.0061	11.2028	7.8729	9.5062	7.5738	2.9355	12.391	11.4584	9.5529	6.5561	0	12.844	10.3536	0.7355	12.6617	11.6619	10.6139	9.2483	1.2203	0	0	4.434	4.6014	5.9584	1.2203	3.0557	10.1132	2.6599	10.3089	0.7355	1.4271	0
TCGA-55-8205-01	0	599	0.251939	1	14.9394	9.3239	10.8047	2.0582	16.3879	9.5294	4.8345	7.2415	7.9084	9.8759	12.9625	0.963	0	11.0548	10.9992	6.2115	5.8571	4.298	7.9734	12.3469	11.0824	9.0553	9.0519	2.4411	4.8022	3.9299	4.8504	15.2235	11.9418	10.9505	8.8707	0	0	0	4.321	0.3967	7.5204	0.7074	5.5511	10.7719	0.7074	5.3862	0.7074	3.5208	0.7074
TCGA-97-8179-01	0	435	0.252429	1	14.8895	7.1834	12.4247	0	15.5543	9.0559	0	7.783	8.2828	10.2757	13.445	0	0	12.3731	10.6655	6.5919	6.6034	6.9812	5.5118	11.2353	11.1504	8.4854	11.475	3.3111	11.6916	7.4176	6.0486	13.6082	12.0638	11.1016	8.5285	5.9065	0	0	1.8939	1.3517	9.1267	2.287	4.6694	10.556	0	5.5836	1.7348	2.477	2.4999
TCGA-44-3918-01	0	1036	0.253282	1	14.0104	8.7042	10.329	1.8757	16.5107	11.1418	6.2139	8.7725	7.6636	9.5992	13.5875	0	0	11.9545	9.9456	7.5827	7.5998	3.7229	6.0657	11.2502	10.8554	8.6749	8.9698	2.7486	11.9634	5.5591	5.8912	11.6098	11.5869	10.4337	8.3315	2.5748	0	0	5.1426	2.2672	8.0863	0	5.8441	11.1443	0	9.3395	1.8757	4.0069	2.0183
TCGA-NJ-A4YF-01	0	2161	0.253565	1	12.8009	8.9224	11.9984	1.1474	15.892	10.537	1.497	6.9295	8.6422	9.2391	12.8408	0	0	11.9794	10.6785	7.6974	8.6683	0	2.9417	12.3201	12.3989	9.042	5.799	0.6848	9.9898	2.2157	0.6848	11.7627	12.1376	11.2409	7.3125	1.497	0	0	1.497	3.7171	7.513	0	2.551	10.5709	0.6848	11.438	1.1474	4.1732	0
TCGA-49-AAR9-01	1	260	0.254014	1	11.2367	5.2888	9.8197	0.9395	17.2283	10.3011	8.0617	7.0117	7.5459	8.2277	13.4239	0	0	12.6774	11.7021	11.0233	4.0534	6.9594	0.9395	11.8483	12.3969	9.0565	5.3056	0	4.8804	2.0747	0	14.0321	11.9249	11.6614	6.8199	1.249	0	0	2.0747	6.0778	6.1908	0	4.7137	9.6027	0.5449	12.4509	0.5449	2.9084	0
TCGA-44-7667-01	0	1097	0.254608	1	12.4887	5.4902	9.4632	0.9991	16.9574	10.0363	3.9984	8.5707	9.8322	8.8024	12.8754	0.4146	0	11.592	11.2668	6.7709	8.9181	0	2.7355	12.0132	11.6562	9.3081	3.2715	1.2214	5.7171	3.8058	0	10.8182	11.8959	11.4498	11.3045	0	0	0	2.4136	1.8732	6.5114	0.4146	3.0574	10.427	0	8.986	0	1.9436	0.4146
TCGA-55-8507-01	0	418	0.25495	1	14.2374	10.4443	10.3398	1.0582	16.7131	10.6604	3.0062	8.4909	9.1799	9.8452	14.1801	0.624	0	11.5434	11.2391	7.4621	7.7717	4.5685	6.539	11.7354	11.8235	8.3497	11.5252	2.0864	6.8878	5.3399	8.9964	12.1366	12.6949	11.0848	8.7468	1.0582	0	0	1.3914	2.0864	7.3031	2.6806	3.4959	10.5365	0	12.2111	0	3.4373	0
TCGA-55-5899-01	0	930	0.25501	1	13.5013	9.2866	9.8957	1.0996	16.0458	9.0014	4.469	8.155	8.0594	9.2667	12.9412	0	0	11.6849	10.0699	8.662	7.5841	5.598	3.4966	11.6708	11.4327	9.4032	3.8793	0	16.1101	3.6358	0.6521	12.4857	12.0668	10.532	9.5369	1.0996	0.6521	0	1.4407	0.6521	8.195	2.3221	4.4312	9.5523	1.0996	8.541	3.3426	3.2284	0
TCGA-49-4488-01	1	869	0.25539	1	12.2682	9.648	10.1017	4.3276	16.1381	9.4074	3.6714	7.6215	7.8949	8.2342	12.8324	0	0	12.5676	9.6755	9.3006	7.0954	5.827	5.4928	11.1848	11.0928	8.0745	7.395	1.6787	9.5694	3.5858	3.6714	11.9968	12.4314	11.0028	6.391	3.8287	0	0	0	3.0597	5.445	0	4.5697	9.4336	0	9.6427	0.7939	3.5383	0.7939
TCGA-55-8615-01	0	446	0.25612	1	12.9106	9.8417	10.8253	1.6503	15.674	11.378	2.2459	8.1654	8.6183	8.8093	13.0871	0	0.6181	11.9761	11.3296	6.7755	8.7989	9.2079	5.9408	12.1712	11.2647	9.244	7.6434	3.0852	10.1234	7.5394	0.6181	11.6673	12.3465	11.279	8.6741	1.6503	1.0493	0	0	3.0852	6.2855	1.0493	2.5392	9.8559	2.6662	10.7684	1.0493	1.5824	0
TCGA-55-8506-01	0	11	0.257358	1	12.6073	6.5181	10.8011	0.6444	16.2186	11.0273	2.9555	8.4609	7.3797	8.524	13.255	0.6444	0	12.5976	10.8259	10.6147	9.3498	3.616	6.339	11.5857	11.0916	8.618	5.8547	0.6444	11.7459	4.0182	2.4606	13.8737	12.9265	11.5081	6.9513	0	0	0	5.9887	1.4272	4.2493	0.6444	3.4022	10.2115	0.6444	10.2407	0	4.4275	0
TCGA-44-5643-01	0	1013	0.257531	1	11.9762	10.3797	10.3218	0	16.1673	10.6689	8.5093	7.8891	8.7012	7.4886	12.5843	1.0887	1.0887	11.0962	13.247	9.7541	8.117	6.3794	6.3094	11.0266	11.9228	9.5653	9.3318	0.6447	5.3376	1.702	1.702	13.5306	11.3187	11.7079	9.1942	0	0	0	0	0.6447	4.7803	1.4277	1.702	7.7971	0	7.2478	0.6447	2.6951	1.0887
TCGA-62-8399-01	0	2696	0.2624	1	15.6473	10.8424	11.2422	0.4628	15.9244	10.9586	1.5316	7.5329	9.1136	9.8373	13.5162	3.0983	0	11.1099	10.4053	8.3109	5.3066	5.5238	6.4152	11.7218	11.2266	9.0737	11.2659	0.8126	10.721	4.7601	7.0797	13.8765	11.9976	11.4905	7.6891	1.709	0	0	1.8669	1.094	8.8903	0.8126	5.8886	10.1698	0	10.1479	0.4628	1.6683	1.094
TCGA-64-5779-01	0	864	0.262593	1	14.9955	9.5392	9.3676	3.0644	16.012	10.4406	3.6388	8.7226	8.9851	9.3694	12.8072	0.8626	0	11.4052	10.8945	8.6093	8.6858	10.6753	5.7816	11.4048	10.6622	8.9473	6.1239	0	9.8222	6.0367	0	12.9147	11.4934	11.3112	10.3843	0	0	0	2.9158	2.7502	7.5576	0.8626	5.332	11.3479	0.8626	9.5072	0	3.6836	0.8626
TCGA-75-7031-01	0	0	0.264908	2	13.1913	11.0919	10.3214	3.2634	16.531	10.5172	5.2718	7.3614	8.4967	8.7591	12.9683	0	0	11.6189	10.8737	7.5799	11.7417	4.6239	6.6582	10.9572	11.2512	9.841	10.7073	0	10.12	7.435	7.5799	12.9887	12.3223	10.7539	8.4218	4.269	0	0	2.6727	4.1862	6.9111	1.0533	8.7874	8.5923	2.4063	8.4838	0	3.2057	0
TCGA-64-5775-01	1	62	0.265097	2	11.9115	9.1311	11.4553	0.9473	16.8133	9.4963	3.2954	7.6345	7.5078	8.6985	12.9656	0.55	9.0361	10.9031	12.3992	10.0644	4.7544	3.0748	5.4798	10.5575	10.9377	9.0997	2.8142	1.2584	4.7293	3.2256	0	15.6502	12.0453	10.7848	10.9883	0.55	0	0.55	3.4868	1.2584	8.6577	0.9473	3.3621	9.7568	1.2584	11.9767	0.55	1.4347	0.55
TCGA-91-6840-01	0	372	0.266179	2	14.4726	10.0001	9.2326	2.8304	15.6441	11.9834	4.6696	8.8438	8.9744	10.0643	13.5246	0	4.6696	11.1291	10.2036	11.5584	5.2356	6.0925	6.6919	11.4104	11.1197	7.9707	14.5796	1.3381	9.4515	4.794	5.6629	13.0051	13.0059	11.2997	7.7167	8.8244	0	0	0.8189	3.6394	7.3952	2.2692	5.2645	10.6646	6.9632	8.5727	1.3381	3.7856	1.7191
TCGA-MP-A4TE-01	1	896	0.266535	2	12.0088	10.997	11.3065	1.6792	16.6287	11.5004	3.228	8.1488	8.5975	7.9318	12.8391	0	6.574	11.9843	11.7961	8.3296	9.6441	2.7499	4.6057	11.3655	11.6065	9.7445	4.9725	2.0299	12.8194	5.7274	0	10.0523	12.2275	11.1553	10.3425	1.2151	0.5266	1.2151	3.4184	1.2151	4.2189	1.2151	3.3577	8.5592	0.5266	9.8055	0.5266	2.2219	0
TCGA-49-6742-01	1	488	0.266855	2	14.1424	10.4209	9.6051	3.6928	15.7386	11.6725	5.6501	8.6544	8.3327	8.8372	13.8955	0.8038	0	12.0372	11.0782	8.4786	8.1963	5.2014	6.4139	10.8772	11.3132	9.3553	10.7942	3.6071	6.9547	5.9048	9.9169	13.0476	11.7832	10.6933	7.223	0	0	0	1.6947	0	7.7682	0	6.1817	9.5212	0	8.121	1.317	2.7323	1.9938
TCGA-05-4427-01	0	791	0.26721	2	13.5805	7.6054	12.2729	1.8167	16.7787	10.2164	3.8701	7.8364	10.4277	8.8506	13.9751	0.5893	0	11.3039	10.6328	7.624	8.6533	2.9182	7.2937	11.1274	10.1836	8.1267	7.8268	2.5958	4.2603	3.7125	5.035	14.175	11.58	11.1094	7.8616	0	0	0	4.7674	0.5893	7.8009	1.3298	4.5043	10.1281	1.3298	7.8679	1.0065	2.5874	0
TCGA-55-8092-01	1	154	0.26731	2	14.0797	8.6851	11.8345	4.3312	14.9341	9.6896	7.6103	8.6584	8.5392	8.7357	13.2511	0.531	0	12.1535	11.0419	7.1272	9.5948	3.307	5.6925	11.3474	11.2525	8.7053	6.3491	1.2232	4.299	3.307	0.531	14.2741	11.2878	11.2724	8.3865	0.531	0.531	0	1.8755	0	7.458	0	5.7293	11.1526	4.0887	8.1403	0.531	4.3649	0.531
TCGA-50-5931-01	1	434	0.269237	2	13.051	6.7676	8.8214	4.997	16.7037	10.736	6.1254	7.9198	8.1806	8.6139	13.6181	2.0554	0.706	11.9344	10.9864	9.6669	8.5857	5.5377	4.7144	11.658	11.4806	9.2769	7.6833	0	5.3717	7.1281	2.0554	13.2861	11.3583	11.6054	9.8771	5.9	0	0	2.8705	0	7.173	0	4.0136	10.1972	0	8.1585	0	2.0598	0.706
TCGA-64-5774-01	0	2676	0.269278	2	12.7239	6.6602	10.7913	0.953	16.5548	10.4256	2.3817	7.4861	8.7579	8.4745	13.3165	0	0	11.5023	10.5443	7.8792	9.3277	0	7.1145	12.0467	10.9506	9.1631	5.1549	0.953	7.1904	5.906	4.7153	10.4908	12.7296	11.3064	7.6497	1.2653	0	0	1.7397	2.246	6.4601	0.5538	3.1627	10.0111	0.5538	10.601	0.5538	2.5046	0
TCGA-53-7813-01	0	424	0.269932	2	12.2761	11.3676	10.8951	2.0297	16.2701	11.5502	4.4971	8.7502	9.1427	7.5231	13.4437	0	0	12.1506	11.2219	9.9805	7.8402	5.2864	6.7115	9.6743	9.8273	8.2682	7.6903	0	4.6228	6.9461	4.5614	11.3358	11.3693	10.3793	9.1841	1.6114	1.6114	0	0	3.0346	4.8961	0	2.8413	9.3155	0	6.7256	1.0198	1.2241	0
TCGA-L9-A5IP-01	1	58	0.269994	2	12.4753	6.8556	10.4747	1.4609	15.7972	7.6901	4.7234	8.1412	7.4653	8.8213	13.568	0.908	0	12.9058	10.7953	12.7716	6.8773	1.8597	4.4617	11.2245	11.7087	9.7153	5.0439	0.5243	7.0302	1.6741	0	14.4188	11.4525	11.4157	7.3577	0.5243	0	0	1.8597	2.1718	6.9249	0.5243	2.7435	8.9937	0.908	14.1888	1.6741	2.5786	0
TCGA-62-A470-01	1	1194	0.270128	2	13.7128	10.5109	10.3837	0	15.4368	10.4987	4.3719	8.8959	8.3218	8.9722	12.2538	0	0	11.4703	10.815	8.8505	8.2301	6.2734	5.9675	10.9287	10.8081	9.1104	11.1308	1.7921	5.7863	5.1983	7.6563	12.312	11.7224	10.2398	7.5655	0	0	0	2.231	0	7.2171	1.158	5.2919	8.1573	1.7921	8.5522	1.7921	1.4195	1.7921
TCGA-78-7542-01	1	321	0.270492	2	11.3469	7.1678	9.1631	0.877	17.261	8.5688	3.0925	7.5055	6.1211	7.7643	13.2398	0.3549	0	11.6959	10.963	10.2801	7.7173	1.081	6.3749	12.3541	12.1227	9.6072	6.4868	0.6395	7.5768	0.3549	3.5357	16.2082	12.3351	11.2119	5.8413	2.6551	0	0	3.0925	1.081	3.4277	0	2.5897	9.149	0.3549	10.2814	0.3549	1.6007	0.3549
TCGA-55-8614-01	0	536	0.273923	2	13.9329	9.3891	9.4238	8.8253	16.2657	10.26	2.9846	7.7379	7.3888	8.6536	12.6381	0	0	11.3309	10.6429	12.1605	7.8205	6.5161	6.7781	11.5252	11.2785	8.9913	8.8706	0	7.1669	2.8652	8.2056	14.3473	12.3843	11.9394	7.8871	1.529	0	0	1.8133	1.529	8.2598	0	3.5468	10.6576	0	9.0728	0	3.3322	1.1746
TCGA-78-7536-01	1	244	0.274359	2	13.0021	10.2952	9.8885	0.8219	15.625	10.7925	1.1887	7.9054	9.2079	7.7699	13.4468	0	0	11.9353	11.5303	9.3567	5.5248	2.4196	4.2607	11.718	11.0209	8.0165	5.2127	0.8219	8.1237	5.0439	0	11.9427	13.2713	10.4887	8.8908	0.3287	0	0.3287	3.5854	0	5.0661	0	3.6457	8.6082	1.1887	9.532	1.0169	3.1164	0
TCGA-44-6778-01	0	1864	0.274559	2	15.7057	9.917	10.0211	0.7088	15.6332	9.9423	7.8538	8.4459	9.5293	11.0124	13.7138	3.305	0	11.938	10.6733	8.2433	5.7629	7.347	7.9082	11.7907	10.5382	9.0119	12.8896	2.2652	5.2644	6.0383	8.5473	14.7127	11.9023	10.8429	10.283	0.7088	0	0	2.8768	1.1821	9.7019	2.2652	6.8718	9.5005	1.1821	6.7997	1.5378	4.339	4.5755
TCGA-75-6214-01	1	1115	0.275335	2	11.5335	6.8015	10.3821	0.3826	15.3698	9.9608	6.7536	8.8404	8.4422	7.8662	12.7793	1.1472	0	11.9369	10.8165	9.1908	5.7749	5.1299	7.7791	11.3144	11.7145	8.5361	5.701	0.6847	5.1669	3.3378	0.3826	15.3703	11.582	10.895	8.8575	2.4739	0	0	4.2184	0.9344	8.2741	0.3826	1.9005	10.6276	0.6847	6.4115	0	2.0863	0
TCGA-55-7994-01	0	603	0.275358	2	13.3889	9.5195	11.1863	1.5359	15.5281	11.3304	5.6641	7.3497	8.6078	8.8268	13.3868	0.3968	0	11.1592	10.7574	10.0422	8.2569	4.1263	4.4316	12.3184	10.703	8.4003	8.5782	1.1804	4.3886	1.1804	1.1804	15.5243	11.9534	10.5988	7.4153	0.9633	0	0	4.3667	1.1804	6.0001	0.7077	3.8377	8.5853	0.3968	5.1111	1.5359	3.4261	1.6854
TCGA-95-7043-01	1	503	0.277371	2	13.0439	9.8862	10.4038	1.7448	15.9493	10.9359	2.6976	8.3877	7.412	9.0199	13.1058	0	0	11.0698	11.3831	7.6946	10.8979	1.3605	2.8621	11.0534	11.3835	9.2379	7.9718	0.835	5.4631	2.048	3.8405	13.1084	10.9348	11.8999	7.5391	12.1543	0	0	1.3605	0	5.4372	0	6.339	8.357	0	6.918	0.835	2.2706	0
TCGA-69-8255-01	0	129	0.277779	2	15.4734	8.3257	11.2323	1.5567	16.2655	10.0063	5.8054	7.4643	8.2396	8.9368	13.4034	0.8736	0	11.0067	11.0124	9.2471	7.5628	4.1411	5.2855	11.3706	11.7836	10.4786	10.3273	0.8736	14.1959	12.0096	5.7244	13.3034	11.2067	10.8108	7.2417	20.0149	0.6367	0	2.5149	0.8736	7.7267	0.3532	4.095	8.1253	7.4229	10.5659	0.3532	5.2457	0
TCGA-55-7284-01	1	243	0.277835	2	15.3997	8.5387	10.0655	1.9279	15.531	10.2262	5.4392	8.4124	7.665	10.2239	12.9408	0.3914	0	11.7907	11.8716	8.3141	10.2702	5.5774	7.5498	11.7277	10.7134	9.3076	13.2345	2.1468	6.494	5.6598	8.2343	15.1833	11.9035	10.5535	8.5483	1.5211	0	0.6989	3.7513	1.9279	9.098	3.084	6.5998	9.7528	0	8.8824	1.6698	1.7347	3.5739
TCGA-55-6969-01	0	1239	0.279068	2	13.9089	9.869	10.5023	1.4461	16.5179	9.689	4.9385	7.9581	8.9431	9.5969	13.1085	1.0249	0	11.8181	10.7153	9.5006	8.3727	4.1896	4.9222	11.3954	11.5664	8.7613	5.0479	1.2508	5.2705	4.0464	0	13.3188	12.1794	11.7279	10.3903	2.2614	0.4275	0.4275	2.6263	1.4461	8.9197	1.2508	5.1212	12.1793	6.0858	9.2628	0	4.7813	0
TCGA-L9-A7SV-01	0	565	0.284439	2	12.9328	9.0638	9.8624	2.5616	16.9683	12.1559	3.3827	7.5143	9.0577	8.6469	13.8479	0	0	11.3313	9.3762	10.0756	8.8457	8.6415	6.5915	11.92	11.8684	8.0806	8.2776	0.4617	7.7449	4.008	0.4617	13.7984	11.1604	11.1432	6.6359	4.652	0	0	0	1.3271	8.4633	0	3.0298	7.9743	0	6.2276	0	2.304	0.4617
TCGA-55-A490-01	1	99	0.285098	2	13.644	9.0853	10.3116	2.5656	17.3567	11.8848	5.4851	7.2153	9.3311	9.3066	13.4428	0	0	12.4853	10.9483	7.6458	7.6243	2.7875	4.6501	12.4339	11.8793	8.2692	5.4367	1.7908	6.3608	2.9797	0	12.9801	11.8634	11.528	7.4728	0	0	0	2.5656	6.8657	7.1519	0.9884	3.7334	10.9255	0.9884	13.2717	0	3.9464	0
TCGA-O1-A52J-01	1	1798	0.289709	2	14.6769	9.4062	12.0188	1.7623	15.9369	11.0424	4.4629	7.728	7.9508	8.5477	13.0779	0	0	12.2113	10.0542	7.8939	7.8437	7.4367	7.8041	11.7647	11.7931	7.7697	11.9291	3.9848	8.0215	3.1912	3.5855	13.5395	12.6972	10.8827	7.1218	0	0	0	5.9487	6.665	7.0031	2.4077	3.4018	8.3312	0.5641	9.543	0.9686	3.9748	0
TCGA-MP-A4SV-01	1	2620	0.29127	2	13.5389	9.9586	10.4293	2.3993	16.3117	11.0272	4.665	7.5167	9.3584	9.1817	13.3586	0.5135	0	11.5217	10.7353	9.4201	7.9965	5.697	5.9171	11.5942	11.3097	9.2882	8.6123	1.1907	5.9869	2.5117	4.4839	13.3209	11.7864	11.17	7.7552	0.8915	0.5135	0	4.3391	2.616	7.6547	0.5135	3.9576	9.7437	0.5135	8.5804	0	3.4916	0.5135
TCGA-55-6975-01	1	118	0.303742	2	15.5231	8.0546	9.666	4.3419	16.5792	9.386	3.7627	8.3497	7.7409	10.3211	13.2985	0.8783	0	12.0222	10.906	8.8544	7.4333	0	4.2174	11.2273	10.9391	9.2396	3.3534	1.8134	6.7249	3.3534	0	14.4357	12.1728	10.482	9.395	0	0	0	2.122	1.4203	8.5109	0.8783	5.1781	11.958	0	11.2192	1.8134	2.3093	0.8783
TCGA-91-8499-01	0	36	0.308405	2	12.7236	9.0981	10.4203	0.6698	16.2072	10.6912	6.1558	9.1827	8.7399	9.1243	12.197	0	1.1253	10.6699	10.953	10.3199	4.4381	1.7497	3.5402	10.9807	11.2798	9.2402	7.7979	0	2.7882	4.2715	2.7882	11.2486	11.9319	10.6514	8.3032	4.4768	0	0	0.6698	1.1253	5.3427	0	3.3018	9.7251	0	7.9365	0	2.5572	0
TCGA-86-8279-01	0	949	0.31245	2	13.2911	8.5436	9.6403	2.4448	15.914	10.2913	1.6202	8.1808	8.3515	9.128	13.0607	0.3744	0	12.4125	10.2579	9.3675	8.3528	9.056	6.297	11.8223	11.9488	8.1114	7.1501	1.9866	7.7517	3.0199	6.1422	13.503	11.8229	10.9185	7.8004	2.792	0	0	1.8745	3.7168	6.1543	0.9175	2.7289	11.1603	0.6714	11.0298	1.1278	2.8513	0.9175
TCGA-97-7937-01	0	564	0.314801	2	12.6451	9.2745	10.5242	2.5413	15.4553	11.2499	2.2066	7.5189	8.6781	7.5094	13.1732	0	0	11.8883	10.6601	10.2696	8.5936	7.8656	6.6872	11.0844	11.0247	8.377	8.1773	1.141	5.7232	4.7176	1.9307	14.8183	11.8782	10.7395	7.3264	1.3824	0	0	1.9307	1.5892	4.9226	0.4873	3.5665	10.5116	1.3824	9.4711	0.4873	3.0214	0.4873
TCGA-55-7570-01	0	824	0.315197	2	13.4389	7.1735	8.478	3.8587	16.0289	9.92	4.0224	6.9528	8.2242	8.296	12.6604	0	0.5218	11.6033	11.0319	7.929	6.3812	6.3037	3.624	11.0806	11.6871	10.0508	6.5782	2.018	6.9878	1.2061	4.2706	12.3496	11.22	10.6373	8.2758	8.9312	5.4206	0	3.3435	1.2061	6.831	0.5218	8.7806	10.1359	0.9042	6.8032	0.5218	3.448	0
TCGA-44-7660-01	0	592	0.318268	2	12.4098	8.351	9.3073	3.0267	15.7579	11.0176	6.5145	8.7939	8.6876	8.2767	12.713	0	0	11.7494	11.0073	8.0413	8.5389	6.1882	6.7068	11.9184	11.5844	8.7282	6.9858	0	4.3165	7.9485	0.5065	13.1907	12.1436	11.6948	7.1443	0.8806	0	0	2.6932	0	4.4335	0.8806	3.7221	9.5788	0.8806	7.5939	1.1774	2.6052	2.2585
TCGA-55-8514-01	0	520	0.320693	2	13.8385	9.0709	10.9804	3.5811	15.7622	9.4533	3.2307	8.0562	7.4151	8.7043	13.1689	0	0	12.3691	9.9672	8.2336	10.1891	6.1693	6.8799	11.8444	11.4946	8.989	9.88	3.6568	4.043	4.8451	5.7173	13.2776	11.8015	10.8366	6.3167	2.2842	0	0	0	3.4165	6.7125	1.8402	4.1517	8.8118	0	10.9684	1.1955	4.1242	3.3266
TCGA-55-8094-01	0	541	0.321227	2	11.9085	10.023	10.2582	3.129	17.0498	10.3341	8.6472	8.4621	9.2417	8.0338	13.7172	0	1.1323	11.7179	12.8266	7.9939	9.5705	3.4767	3.129	11.1024	11.2498	8.8435	8.7427	1.9928	10.0288	5.2002	5.2908	13.1516	10.8931	10.6332	10.2915	7.2906	0	0	3.4767	2.9177	6.9165	0.6745	3.4767	7.614	7.0129	11.3231	1.1323	2.0375	0
TCGA-50-5946-01	0	1617	0.32635	2	11.9199	10.4812	10.4233	2.2809	15.664	10.2705	5.9717	7.7235	9.9925	7.595	14.1622	0.4023	0.4023	11.8369	10.6662	10.028	7.9729	8.5399	7.1583	11.4812	10.9372	7.6282	7.0816	0.7166	6.6815	4.0944	0	13.772	12.1568	10.815	7.5487	1.8372	0	0	0.9745	2.6933	8.0607	0	5.8239	9.1548	0.4023	8.6979	0.7166	3.2353	0.9745
TCGA-75-6211-01	0	0	0.327457	2	13.3697	10.4108	10.7806	1.2109	16.2008	10.9745	3.255	7.6828	8.523	8.9332	13.4867	1.2109	0	11.7995	10.9881	5.0538	10.1817	2.486	4.462	11.341	10.6391	9.0683	4.124	0.729	6.7745	3.0413	0.729	11.4783	11.1609	11.1354	9.1837	0	0.729	0	1.8599	3.6061	6.488	0.729	7.3169	10.6385	0.729	9.6038	0.729	1.757	1.2109
TCGA-71-6725-01	0	256	0.328543	2	12.6362	8.3507	10.0019	3.2834	14.9741	9.7398	1.3562	7.4157	8.1608	8.3807	13.0491	0	0	11.9387	9.9387	7.5917	10.1094	5.6162	5.3664	11.8513	12.2349	8.9456	9.4317	0.6996	7.4952	3.1376	4.2553	13.5684	12.2741	10.6378	6.2925	0	0	0	2.917	0.3918	5.8835	0	2.8561	8.0699	0.3918	8.0733	0.3918	1.7264	0
TCGA-44-8119-01	0	285	0.365904	2	13.6417	8.9482	10.3836	2.5844	16.5176	10.7585	4.5938	7.3326	9.0024	9.699	12.7596	0.8392	5.4114	11.4561	12.6042	10.8829	8.5458	3.9012	3.7115	11.7963	11.5244	8.3399	5.5716	1.6343	11.0835	4.891	1.0371	13.2034	12.7152	11.3848	9.9996	1.0371	0.3369	0	2.5844	0.6098	7.4908	1.5066	6.1275	12.392	0.6098	11.766	0	3.3107	1.0371
TCGA-49-AAR2-01	0	2224	0.372163	2	12.7675	9.3082	9.16	2.0333	15.1499	10.4701	3.2723	8.4712	7.8215	8.6418	12.6786	0	0	11.356	10.6063	7.2239	8.8707	4.4618	4.94	12.0625	12.3912	10.2605	9.1011	1.7969	6.1353	3.4462	3.9288	11.4607	12.5754	10.5043	7.3441	4.5017	1.1618	0	0.6948	2.2364	6.5611	0	2.8454	8.653	3.7413	8.6485	0	4.1258	0
[truncated: 1,300 more columns]
