# Supplementary material for: Cancer Stemness-Based Prognostic Immune-Related Gene Signatures in Lung Adenocarcinoma and Lung Squamous Cell Carcinoma
Source: Front Endocrinol (Lausanne). 2021 Oct 21;12:755805. doi: 10.3389/fendo.2021.755805 (PMC8567176; doi:10.3389/fendo.2021.755805)
Supplement: Supplementary file 1 [file DataSheet_1.zip › Supplementary table 10.xlsx]

## Sheet: Sheet1
Supplementary table 10: KEGG pathways of DEIRGs in LUSC.
ID	Description	pvalue	p.adjust	qvalue	geneID
hsa04612	Antigen processing and presentation	1.05469e-07	5.16796e-06	4.44078e-06	KLRC4/KIR2DL1/KLRC3/KLRC1/KIR2DS4/KIR2DL3
hsa04060	Cytokine-cytokine receptor interaction	1.83881e-06	3.76117e-05	3.23194e-05	CCL16/CCL1/IL2/CCNA2/IL26/CCL23/IL27/DOLKL
hsa04650	Natural killer cell mediated cytotoxicity	2.30276e-06	3.76117e-05	3.23194e-05	KIR2DL1/NCR1/KLRC3/KLRC1/KIR2DS4/KIR2DL3
hsa05332	Graft-versus-host disease	7.54196e-06	9.23889e-05	7.9389e-05	KIR2DL1/KLRC1/KIR2DL3/IL2
hsa04061	Viral protein interaction with cytokine and cytokine receptor	1.17887e-05	0.000115529	9.92733e-05	CCL23/CCL3L3/CCL1/CCL16/IL2
hsa04062	Chemokine signaling pathway	0.00254916	0.0208181	0.0178888	CCL23/CCL3L3/CCL1/CCL16/

## Sheet: Sheet2
geneID
3804	3823	8302	3802	3809	3821
6346	6360	414062	64109	3558	55801	246778	6368
3804	3823	9437	3802	3809	3821
3558	3804	3802	3821
6346	6360	414062	3558	6368
6346	6360	414062	6368

## Sheet: Sheet3
3804	6346	3804	3558	6346	6346
3823	6360	3823	3804	6360	6360					KIR2DL1	KIR2DL1	killer cell immunoglobulin like receptor, two Ig domains and long cytoplasmic tail 1(KIR2DL1)
8302	414062	9437	3802	414062	414062					9437	NCR1	Homo sapiens	natural cytotoxicity triggering receptor 1(NCR1)
3802	64109	3802	3821	3558	6368					3823	KLRC3	Homo sapiens	killer cell lectin like receptor C3(KLRC3)
3809	3558	3809		6368						3821	KLRC1	Homo sapiens	killer cell lectin like receptor C1(KLRC1)
3821	55801	3821						3802	KIR2DL1	Homo sapiens	killer cell immunoglobulin like receptor, two Ig domains and long cytoplasmic tail 1(KIR2DL1)	Homo sapiens	killer cell immunoglobulin like receptor, two Ig domains and short cytoplasmic tail 4(KIR2DS4)
	246778							3821	KLRC1	Homo sapiens	killer cell lectin like receptor C1(KLRC1)	Homo
	6368							3804	KIR2DL3	Homo sapiens	killer cell immunoglobulin like receptor, two Ig domains and long cytoplasmic tail 3(KIR2DL3)
								3558	IL2	Homo
KLRC4	KLRC4	killer cell lectin like receptor C4(KLRC4)									360	CCL16	Homo sapiens	C-C motif chemokine ligand 16(CCL16)			CCL23	CCL23	C-C motif chemokine ligand 23(CCL23)
3802	KIR2DL1	Homo sapiens	killer cell immunoglobulin like receptor, two Ig domains and long cytoplasmic tail 1(KIR2DL1)								6346	CCL1	Homo sapiens	C-C motif chemokine ligand 1(CCL1)			414062	CCL3L3	Homo sapiens	C-C motif chemokine ligand 3 like 3(CCL3L3)
3823	KLRC3	Homo sapiens	killer cell lectin like receptor C3(KLRC3)								3558	IL2	Homo sapiens	interleukin 2(IL2)			6346	CCL1	Homo sapiens	C-C motif chemokine ligand 1(CCL1)
3821	KLRC1	Homo sapiens	killer cell lectin like receptor C1(KLRC1)								414062	CCNA2	Mus musculus	cyclin A2(Ccna2)			6360	CCL16	Homo sapiens	C-C motif chemokine ligand 16(CCL16)
3809	KIR2DS4	Homo sapiens	killer cell immunoglobulin like receptor, two Ig domains and short cytoplasmic tail 4(KIR2DS4)								55801	IL26	Homo sapiens	interleukin 26(IL26)			3558	IL2
3804	KIR2DL3	Homo s									6368	CCL23	Homo sapiens	C-C motif chemokine ligand 23(CCL23)
											246778	IL27	Homo sapiens	interleukin 27(IL27)
											64109	DOLKL
																	From	To	Species	David Gene Name
KLRC4/	KIR2DL1/	KLRC3/	KLRC1/	KIR2DS4/	KIR2DL3			KLRC4/KIR2DL1/KLRC3/KLRC1/KIR2DS4/KIR2DL3									6368	CCL23	Homo sapiens	C-C motif chemokine ligand 23(CCL23)
CCL16/	CCL1/	IL2/	CCNA2/	IL26/	CCL23/	IL27/	DOLKL	CCL16/CCL1/IL2/CCNA2/IL26/CCL23/IL27/DOLKL									414062	CCL3L3	Homo sapiens	C-C motif chemokine ligand 3 like 3(CCL3L3)
KIR2DL1/	NCR1/	KLRC3/	KLRC1/	KIR2DS4/	KIR2DL3			KIR2DL1/NCR1/KLRC3/KLRC1/KIR2DS4/KIR2DL3									6346	CCL1	Homo sapiens	C-C motif chemokine ligand 1(CCL1)
KIR2DL1/	KLRC1/	KIR2DL3/	IL2					KIR2DL1/KLRC1/KIR2DL3/IL2									6360	CCL16	Homo sapiens
CCL23/	CCL3L3/	CCL1/	CCL16/	IL2				CCL23/CCL3L3/CCL1/CCL16/IL2
CCL23/	CCL3L3/	CCL1/	CCL16/					CCL23/CCL3L3/CCL1/CCL16/
