# Supplementary material for: Cancer Stemness-Based Prognostic Immune-Related Gene Signatures in Lung Adenocarcinoma and Lung Squamous Cell Carcinoma
Source: Front Endocrinol (Lausanne). 2021 Oct 21;12:755805. doi: 10.3389/fendo.2021.755805 (PMC8567176; doi:10.3389/fendo.2021.755805)
Supplement: Supplementary file 1 [file DataSheet_1.zip › Supplementary table 11.xlsx]

## Sheet: Sheet1
Supplementary table 11: GO analysis of DEIRGs in LUAD.
ONTOLOGY	ID	Description	pvalue	p.adjust	qvalue	geneID
BP	GO:0001909	leukocyte mediated cytotoxicity	4.9801e-10	5.0548e-07	3.08766e-07	AZU1/CD1A/CD1B/CD1E/CTSG/ELANE/IL12B
BP	GO:0001906	cell killing	1.17367e-08	5.95637e-06	3.63838e-06	AZU1/CD1A/CD1B/CD1E/CTSG/ELANE/IL12B
BP	GO:0001916	positive regulation of T cell mediated cytotoxicity	1.03458e-07	3.50032e-05	2.13812e-05	CD1A/CD1B/CD1E/IL12B
BP	GO:0001914	regulation of T cell mediated cytotoxicity	2.80806e-07	5.70037e-05	3.482e-05	CD1A/CD1B/CD1E/IL12B
BP	GO:0016486	peptide hormone processing	2.80806e-07	5.70037e-05	3.482e-05	CGA/CMA1/CTSG/PCSK2
BP	GO:0050829	defense response to Gram-negative bacterium	3.77762e-07	6.39048e-05	3.90354e-05	AZU1/CTSG/ELANE/FCN2/IL12B
BP	GO:0070942	neutrophil mediated cytotoxicity	5.44386e-07	7.8936e-05	4.82171e-05	AZU1/CTSG/ELANE
BP	GO:0002824	positive regulation of adaptive immune response based on somatic recombination of immune receptors built from immunoglobulin superfamily domains	7.15537e-07	9.07838e-05	5.54541e-05	CD1A/CD1B/CD1E/IL12B/IL2
BP	GO:0002708	positive regulation of lymphocyte mediated immunity	9.12194e-07	9.18776e-05	5.61223e-05	CD1A/CD1B/CD1E/IL12B/IL2
BP	GO:0002821	positive regulation of adaptive immune response	9.12194e-07	9.18776e-05	5.61223e-05	CD1A/CD1B/CD1E/IL12B/IL2
BP	GO:0051873	killing by host of symbiont cells	9.95718e-07	9.18776e-05	5.61223e-05	AZU1/CTSG/ELANE
BP	GO:0002711	positive regulation of T cell mediated immunity	1.31144e-06	0.000110926	6.77578e-05	CD1A/CD1B/CD1E/IL12B
BP	GO:0001913	T cell mediated cytotoxicity	1.4263e-06	0.000111361	6.80236e-05	CD1A/CD1B/CD1E/IL12B
BP	GO:0051852	disruption by host of symbiont cells	1.64362e-06	0.000119163	7.27891e-05	AZU1/CTSG/ELANE
BP	GO:0051883	killing of cells in other organism involved in symbiotic interaction	2.05214e-06	0.000138861	8.48217e-05	AZU1/CTSG/ELANE
BP	GO:0001912	positive regulation of leukocyte mediated cytotoxicity	2.45182e-06	0.000150624	9.20068e-05	CD1A/CD1B/CD1E/IL12B
BP	GO:0002475	antigen processing and presentation via MHC class Ib	2.52277e-06	0.000150624	9.20068e-05	CD1A/CD1B/CD1E
BP	GO:0002705	positive regulation of leukocyte mediated immunity	2.93529e-06	0.000163457	9.98458e-05	CD1A/CD1B/CD1E/IL12B/IL2
BP	GO:0051818	disruption of cells of other organism involved in symbiotic interaction	3.05979e-06	0.000163457	9.98458e-05	AZU1/CTSG/ELANE
BP	GO:0002822	regulation of adaptive immune response based on somatic recombination of immune receptors built from immunoglobulin superfamily domains	4.48435e-06	0.000224159	0.000136924	CD1A/CD1B/CD1E/IL12B/IL2
BP	GO:1904892	regulation of STAT cascade	4.63776e-06	0.000224159	0.000136924	CRLF2/CSF2/IL12B/IL2/IL22RA2
BP	GO:0002706	regulation of lymphocyte mediated immunity	5.12287e-06	0.00023635	0.000144372	CD1A/CD1B/CD1E/IL12B/IL2
BP	GO:0031343	positive regulation of cell killing	5.35863e-06	0.000236479	0.00014445	CD1A/CD1B/CD1E/IL12B
BP	GO:0002709	regulation of T cell mediated immunity	6.01868e-06	0.00025454	0.000155483	CD1A/CD1B/CD1E/IL12B
BP	GO:0019883	antigen processing and presentation of endogenous antigen	6.88927e-06	0.000279705	0.000170854	CD1A/CD1B/CD1E
BP	GO:0002819	regulation of adaptive immune response	7.25194e-06	0.000283105	0.000172931	CD1A/CD1B/CD1E/IL12B/IL2
BP	GO:0097696	STAT cascade	8.67453e-06	0.000326098	0.000199193	CRLF2/CSF2/IL12B/IL2/IL22RA2
BP	GO:0001910	regulation of leukocyte mediated cytotoxicity	9.27386e-06	0.000336177	0.00020535	CD1A/CD1B/CD1E/IL12B
BP	GO:0042509	regulation of tyrosine phosphorylation of STAT protein	1.18758e-05	0.000415651	0.000253895	CSF2/IL12B/IL2/IL22RA2
BP	GO:0007260	tyrosine phosphorylation of STAT protein	1.36743e-05	0.000462647	0.000282602	CSF2/IL12B/IL2/IL22RA2
BP	GO:1904894	positive regulation of STAT cascade	1.78634e-05	0.000584884	0.000357269	CRLF2/CSF2/IL12B/IL2
BP	GO:0002703	regulation of leukocyte mediated immunity	2.18751e-05	0.000693851	0.00042383	CD1A/CD1B/CD1E/IL12B/IL2
BP	GO:0031341	regulation of cell killing	2.29281e-05	0.000705214	0.000430771	CD1A/CD1B/CD1E/IL12B
BP	GO:0002699	positive regulation of immune effector process	3.08949e-05	0.000905671	0.000553218	CD1A/CD1B/CD1E/IL12B/IL2
BP	GO:0002456	T cell mediated immunity	3.12301e-05	0.000905671	0.000553218	CD1A/CD1B/CD1E/IL12B
BP	GO:0001990	regulation of systemic arterial blood pressure by hormone	4.32818e-05	0.00122031	0.000745408	CMA1/CTSG/EDN3
BP	GO:0019730	antimicrobial humoral response	5.4168e-05	0.00148596	0.00090768	AZU1/CTSG/ELANE/PRTN3
BP	GO:0042089	cytokine biosynthetic process	5.59216e-05	0.0014937	0.000912405	AZU1/CMA1/ELANE/IL12B
BP	GO:0042107	cytokine metabolic process	5.77164e-05	0.00150211	0.000917542	AZU1/CMA1/ELANE/IL12B
BP	GO:0003044	regulation of systemic arterial blood pressure mediated by a chemical signal	7.98696e-05	0.00202669	0.00123798	CMA1/CTSG/EDN3
BP	GO:0046425	regulation of JAK-STAT cascade	8.50651e-05	0.00210588	0.00128635	CSF2/IL12B/IL2/IL22RA2
BP	GO:0006874	cellular calcium ion homeostasis	0.000111168	0.00268657	0.00164106	CALCB/CCR9/EDN3/ELANE/GLP1R/IL2
BP	GO:0001819	positive regulation of cytokine production	0.000119382	0.00281798	0.00172133	AZU1/CRLF2/CSF2/ELANE/IL12B/IL2
BP	GO:0055074	calcium ion homeostasis	0.000129569	0.00298893	0.00182575	CALCB/CCR9/EDN3/ELANE/GLP1R/IL2
BP	GO:0007259	JAK-STAT cascade	0.000140548	0.00317013	0.00193643	CSF2/IL12B/IL2/IL22RA2
BP	GO:0045123	cellular extravasation	0.000153856	0.00339487	0.00207371	AZU1/ELANE/PRTN3
BP	GO:0031640	killing of cells of other organism	0.000161491	0.00341487	0.00208593	AZU1/CTSG/ELANE
BP	GO:0044364	disruption of cells of other organism	0.000161491	0.00341487	0.00208593	AZU1/CTSG/ELANE
BP	GO:0072503	cellular divalent inorganic cation homeostasis	0.000166171	0.00344212	0.00210258	CALCB/CCR9/EDN3/ELANE/GLP1R/IL2
BP	GO:0002002	regulation of angiotensin levels in blood	0.000185839	0.00369856	0.00225922	CMA1/CTSG
BP	GO:0002003	angiotensin maturation	0.000185839	0.00369856	0.00225922	CMA1/CTSG
BP	GO:0050728	negative regulation of inflammatory response	0.000191163	0.00373135	0.00227925	ELANE/IL12B/IL2/IL22RA2
BP	GO:0042108	positive regulation of cytokine biosynthetic process	0.000203368	0.00389469	0.00237902	AZU1/ELANE/IL12B
BP	GO:0042742	defense response to bacterium	0.000227689	0.00427971	0.00261421	AZU1/CTSG/ELANE/FCN2/IL12B
BP	GO:0042531	positive regulation of tyrosine phosphorylation of STAT protein	0.00024151	0.00445696	0.00272248	CSF2/IL12B/IL2
BP	GO:0008217	regulation of blood pressure	0.000253798	0.00455298	0.00278113	CMA1/CTSG/EDN3/GLP1R
BP	GO:0050720	interleukin-1 beta biosynthetic process	0.000255684	0.00455298	0.00278113	AZU1/CMA1
BP	GO:0045073	regulation of chemokine biosynthetic process	0.000294705	0.00515733	0.00315029	AZU1/ELANE
BP	GO:0002449	lymphocyte mediated immunity	0.000306729	0.00519255	0.0031718	CD1A/CD1B/CD1E/IL12B/IL2
BP	GO:0051851	modification by host of symbiont morphology or physiology	0.000306949	0.00519255	0.0031718	AZU1/CTSG/ELANE
BP	GO:0006959	humoral immune response	0.000323094	0.00529761	0.00323598	AZU1/CTSG/ELANE/FCN2/PRTN3
BP	GO:0042033	chemokine biosynthetic process	0.000336445	0.00529761	0.00323598	AZU1/ELANE
BP	GO:0042222	interleukin-1 biosynthetic process	0.000336445	0.00529761	0.00323598	AZU1/CMA1
BP	GO:0050755	chemokine metabolic process	0.000336445	0.00529761	0.00323598	AZU1/ELANE
BP	GO:0022617	extracellular matrix disassembly	0.000343555	0.00529761	0.00323598	CMA1/CTSG/ELANE
BP	GO:0002460	adaptive immune response based on somatic recombination of immune receptors built from immunoglobulin superfamily domains	0.000344475	0.00529761	0.00323598	CD1A/CD1B/CD1E/IL12B/IL2
BP	GO:0051702	interaction with symbiont	0.000369457	0.005597	0.00341886	AZU1/CTSG/ELANE
BP	GO:0032740	positive regulation of interleukin-17 production	0.000380896	0.00568544	0.00347288	IL12B/IL2
BP	GO:0050886	endocrine process	0.000396586	0.00583383	0.00356352	CMA1/CTSG/EDN3
BP	GO:2000319	regulation of T-helper 17 cell differentiation	0.00042805	0.00620672	0.0037913	IL12B/IL2
BP	GO:0097529	myeloid leukocyte migration	0.000436949	0.00624652	0.00381561	AZU1/CCL17/EDN3/PRTN3
BP	GO:0046427	positive regulation of JAK-STAT cascade	0.00046993	0.00662471	0.00404662	CSF2/IL12B/IL2
BP	GO:0001991	regulation of systemic arterial blood pressure by circulatory renin-angiotensin	0.000477897	0.00664473	0.00405885	CMA1/CTSG
BP	GO:0003073	regulation of systemic arterial blood pressure	0.000534484	0.0073311	0.00447811	CMA1/CTSG/EDN3
BP	GO:0045785	positive regulation of cell adhesion	0.000569293	0.00770443	0.00470615	AZU1/BMP7/ELANE/IL12B/IL2
BP	GO:2000316	regulation of T-helper 17 type immune response	0.000585636	0.00782133	0.00477756	IL12B/IL2
BP	GO:0042445	hormone metabolic process	0.000635684	0.00837947	0.00511849	CGA/CMA1/CTSG/PCSK2
BP	GO:0031348	negative regulation of defense response	0.000710509	0.00924572	0.00564763	ELANE/IL12B/IL2/IL22RA2
BP	GO:0042104	positive regulation of activated T cell proliferation	0.000767227	0.00985741	0.00602127	IL12B/IL2
BP	GO:0019932	second-messenger-mediated signaling	0.000837716	0.0106285	0.0064923	AZU1/CALCB/CCR9/EDN3/GLP1R
BP	GO:0003081	regulation of systemic arterial blood pressure by renin-angiotensin	0.000901507	0.0109652	0.00669798	CMA1/CTSG
BP	GO:0072539	T-helper 17 cell differentiation	0.000901507	0.0109652	0.00669798	IL12B/IL2
BP	GO:0022409	positive regulation of cell-cell adhesion	0.000904693	0.0109652	0.00669798	BMP7/ELANE/IL12B/IL2
BP	GO:0050730	regulation of peptidyl-tyrosine phosphorylation	0.000917953	0.0109652	0.00669798	CSF2/IL12B/IL2/IL22RA2
BP	GO:0051817	modification of morphology or physiology of other organism involved in symbiotic interaction	0.000918272	0.0109652	0.00669798	AZU1/CTSG/ELANE
BP	GO:0042035	regulation of cytokine biosynthetic process	0.000966564	0.0114077	0.00696825	AZU1/ELANE/IL12B
BP	GO:0002697	regulation of immune effector process	0.0010128	0.011816	0.00721766	CD1A/CD1B/CD1E/IL12B/IL2
BP	GO:0007205	protein kinase C-activating G protein-coupled receptor signaling pathway	0.00104628	0.0120679	0.00737153	AZU1/IL2
BP	GO:1990266	neutrophil migration	0.00106792	0.0121791	0.00743943	CCL17/EDN3/PRTN3
BP	GO:0010800	positive regulation of peptidyl-threonine phosphorylation	0.00112258	0.0125211	0.00764837	AZU1/BMP7
BP	GO:0072538	T-helper 17 type immune response	0.00112258	0.0125211	0.00764837	IL12B/IL2
BP	GO:0050727	regulation of inflammatory response	0.00130689	0.0144184	0.00880729	CMA1/ELANE/IL12B/IL2/IL22RA2
BP	GO:0050900	leukocyte migration	0.00148225	0.0161773	0.00988168	AZU1/CCL17/EDN3/ELANE/PRTN3
BP	GO:0032660	regulation of interleukin-17 production	0.00154289	0.0166599	0.0101765	IL12B/IL2
BP	GO:0045622	regulation of T-helper cell differentiation	0.00163465	0.0174649	0.0106682	IL12B/IL2
BP	GO:0060326	cell chemotaxis	0.00172982	0.0182893	0.0111718	AZU1/CCL17/CCR9/EDN3
BP	GO:0097530	granulocyte migration	0.00178149	0.0186414	0.0113868	CCL17/EDN3/PRTN3
BP	GO:0046006	regulation of activated T cell proliferation	0.0018258	0.0189101	0.011551	IL12B/IL2
BP	GO:0032620	interleukin-17 production	0.00192517	0.0197379	0.0120567	IL12B/IL2
BP	GO:0050832	defense response to fungus	0.00213148	0.0216345	0.0132152	CTSG/ELANE
BP	GO:0032103	positive regulation of response to external stimulus	0.00215747	0.0216815	0.0132439	AZU1/EDN3/IL12B/IL2
BP	GO:0050798	activated T cell proliferation	0.0022384	0.0222742	0.0136059	IL12B/IL2
BP	GO:0016485	protein processing	0.00228115	0.0224793	0.0137312	CGA/CMA1/CTSG/PCSK2
BP	GO:0032496	response to lipopolysaccharide	0.00233197	0.0226955	0.0138632	CSF2/CTSG/ELANE/IL12B
BP	GO:0097028	dendritic cell differentiation	0.00234781	0.0226955	0.0138632	CSF2/PRTN3
BP	GO:0007159	leukocyte cell-cell adhesion	0.00251601	0.0240919	0.0147163	BMP7/ELANE/IL12B/IL2
BP	GO:0034105	positive regulation of tissue remodeling	0.00257409	0.0244177	0.0149153	IL12B/IL2
BP	GO:0002237	response to molecule of bacterial origin	0.00268155	0.0252016	0.0153941	CSF2/CTSG/ELANE/IL12B
BP	GO:0035821	modification of morphology or physiology of other organism	0.00273771	0.0254934	0.0155723	AZU1/CTSG/ELANE
BP	GO:0002437	inflammatory response to antigenic stimulus	0.00281025	0.0256973	0.0156969	ELANE/IL12B
BP	GO:0019731	antibacterial humoral response	0.00281025	0.0256973	0.0156969	CTSG/ELANE
BP	GO:0010799	regulation of peptidyl-threonine phosphorylation	0.00293202	0.0263363	0.0160872	AZU1/BMP7
BP	GO:0043370	regulation of CD4-positive, alpha-beta T cell differentiation	0.00293202	0.0263363	0.0160872	IL12B/IL2
BP	GO:0051480	regulation of cytosolic calcium ion concentration	0.00309673	0.0275718	0.0168419	CALCB/CCR9/GLP1R/IL2
BP	GO:0018108	peptidyl-tyrosine phosphorylation	0.00328746	0.0290154	0.0177237	CSF2/IL12B/IL2/IL22RA2
BP	GO:0032102	negative regulation of response to external stimulus	0.00335278	0.0293368	0.01792	ELANE/IL12B/IL2/IL22RA2
BP	GO:0018212	peptidyl-tyrosine modification	0.00338577	0.0293723	0.0179417	CSF2/IL12B/IL2/IL22RA2
BP	GO:0006909	phagocytosis	0.00348609	0.0299862	0.0183167	AZU1/ELANE/FCN2/PRTN3
BP	GO:0009620	response to fungus	0.0035774	0.0305131	0.0186385	CTSG/ELANE
BP	GO:0019884	antigen processing and presentation of exogenous antigen	0.0036712	0.0310522	0.0189679	CD1A/CD1B/CD1E
BP	GO:0050731	positive regulation of peptidyl-tyrosine phosphorylation	0.00426428	0.0356325	0.0217657	CSF2/IL12B/IL2
BP	GO:0001755	neural crest cell migration	0.00428293	0.0356325	0.0217657	BMP7/EDN3
BP	GO:0042093	T-helper cell differentiation	0.00443116	0.0365661	0.0223359	IL12B/IL2
BP	GO:0051604	protein maturation	0.00452217	0.0370161	0.0226108	CGA/CMA1/CTSG/PCSK2
BP	GO:0002294	CD4-positive, alpha-beta T cell differentiation involved in immune response	0.00473469	0.0384133	0.0234643	IL12B/IL2
BP	GO:0022407	regulation of cell-cell adhesion	0.00476855	0.0384133	0.0234643	BMP7/ELANE/IL12B/IL2
BP	GO:0002287	alpha-beta T cell activation involved in immune response	0.00488997	0.0384754	0.0235022	IL12B/IL2
BP	GO:0002293	alpha-beta T cell differentiation involved in immune response	0.00488997	0.0384754	0.0235022	IL12B/IL2
BP	GO:2000514	regulation of CD4-positive, alpha-beta T cell activation	0.00488997	0.0384754	0.0235022	IL12B/IL2
BP	GO:0002573	myeloid leukocyte differentiation	0.00504899	0.039421	0.0240798	CSF2/IL12B/PRTN3
BP	GO:0071222	cellular response to lipopolysaccharide	0.00511805	0.0396551	0.0242228	CSF2/CTSG/IL12B
BP	GO:0046637	regulation of alpha-beta T cell differentiation	0.00520753	0.0400428	0.0244596	IL12B/IL2
BP	GO:0032729	positive regulation of interferon-gamma production	0.00553436	0.0422356	0.0257991	IL12B/IL2
BP	GO:0043062	extracellular structure organization	0.00560841	0.0422356	0.0257991	BMP7/CMA1/CTSG/ELANE
BP	GO:0071219	cellular response to molecule of bacterial origin	0.00561754	0.0422356	0.0257991	CSF2/CTSG/IL12B
BP	GO:0050920	regulation of chemotaxis	0.00599169	0.0446326	0.0272633	AZU1/EDN3/ELANE
BP	GO:0002292	T cell differentiation involved in immune response	0.00604185	0.0446326	0.0272633	IL12B/IL2
BP	GO:1903039	positive regulation of leukocyte cell-cell adhesion	0.00606827	0.0446326	0.0272633	ELANE/IL12B/IL2
BP	GO:0030595	leukocyte chemotaxis	0.00654016	0.0477573	0.029172	AZU1/CCL17/EDN3
BP	GO:0019882	antigen processing and presentation	0.00670221	0.0482508	0.0294734	CD1A/CD1B/CD1E
BP	GO:0038034	signal transduction in absence of ligand	0.00675036	0.0482508	0.0294734	CSF2/IL2
BP	GO:0097192	extrinsic apoptotic signaling pathway in absence of ligand	0.00675036	0.0482508	0.0294734	CSF2/IL2
CC	GO:0009897	external side of plasma membrane	3.23625e-06	0.000203884	0.000183956	CCR9/CD1A/CD1B/CD1E/CNTFR/CRLF2/IL12B
CC	GO:0005775	vacuolar lumen	9.28075e-06	0.000292344	0.000263769	AZU1/CD1E/CTSG/ELANE/PRTN3
CC	GO:0035578	azurophil granule lumen	1.56813e-05	0.000329307	0.000297119	AZU1/CTSG/ELANE/PRTN3
CC	GO:0005766	primary lysosome	0.000125867	0.00158593	0.00143091	AZU1/CTSG/ELANE/PRTN3
CC	GO:0042582	azurophil granule	0.000125867	0.00158593	0.00143091	AZU1/CTSG/ELANE/PRTN3
CC	GO:0062023	collagen-containing extracellular matrix	0.000532938	0.00559585	0.00504889	BMP7/CMA1/CTSG/ELANE/PRTN3
CC	GO:0034774	secretory granule lumen	0.00194396	0.0165891	0.0149676	AZU1/CTSG/ELANE/PRTN3
CC	GO:0060205	cytoplasmic vesicle lumen	0.00234466	0.0165891	0.0149676	AZU1/CTSG/ELANE/PRTN3
CC	GO:0031983	vesicle lumen	0.00236987	0.0165891	0.0149676	AZU1/CTSG/ELANE/PRTN3
MF	GO:0019955	cytokine binding	1.20092e-07	7.09498e-06	3.38683e-06	CCR9/CNTFR/CRLF2/ELANE/IL12B/IL22RA2
MF	GO:0048018	receptor ligand activity	1.64999e-07	7.09498e-06	3.38683e-06	BMP7/CALCB/CCL17/CGA/CSF2/EDN3/IL12B/IL2/RETNLB
MF	GO:0004252	serine-type endopeptidase activity	4.49962e-07	1.28989e-05	6.15737e-06	AZU1/CMA1/CTSG/ELANE/PCSK2/PRTN3
MF	GO:0071723	lipopeptide binding	7.02609e-07	1.33634e-05	6.37908e-06	CD1A/CD1B/CD1E
MF	GO:0004896	cytokine receptor activity	8.89863e-07	1.33634e-05	6.37908e-06	CCR9/CNTFR/CRLF2/IL12B/IL22RA2
MF	GO:0008236	serine-type peptidase activity	9.57995e-07	1.33634e-05	6.37908e-06	AZU1/CMA1/CTSG/ELANE/PCSK2/PRTN3
MF	GO:0017171	serine hydrolase activity	1.08772e-06	1.33634e-05	6.37908e-06	AZU1/CMA1/CTSG/ELANE/PCSK2/PRTN3
MF	GO:0005126	cytokine receptor binding	1.29705e-05	0.000139433	6.65592e-05	BMP7/CCL17/CNTFR/CSF2/IL12B/IL2
MF	GO:0042277	peptide binding	1.54615e-05	0.000147743	7.05259e-05	CD1A/CD1B/CD1E/CMA1/GLP1R/PTH2R
MF	GO:0033218	amide binding	4.44568e-05	0.000382329	0.000182507	CD1A/CD1B/CD1E/CMA1/GLP1R/PTH2R
MF	GO:0005125	cytokine activity	5.06982e-05	0.000396368	0.000189209	BMP7/CCL17/CSF2/IL12B/IL2
MF	GO:0005179	hormone activity	7.53616e-05	0.000540091	0.000257816	CALCB/CGA/EDN3/RETNLB
MF	GO:0004175	endopeptidase activity	0.000121394	0.000803069	0.00038335	AZU1/CMA1/CTSG/ELANE/PCSK2/PRTN3
MF	GO:0003823	antigen binding	0.000214646	0.00131854	0.000629414	CD1A/CD1B/CD1E/FCN2
MF	GO:0008083	growth factor activity	0.000230458	0.00132129	0.000630727	BMP7/CSF2/IL12B/IL2
MF	GO:0008201	heparin binding	0.000264576	0.00142209	0.000678845	AZU1/BMP7/CTSG/ELANE
MF	GO:0005539	glycosaminoglycan binding	0.000832358	0.00421075	0.00201003	AZU1/BMP7/CTSG/ELANE
MF	GO:1901681	sulfur compound binding	0.00115281	0.00550785	0.00262921	AZU1/BMP7/CTSG/ELANE
MF	GO:0001664	G protein-coupled receptor binding	0.00174867	0.00783621	0.00374066	CALCB/CCL17/EDN3/IL2
MF	GO:0005504	fatty acid binding	0.00182237	0.00783621	0.00374066	FABP2/PMP2
MF	GO:0070851	growth factor receptor binding	0.00196147	0.00798141	0.00380997	CSF2/IL12B/IL2
MF	GO:0043394	proteoglycan binding	0.00204175	0.00798141	0.00380997	AZU1/FCN2
MF	GO:0008528	G protein-coupled peptide receptor activity	0.00250347	0.00936081	0.00446844	CCR9/GLP1R/PTH2R
MF	GO:0001653	peptide receptor activity	0.00280592	0.0100546	0.00479961	CCR9/GLP1R/PTH2R
MF	GO:0017046	peptide hormone binding	0.00375405	0.0129139	0.00616455	GLP1R/PTH2R
MF	GO:0033293	monocarboxylic acid binding	0.00632432	0.0209189	0.00998577	FABP2/PMP2
MF	GO:0005496	steroid binding	0.0135126	0.0430403	0.0205455	PDIA2/PMP2
MF	GO:0042562	hormone binding	0.015463	0.0474935	0.0226713	GLP1R/PTH2R
