# Supplementary material for: Cancer Stemness-Based Prognostic Immune-Related Gene Signatures in Lung Adenocarcinoma and Lung Squamous Cell Carcinoma
Source: Front Endocrinol (Lausanne). 2021 Oct 21;12:755805. doi: 10.3389/fendo.2021.755805 (PMC8567176; doi:10.3389/fendo.2021.755805)
Supplement: Supplementary file 1 [file DataSheet_1.zip › Supplementary table 12.xlsx]

## Sheet: Sheet1
Supplementary table 12: GO analysis of DEIRGs in LUSC.
ONTOLOGY	ID	Description	pvalue	p.adjust	qvalue	geneID
BP	GO:0002548	monocyte chemotaxis	5.82622e-08	5.22612e-05	3.51413e-05	CALCA/CCL1/CCL16/CCL3L3/CCL23
BP	GO:0071674	mononuclear cell migration	3.01458e-07	0.000135204	9.09134e-05	CALCA/CCL1/CCL16/CCL3L3/CCL23
BP	GO:0070374	positive regulation of ERK1 and ERK2 cascade	1.02525e-06	0.000306551	0.00020613	CCL1/CCL16/CCL3L3/IL26/CCL23/FGF8
BP	GO:0048247	lymphocyte chemotaxis	3.21798e-06	0.000721632	0.000485237	CCL1/CCL16/CCL3L3/CCL23
BP	GO:0048245	eosinophil chemotaxis	4.88296e-06	0.000876003	0.000589039	CCL1/CCL16/CCL23
BP	GO:0001819	positive regulation of cytokine production	6.9421e-06	0.000900303	0.000605379	CCL1/CRLF2/ELANE/IL2/IL26/IL27/PAEP
BP	GO:0070372	regulation of ERK1 and ERK2 cascade	7.02578e-06	0.000900303	0.000605379	CCL1/CCL16/CCL3L3/IL26/CCL23/FGF8
BP	GO:0072677	eosinophil migration	8.40765e-06	0.000942708	0.000633893	CCL1/CCL16/CCL23
BP	GO:0070371	ERK1 and ERK2 cascade	9.62282e-06	0.000959075	0.000644898	CCL1/CCL16/CCL3L3/IL26/CCL23/FGF8
BP	GO:0070098	chemokine-mediated signaling pathway	1.14985e-05	0.00103142	0.000693541	CCL1/CCL16/CCL3L3/CCL23
BP	GO:1990868	response to chemokine	1.69145e-05	0.00126436	0.000850177	CCL1/CCL16/CCL3L3/CCL23
BP	GO:1990869	cellular response to chemokine	1.69145e-05	0.00126436	0.000850177	CCL1/CCL16/CCL3L3/CCL23
BP	GO:0097529	myeloid leukocyte migration	1.94557e-05	0.00134245	0.000902683	CALCA/CCL1/CCL16/CCL3L3/CCL23
BP	GO:0030593	neutrophil chemotaxis	2.22725e-05	0.00142703	0.000959559	CCL1/CCL16/CCL3L3/CCL23
BP	GO:0030595	leukocyte chemotaxis	2.65273e-05	0.00158633	0.00106668	CALCA/CCL1/CCL16/CCL3L3/CCL23
BP	GO:0072676	lymphocyte migration	2.87842e-05	0.00161371	0.00108509	CCL1/CCL16/CCL3L3/CCL23
BP	GO:1990266	neutrophil migration	3.65951e-05	0.00193093	0.00129839	CCL1/CCL16/CCL3L3/CCL23
BP	GO:0071621	granulocyte chemotaxis	4.30537e-05	0.00214551	0.00144268	CCL1/CCL16/CCL3L3/CCL23
BP	GO:0050714	positive regulation of protein secretion	6.23654e-05	0.00294431	0.0019798	CCL1/CRLF2/IL2/IL26/PAEP
BP	GO:0050715	positive regulation of cytokine secretion	6.93726e-05	0.00309589	0.00208173	CCL1/CRLF2/IL26/PAEP
BP	GO:0097530	granulocyte migration	7.33344e-05	0.00309589	0.00208173	CCL1/CCL16/CCL3L3/CCL23
BP	GO:0006874	cellular calcium ion homeostasis	7.59303e-05	0.00309589	0.00208173	CALCA/CCL1/ELANE/IAPP/IL2/CCL23
BP	GO:0002793	positive regulation of peptide secretion	8.76268e-05	0.00331157	0.00222676	CCL1/CRLF2/IL2/IL26/PAEP
BP	GO:0055074	calcium ion homeostasis	8.8604e-05	0.00331157	0.00222676	CALCA/CCL1/ELANE/IAPP/IL2/CCL23
BP	GO:0060326	cell chemotaxis	0.000112994	0.00392828	0.00264144	CALCA/CCL1/CCL16/CCL3L3/CCL23
BP	GO:0072503	cellular divalent inorganic cation homeostasis	0.000113863	0.00392828	0.00264144	CALCA/CCL1/ELANE/IAPP/IL2/CCL23
BP	GO:0050900	leukocyte migration	0.000121663	0.00404193	0.00271786	CALCA/CCL1/CCL16/CCL3L3/ELANE/CCL23
BP	GO:0048771	tissue remodeling	0.000184262	0.00557188	0.00374663	CALCA/IAPP/IL2/FGF8
BP	GO:0071347	cellular response to interleukin-1	0.000184262	0.00557188	0.00374663	CCL1/CCL16/CCL3L3/CCL23
BP	GO:0071346	cellular response to interferon-gamma	0.000188239	0.00557188	0.00374663	CCL1/CCL16/CCL3L3/CCL23
BP	GO:0045779	negative regulation of bone resorption	0.000192562	0.00557188	0.00374663	CALCA/IAPP
BP	GO:0046851	negative regulation of bone remodeling	0.000258701	0.00725171	0.00487617	CALCA/IAPP
BP	GO:0034341	response to interferon-gamma	0.000276209	0.00750787	0.00504842	CCL1/CCL16/CCL3L3/CCL23
BP	GO:0070555	response to interleukin-1	0.000320884	0.00844432	0.0056781	CCL1/CCL16/CCL3L3/CCL23
BP	GO:0032740	positive regulation of interleukin-17 production	0.00033441	0.00844432	0.0056781	CCL1/IL2
BP	GO:0050707	regulation of cytokine secretion	0.000338902	0.00844432	0.0056781	CCL1/CRLF2/IL26/PAEP
BP	GO:0034103	regulation of tissue remodeling	0.000374668	0.00884415	0.00594695	CALCA/IAPP/IL2
BP	GO:0050829	defense response to Gram-negative bacterium	0.000374668	0.00884415	0.00594695	ELANE/BPI/RNASE3
BP	GO:1903532	positive regulation of secretion by cell	0.000398763	0.00917155	0.0061671	CCL1/CRLF2/IL2/IL26/PAEP
BP	GO:1904894	positive regulation of STAT cascade	0.000426912	0.00957349	0.00643738	CRLF2/IL2/IL26
BP	GO:0034104	negative regulation of tissue remodeling	0.000465793	0.0101906	0.00685235	CALCA/IAPP
BP	GO:0051222	positive regulation of protein transport	0.000493141	0.0105321	0.00708195	CCL1/CRLF2/IL2/IL26/PAEP
BP	GO:0051047	positive regulation of secretion	0.000549136	0.0114402	0.00769261	CCL1/CRLF2/IL2/IL26/PAEP
BP	GO:0050663	cytokine secretion	0.000561171	0.0114402	0.00769261	CCL1/CRLF2/IL26/PAEP
BP	GO:0032717	negative regulation of interleukin-8 production	0.000618384	0.0123264	0.00828851	ELANE/BPI
BP	GO:1904951	positive regulation of establishment of protein localization	0.000731583	0.0142659	0.00959261	CCL1/CRLF2/IL2/IL26/PAEP
BP	GO:0050708	regulation of protein secretion	0.000854424	0.0163068	0.0109649	CCL1/CRLF2/IL2/IL26/PAEP
BP	GO:0050727	regulation of inflammatory response	0.00096512	0.0177866	0.01196	CCL1/CCL3L3/CMA1/ELANE/IL2
BP	GO:0019730	antimicrobial humoral response	0.000971621	0.0177866	0.01196	ELANE/BPI/RNASE3
BP	GO:0042089	cytokine biosynthetic process	0.000994835	0.0178473	0.0120009	CMA1/ELANE/IL27
BP	GO:0042107	cytokine metabolic process	0.0010184	0.0179118	0.0120442	CMA1/ELANE/IL27
BP	GO:0002791	regulation of peptide secretion	0.0011058	0.0190751	0.0128264	CCL1/CRLF2/IL2/IL26/PAEP
BP	GO:0071356	cellular response to tumor necrosis factor	0.001151	0.0194801	0.0130988	CCL1/CCL16/CCL3L3/CCL23
BP	GO:0032660	regulation of interleukin-17 production	0.00135623	0.0225284	0.0151485	CCL1/IL2
BP	GO:0007189	adenylate cyclase-activating G protein-coupled receptor signaling pathway	0.00141515	0.0230174	0.0154773	CALCA/GPHA2/IAPP
BP	GO:0045622	regulation of T-helper cell differentiation	0.00143699	0.0230174	0.0154773	IL2/IL27
BP	GO:0034612	response to tumor necrosis factor	0.0014879	0.0234149	0.0157445	CCL1/CCL16/CCL3L3/CCL23
BP	GO:0007204	positive regulation of cytosolic calcium ion concentration	0.00161406	0.0247701	0.0166558	CALCA/CCL1/IAPP/IL2
BP	GO:1904892	regulation of STAT cascade	0.00162925	0.0247701	0.0166558	CRLF2/IL2/IL26
BP	GO:0032620	interleukin-17 production	0.00169274	0.0253065	0.0170165	CCL1/IL2
BP	GO:0050773	regulation of dendrite development	0.00172688	0.0253936	0.0170751	IL2/NR2E1/PAK3
BP	GO:0050729	positive regulation of inflammatory response	0.00186265	0.026688	0.0179455	CCL1/CCL3L3/IL2
BP	GO:0045124	regulation of bone resorption	0.00187441	0.026688	0.0179455	CALCA/IAPP
BP	GO:0007159	leukocyte cell-cell adhesion	0.00197248	0.0276455	0.0185893	CLEC4M/ELANE/IL2/PAK3
BP	GO:0060999	positive regulation of dendritic spine development	0.00226427	0.031247	0.021011	IL2/PAK3
BP	GO:0097696	STAT cascade	0.0023494	0.0319305	0.0214706	CRLF2/IL2/IL26
BP	GO:0051480	regulation of cytosolic calcium ion concentration	0.00243184	0.0325576	0.0218923	CALCA/CCL1/IAPP/IL2
BP	GO:0019731	antibacterial humoral response	0.00247236	0.0326134	0.0219298	ELANE/RNASE3
BP	GO:0043370	regulation of CD4-positive, alpha-beta T cell differentiation	0.00257967	0.0335358	0.02255	IL2/IL27
BP	GO:0046850	regulation of bone remodeling	0.00268915	0.0344596	0.0231712	CALCA/IAPP
BP	GO:0051897	positive regulation of protein kinase B signaling	0.0027729	0.0350322	0.0235562	IAPP/IL26/FGF8
BP	GO:0006968	cellular defense response	0.00326883	0.0404272	0.0271839	KLRC3/NCR1
BP	GO:0019933	cAMP-mediated signaling	0.00329006	0.0404272	0.0271839	CALCA/GPHA2/IAPP
BP	GO:2000242	negative regulation of reproductive process	0.00351564	0.0426152	0.0286552	NR5A1/PAEP
BP	GO:0043547	positive regulation of GTPase activity	0.0038261	0.0457602	0.0307699	CCL1/CCL16/CCL3L3/CCL23
BP	GO:0042093	T-helper cell differentiation	0.00390169	0.0460503	0.030965	IL2/IL27
BP	GO:0002294	CD4-positive, alpha-beta T cell differentiation involved in immune response	0.00416955	0.0482877	0.0324695	IL2/IL27
BP	GO:0002287	alpha-beta T cell activation involved in immune response	0.0043066	0.0482877	0.0324695	IL2/IL27
BP	GO:0002293	alpha-beta T cell differentiation involved in immune response	0.0043066	0.0482877	0.0324695	IL2/IL27
BP	GO:2000514	regulation of CD4-positive, alpha-beta T cell activation	0.0043066	0.0482877	0.0324695	IL2/IL27
BP	GO:0045453	bone resorption	0.00444573	0.0492323	0.0331046	CALCA/IAPP
CC	GO:0035578	azurophil granule lumen	0.000389287	0.0132358	0.00983462	ELANE/BPI/RNASE3
CC	GO:0005766	primary lysosome	0.00182234	0.0206532	0.0153461	ELANE/BPI/RNASE3
CC	GO:0042582	azurophil granule	0.00182234	0.0206532	0.0153461	ELANE/BPI/RNASE3
CC	GO:0005775	vacuolar lumen	0.00245037	0.0208282	0.0154761	ELANE/BPI/RNASE3
CC	GO:0035580	specific granule lumen	0.00426593	0.0290083	0.0215542	ELANE/BPI
MF	GO:0048018	receptor ligand activity	1.86964e-10	1.49571e-08	9.84022e-09	CALCA/CCL1/CCL16/CCL3L3/GPHA2/IAPP/IL2/IL26/IL27/CCL23/FGF8
MF	GO:0005125	cytokine activity	6.65867e-08	2.66347e-06	1.75228e-06	CCL1/CCL16/CCL3L3/IL2/IL26/IL27/CCL23
MF	GO:0001664	G protein-coupled receptor binding	3.43311e-07	9.15497e-06	6.02301e-06	CALCA/CCL1/CCL16/CCL3L3/GPHA2/IL2/CCL23
MF	GO:0048020	CCR chemokine receptor binding	7.9071e-07	1.58142e-05	1.04041e-05	CCL1/CCL16/CCL3L3/CCL23
MF	GO:0008009	chemokine activity	1.34798e-06	2.15677e-05	1.41893e-05	CCL1/CCL16/CCL3L3/CCL23
MF	GO:0042379	chemokine receptor binding	4.49454e-06	5.99272e-05	3.94258e-05	CCL1/CCL16/CCL3L3/CCL23
MF	GO:0005126	cytokine receptor binding	7.2426e-06	8.27726e-05	5.44556e-05	CCL1/CCL16/CCL3L3/IL2/IL27/CCL23
MF	GO:0030246	carbohydrate binding	0.00107713	0.0100695	0.00662467	CLEC4M/IL2/KLRC3/KLRC1
MF	GO:0005179	hormone activity	0.00113282	0.0100695	0.00662467	CALCA/GPHA2/IAPP
MF	GO:0001530	lipopolysaccharide binding	0.00159645	0.0127716	0.00840239	BPI/RNASE3
MF	GO:0042056	chemoattractant activity	0.00188029	0.0136748	0.00899659	CCL16/FGF8
MF	GO:0003707	steroid hormone receptor activity	0.00404177	0.0269452	0.0177271	NR2E1/NR5A1
