# Supplementary material for: Cancer Stemness-Based Prognostic Immune-Related Gene Signatures in Lung Adenocarcinoma and Lung Squamous Cell Carcinoma
Source: Front Endocrinol (Lausanne). 2021 Oct 21;12:755805. doi: 10.3389/fendo.2021.755805 (PMC8567176; doi:10.3389/fendo.2021.755805)
Supplement: Supplementary file 1 [file DataSheet_1.zip › Supplementary table 13.xlsx]

## Sheet: Sheet1
Supplementary table 13: The protein-protein interaction (PPI) network of DEIRGs in LUAD.
node1	node2	coexpression	combined_score
CSF2	IL2	0	0.994
ELANE	CTSG	0.784	0.982
ELANE	AZU1	0.777	0.979
PRTN3	AZU1	0.635	0.966
ELANE	PRTN3	0.648	0.965
AZU1	CTSG	0.559	0.964
PRTN3	CTSG	0.383	0.947
GLP1R	PTH2R	0.058	0.908
CGA	PTH2R	0.064	0.907
CGA	GLP1R	0.064	0.903
CALCB	GLP1R	0	0.902
CALCB	PTH2R	0	0.9
CGA	CALCB	0	0.9
CD1B	CSF2	0	0.843
CD1E	CSF2	0	0.842
CSF2	CD1A	0	0.84
CD1B	CD1E	0.777	0.785
CCR9	CCL17	0	0.782
CRLF2	IL2	0	0.75
CRLF2	CSF2	0	0.712
IL22RA2	CSF2	0	0.665
CSF2	CCL17	0.062	0.654
CNTFR	IL12B	0	0.651
IL22RA2	IL2	0	0.633
CNTFR	CSF2	0	0.616
CSF2	IL37	0.05	0.609
IL22RA2	IL12B	0	0.607
CNTFR	IL2	0	0.602
CRLF2	IL12B	0	0.6
IL2	CCL17	0	0.581
CD1B	IL2	0	0.569
CD1E	CD1A	0.549	0.558
CD1B	CD1A	0.549	0.558
CRLF2	CCL17	0	0.555
OBP2A	LCN8	0	0.552
ANGPTL7	PCSK2	0	0.547
CD1E	IL2	0	0.545
IL12B	IL2	0	0.537
CD1A	IL2	0	0.537
CCR9	IL2	0	0.496
CSF2	IL12B	0	0.495
EDN3	CMA1	0	0.495
ELANE	CSF2	0	0.479
GLP1R	PCSK2	0.06	0.477
RETNLB	CCL17	0	0.475
IL37	IL2	0	0.441
CSF2	PRTN3	0	0.422
PRTN3	IL2	0	0.422
CSF2	CTSG	0	0.4
