# Supplementary material for: Cancer Stemness-Based Prognostic Immune-Related Gene Signatures in Lung Adenocarcinoma and Lung Squamous Cell Carcinoma
Source: Front Endocrinol (Lausanne). 2021 Oct 21;12:755805. doi: 10.3389/fendo.2021.755805 (PMC8567176; doi:10.3389/fendo.2021.755805)
Supplement: Supplementary file 1 [file DataSheet_1.zip › Supplementary table 14.xlsx]

## Sheet: Sheet1
Supplementary table 14: The protein-protein interaction (PPI) network of DEIRGs in LUSC.
node1	node2	coexpression	combined_score
CALCA	IAPP	0	0.985
ELANE	BPI	0.611	0.982
ELANE	RNASE3	0.557	0.977
KLRC1	KIR2DL1	0.072	0.972
KLRC1	KIR2DL3	0.049	0.967
CCL16	CCL1	0	0.951
RNASE3	BPI	0.328	0.94
KLRC1	KLRC4	0.137	0.912
CALCA	GPHA2	0	0.912
KIR2DL3	KIR2DL1	0.354	0.901
CCL16	MCHR2	0	0.9
MCHR2	CCL1	0	0.9
GPHA2	IAPP	0	0.9
KLRC1	NCR1	0.061	0.868
NCR1	IL2	0	0.799
CRLF2	IL2	0	0.75
KLRC1	IL2	0	0.671
CCL23	CCL16	0	0.642
CCL23	CCL1	0.076	0.574
KIR2DL1	IL2	0	0.57
KIR2DL3	IL2	0	0.561
KLRC3	KLRC4	0.525	0.535
IL26	IL2	0.065	0.487
RNASE3	IL2	0.061	0.483
IL2	CCL1	0	0.474
