# Supplementary material for: Cancer Stemness-Based Prognostic Immune-Related Gene Signatures in Lung Adenocarcinoma and Lung Squamous Cell Carcinoma
Source: Front Endocrinol (Lausanne). 2021 Oct 21;12:755805. doi: 10.3389/fendo.2021.755805 (PMC8567176; doi:10.3389/fendo.2021.755805)
Supplement: Supplementary file 1 [file DataSheet_1.zip › Supplementary table 15.xlsx]

## Sheet: Sheet1
Supplementary table 15: Transcriptional factor (TF) genes expressed in LUAD.
id	TCGA-05-4384-01	TCGA-05-4390-01	TCGA-05-4396-01	TCGA-05-4405-01	TCGA-05-4410-01	TCGA-05-4415-01	TCGA-05-4417-01	TCGA-05-4424-01	TCGA-05-4425-01	TCGA-05-4433-01	TCGA-05-5423-01	TCGA-05-5425-01	TCGA-05-5428-01	TCGA-05-5429-01	TCGA-05-5715-01	TCGA-35-5375-01	TCGA-38-4631-01	TCGA-38-4632-01	TCGA-38-6178-01	TCGA-38-7271-01	TCGA-38-A44F-01	TCGA-44-2656-01	TCGA-44-2665-01	TCGA-44-2666-01	TCGA-44-2668-01	TCGA-44-3918-01	TCGA-44-4112-01	TCGA-44-5643-01	TCGA-44-5644-01	TCGA-44-5645-01	TCGA-44-6145-01	TCGA-44-6146-01	TCGA-44-6148-01	TCGA-44-6774-01	TCGA-44-6775-01	TCGA-44-6776-01	TCGA-44-6777-01	TCGA-44-6779-01	TCGA-44-7659-01	TCGA-44-7661-01	TCGA-44-7662-01	TCGA-44-7667-01	TCGA-44-7669-01	TCGA-44-7670-01	TCGA-44-7671-01	TCGA-44-7672-01	TCGA-44-8117-01	TCGA-44-8120-01	TCGA-44-A479-01
ADNP	11.2133	11.0978	11.5534	10.6891	10.9432	10.3542	10.6069	11.4762	10.7669	10.9754	10.2742	10.6259	10.565	10.0653	10.453	10.9903	10.9769	10.3739	11.1939	10.9936	10.4465	10.7815	11.0245	11.0431	11.358	11.5099	11.1063	12.0074	10.8152	11.3506	11.0406	11.1464	11.0952	11.178	11.2691	10.953	10.7171	10.6678	10.8298	10.9784	10.898	11.729	11.4935	11.8747	10.8004	10.7837	11.6891	11.1099	11.5764
AFF4	11.5004	12.0378	10.9594	11.1087	11.1388	11.5798	11.5145	11.4733	10.8013	11.6898	11.1405	10.6821	9.4502	10.6379	10.5569	10.0359	10.0235	10.4253	12.2855	10.8912	10.6907	10.9301	11.8521	11.0654	11.5722	11.2452	12.3118	10.8799	10.8905	11.5877	11.1377	11.8815	11.4473	11.4599	11.2408	11.5543	11.5963	11.3994	11.8321	11.3804	10.8468	11.0197	12.1542	11.2414	11.8578	11.3417	11.3237	10.9303	11.629
AR	4.9223	1.8297	6.3054	4.384	4.026	5.9722	5.006	8.2576	2.7216	4.1981	3.2915	2.9611	0	2.8454	3.1388	3.458	0	1.7198	4.4634	5.0059	2.6175	2.9587	5.465	3.616	3.2831	2.4794	3.1094	0.6447	1.2203	5.3832	3.6289	5.3474	8.062	5.3562	4.9202	7.1331	5.7723	3.6954	2.4553	5.4106	3.2152	0.9991	7.5923	3.8681	7.5092	4.0883	3.23	4.1094	3.3335
ARID3A	6.8253	8.3234	5.7967	7.924	6.499	8.8134	7.5963	7.019	6.3988	6.4421	5.7283	7.9519	5.3918	5.1928	7.5151	6.0788	10.1445	6.8826	6.5031	7.0891	6.0459	6.8965	6.3762	5.5762	8.0435	6.893	6.1876	6.1469	7.2601	6.6392	5.7734	5.9938	5.6673	7.5531	6.252	6.7458	7.9888	4.8123	6.6496	7.0291	7.0744	7.8163	8.0095	8.4475	6.0899	7.9044	8.6549	6.5253	7.6697
ARNT	10.9914	10.3972	10.8575	11.0409	10.588	11.1616	10.6936	10.7552	10.1092	10.1609	9.9395	10.614	9.6544	9.965	10.0151	9.9608	9.1266	9.6968	11.0991	11.0407	9.8036	10.4185	10.8068	10.5219	10.5106	10.759	10.3944	9.197	12.1549	10.7046	10.8103	10.2536	10.8158	10.6392	10.5191	11.0771	10.7193	10.7172	10.5546	10.1461	10.3758	10.5465	10.6607	10.6817	10.7739	10.1153	10.4336	10.416	10.3731
ARNTL	10.2602	6.9197	8.1293	7.9121	7.5628	6.7081	7.8518	7.9674	7.4422	7.8189	8.8117	7.5735	8.2747	8.3203	7.4327	7.7271	8.2438	7.6699	8.0437	7.8089	7.4706	8.0757	9.1288	7.7947	8.1078	9.4825	8.6503	8.9217	7.7038	8.4121	8.1041	6.7114	8.9432	8.1041	8.2922	7.065	7.7559	8.353	7.7565	8.2521	7.8952	6.0644	8.0232	7.3294	8.2955	8.0977	8.632	8.3521	8.9188
ASCL1	1.1517	11.0521	4.3186	2.7999	2.8311	0	11.0636	2.1165	0	0	2.2213	1.0917	1.8544	1.7313	0	1.687	5.6339	1.3387	0.8319	4.0828	2.8636	1.0593	1.7536	1.6254	0.863	1.8757	1.1406	1.4277	13.1097	2.7521	1.1785	0.9279	4.5545	10.0003	1.3302	2.7543	1.0371	0.8456	1.3189	1.8067	0.9168	12.7911	14.5429	2.9054	1.6806	2.1745	0.6582	2.4556	11.9999
ASH2L	10.1	10.7339	10.0028	9.5102	8.9731	9.8685	10.218	10.4673	9.3094	10.1111	9.6757	10.5198	10.5864	10.1937	10.1747	10.3779	9.1062	9.496	8.7404	9.6625	9.5679	9.0882	9.9312	9.9601	9.4972	10.1478	10.2208	10.2548	9.218	9.8285	9.4505	10.081	10.0644	9.9832	9.8106	9.9714	9.6851	10.0138	9.9022	9.6419	9.6898	10.4385	10.3644	10.8314	10.2815	9.537	9.8745	9.2774	9.4493
ATF1	9.5293	9.4467	9.3085	8.6291	8.8082	10.3251	9.2307	9.0159	9.165	9.0786	9.5203	10.2214	9.7035	9.1902	8.8531	9.589	10.2561	8.8967	8.4499	9.274	8.8612	8.8783	9.1887	7.9896	9.1912	9.7403	9.5036	9.5196	9.5009	8.7773	9.5524	9.2043	9.0211	8.7432	8.6467	9.0934	9.0703	9.531	9.1409	8.8806	8.3564	8.784	9.4139	9.5686	8.4787	8.6511	8.9103	7.8719	9.5597
ATF2	8.8177	8.8621	9.601	9.2912	9.2785	9.5599	9.58	9.3823	9.3471	8.7617	9.1974	9.3699	9.4751	8.9631	8.7391	8.7008	8.9036	8.9623	9.2914	8.9254	7.1203	8.5977	9.5195	8.8873	9.1925	8.8159	9.0616	8.7244	9.0048	8.8651	9.2982	9.4997	9.0794	8.869	8.7918	8.4984	9.066	8.9493	8.3558	8.9578	8.9224	8.9622	9.7908	9.5913	8.8702	8.4041	8.1394	9.1607	8.8117
ATF3	10.0419	7.999	8.1371	9.0293	8.0651	8.2035	10.3025	10.173	8.304	9.8545	10.95	11.0737	8.8445	12.6371	8.7179	10.0721	10.4079	9.4651	7.6032	12.0236	10.9578	10.0505	8.9257	11.2652	9.248	10.1652	11.2294	9.1491	11.2777	8.2665	8.3641	10.3198	10.7487	9.3333	8.3402	9.0647	8.7839	9.091	10.2789	9.5048	9.2081	8.1463	12.1385	11.4752	9.2371	9.0015	8.7266	9.7556	8.7369
ATF4	12.1318	12.415	12.4303	11.7136	11.4468	12.5821	12.6315	10.9937	12.0036	12.1768	12.0901	12.3339	12.3797	12.7562	11.1672	12.5795	12.4513	12.6539	12.1811	12.0841	12.9061	12.3707	12.6583	12.4106	12.4045	12.8642	11.8998	12.5694	13.0951	11.2465	11.9369	12.862	11.8508	12.3701	11.6893	12.0396	11.6483	12.4892	12.4624	11.7461	12.4181	12.4998	12.3144	12.7107	12.3739	12.4247	12.6695	12.0475	13.1522
ATF7	10.7936	9.7331	10.8152	10.6412	10.2804	10.3877	10.5172	10.2204	10.1589	10.3403	9.8061	10.0821	8.8921	9.9345	10.4469	9.4698	9.4123	9.375	10.5841	10.4234	9.8916	10.1035	10.7582	9.9776	10.5149	10.0483	10.6083	10.1165	10.1079	10.3428	10.9326	10.841	11.0135	10.6618	10.0576	11.0777	10.5639	10.9529	10.6873	10.4912	9.9348	9.8835	10.5604	10.4842	10.7513	9.9328	10.414	10.2253	10.177
BACH1	10.0055	9.1869	8.9676	10.2419	9.8237	11.0629	9.9396	10.0578	9.7659	10.716	10.0017	9.9979	10.5774	10.2023	10.2301	10.2627	10.044	9.1834	10.5614	10.3121	9.8229	10.2217	10.5712	9.47	10.2962	10.5943	9.1127	9.6293	9.8267	9.7431	10.4099	10.3884	10.0249	10.9483	10.7493	8.7929	10.9539	10.3266	9.2026	10.3445	9.7988	9.4399	10.6818	10.9024	9.8604	10.1147	10.5349	10.2925	10.4418
BACH2	5.8684	4.5456	5.7967	5.6638	6.2022	5.8989	6.897	7.1311	4.8288	6.0326	4.8128	4.6297	3.1454	4.8109	5.4576	6.0306	7.8853	4.1557	6.8243	8.1547	6.3484	6.0627	7.3508	5.3292	6.5515	5.9005	4.8232	8.1602	6.0335	7.036	7.2891	5.6362	6.3929	7.4799	7.4103	4.6682	7.1006	5.5369	5.6317	6.5652	7.5997	3.6229	7.9428	8.7139	5.6116	7.6837	5.4234	6.4716	6.766
BATF	8.1887	9.4909	5.8733	6.9571	7.4725	5.6534	8.527	7.4705	8.9402	8.6415	8.2632	8.3066	9.1843	7.7236	8.8311	7.2474	5.8844	8.4404	7.7723	8.3215	9.0778	8.5865	8.3506	5.1544	8.3136	8.3933	6.831	7.0717	9.8826	7.3264	8.4157	7.3041	5.7558	6.9175	8.2688	7.1838	7.5323	7.0757	5.9079	7.7223	8.4776	6.3963	6.2447	8.4865	7.2078	8.7275	7.2275	7.0977	8.7635
BCL11A	6.0916	7.7436	7.9194	6.7683	7.8855	4.4225	7.6566	7.4549	4.3238	6.5091	6.8673	6.6598	3.5191	2.4958	7.6835	7.4804	6.9383	4.9813	7.9144	8.9763	7.0286	4.8123	6.2197	6.6234	7.2265	5.0951	6.1226	9.9525	7.8852	8.5664	4.9691	4.0306	7.8506	6.4191	6.0904	7.6541	6.0146	6.3486	7.4338	6.9728	5.8086	2.3206	7.6463	7.4024	6.3121	7.1807	3.0403	5.6933	6.9226
BCL3	9.4496	10.672	11.2535	10.8479	10.302	10.7628	11.1521	9.7632	9.7871	10.2673	9.6988	10.6061	9.8552	10.2013	11.3955	9.0388	10.9114	12.1449	9.229	10.478	10.2987	9.6745	10.7685	10.1882	11.0201	11.5022	11.2217	10.3551	10.9279	9.7518	10.349	9.7561	8.9819	10.4316	9.6358	8.5927	10.039	10.6493	11.8282	10.2969	10.0506	11.5631	9.6135	11.2144	10.0503	10.544	10.3482	8.8479	10.5074
BCL6	11.1557	10.4169	10.9238	10.639	9.9428	8.259	10.0008	10.4324	10.5659	10.1836	10.0047	9.8296	10.2682	9.965	9.3748	10.4345	8.858	10.1514	10.9062	10.8118	10.4506	10.4546	10.5513	10.7944	10.112	10.4165	11.5306	12.4208	11.3752	10.1611	11.1987	9.8849	10.9418	10.3186	10.1843	10.073	10.568	11.8473	12.4137	10.0133	10.0538	8.0626	9.6304	10.2234	10.8149	9.9717	9.972	11.1694	10.6334
BDP1	9.7336	8.4787	9.3493	9.3771	9.2426	10.6383	9.5213	9.2383	9.06	9.5295	8.6762	8.6971	7.958	8.4851	8.3058	8.8011	8.4872	8.0899	9.9582	9.417	8.6943	9.7599	9.4692	9.656	9.5332	9.2182	9.6884	9.619	9.3459	9.7953	9.2895	9.1832	9.5608	9.3702	9.298	9.6565	9.4219	9.0041	9.9334	10.0739	9.3125	9.9112	10.5935	9.1505	9.6303	9.6563	10.1285	9.0957	9.71
BHLHE40	11.2661	11.7413	12.7782	12.9741	11.8648	11.9591	12.5331	11.7349	13.5474	12.2753	12.4051	12.404	11.7947	13.6616	11.6508	11.3389	11.9889	12.9566	11.5044	13.2247	12.6848	12.0668	13.2767	12.1121	12.9669	11.8375	13.3285	11.3712	12.1234	11.4081	11.9759	13.1781	11.5408	12.7137	12.4385	11.512	12.3995	11.6846	13.9489	13.4885	11.6063	11.3985	11.4383	12.4262	12.9415	12.1024	12.6634	13.4294	10.988
BMI1	10.3018	9.4072	11.3338	10.4714	11.0155	11.4001	10.3838	10.5732	10.733	10.0506	10.5358	10.6236	11.0094	10.9128	9.7042	11.2759	11.163	10.4979	9.1854	10.7176	10.4761	10.3388	10.2473	10.859	9.7955	12.1833	11.3031	10.771	10.3904	10.542	10.4939	10.202	10.5226	10.2225	10.1663	9.6866	10.5951	9.6592	10.7083	10.8133	10.1696	10.9288	9.9684	9.7319	9.9703	10.356	10.6854	10.6462	10.6763
BRCA1	6.8175	8.6076	6.987	7.8841	8.4962	9.4423	7.3376	9.0745	8.0807	8.1182	6.4382	7.7507	7.6043	7.4829	8.7179	8.0746	8.9084	8.1877	7.2803	7.1366	6.9308	8.0714	7.7762	8.3203	8.7539	7.5969	7.5088	9.5513	8.3787	7.0233	8.8041	7.5146	7.8472	8.0746	9.3015	6.021	7.851	8.367	6.7127	9.9117	9.4224	10.4315	9.3838	9.8038	7.2322	8.4321	7.5746	6.8432	8.5767
BRD1	10.3927	9.7811	9.6924	10.3688	10.8714	7.7467	9.8139	9.9091	9.4751	10.1346	8.6865	9.2584	7.6043	9.3729	10.0643	8.1498	8.8234	8.6798	9.5062	9.9933	10.2454	9.6189	9.3273	9.937	9.8165	8.9035	8.8556	9.8329	10.0593	9.9664	9.5741	10.7477	10.0448	9.5879	9.7935	9.7913	9.6142	9.7996	10.3908	9.7021	9.118	9.9889	9.8827	10.2776	9.7284	9.929	9.3025	9.3677	9.9071
BRD2	12.6094	12.2282	13.1506	11.9159	12.2983	12.1387	11.994	11.9124	11.989	12.6	11.4415	12.3666	11.1323	11.7599	12.4295	11.754	12.6385	11.1886	12.3915	12.267	11.9467	12.7655	11.974	12.4543	12.5625	12.6646	11.9226	11.9007	12.1221	12.263	12.3023	12.6947	12.4845	12.2092	11.7372	12.6353	11.9063	12.248	12.1883	12.1773	11.9351	12.5408	12.8138	12.8017	12.2448	12.3201	12.2841	12.4702	12.328
BRD3	10.0879	9.1939	10.5567	10.3945	10.322	10.2978	10.1902	9.8283	9.2162	10.1176	8.9212	9.3147	8.2998	9.0376	8.7481	8.0139	8.7558	8.9016	10.3738	10.0042	8.7123	9.5035	9.7608	9.7767	9.2732	9.9663	9.6351	10.8865	9.8391	9.9643	10.1227	9.7914	10.0628	9.7276	10.0759	9.9672	9.4115	10.1026	9.5327	9.7028	10.3651	10.2118	10.4795	9.577	9.8861	9.6623	9.321	9.7848	9.4565
BRD4	10.1396	11.0796	10.8699	11.2203	10.6428	11.2909	10.5928	11.5821	10.393	10.4169	9.2452	9.9729	8.5908	9.7895	10.6746	9.1697	9.8638	9.5763	10.9056	11.2268	9.9187	10.3948	10.8026	10.2864	11.2668	10.1332	10.1093	12.0734	10.7348	10.418	10.6506	10.1335	10.8068	10.7824	11.0295	10.6485	10.8627	10.7649	10.7178	11.3952	10.8201	11.6188	10.9004	10.9389	10.3468	10.7076	10.3158	10.3782	10.5186
BRF1	9.918	10.1653	8.9367	9.1402	9.6201	8.9258	9.4924	9.317	9.0387	9.0451	8.7169	8.7526	8.8254	8.2487	9.5918	8.8643	8.573	8.0023	9.2824	9.1483	9.6347	9.4301	8.7635	9.2225	9.3347	8.4605	8.7904	8.5619	9.2073	9.2816	8.6195	8.6916	9.5495	9.2954	8.8976	10.0409	8.7133	9.1223	8.4727	8.8101	10.0027	10.209	8.405	9.0328	9.5132	9.9956	9.8059	9.5504	9.331
BRF2	8.3047	10.041	8.5557	8.0875	7.4849	8.7759	8.2573	8.5086	7.6852	8.3145	9.0655	9.545	10.3193	8.9084	8.9105	10.4541	8.255	9.1174	7.9648	7.8186	7.9249	7.823	8.5825	8.3127	7.5226	9.3863	9.0735	8.9597	7.8688	7.992	7.8942	8.2405	8.3938	8.595	7.8748	9.101	7.9433	8.3388	8.3359	7.9742	8.3434	8.3963	8.4193	7.7724	8.8248	8.3602	9.3461	8.2849	7.8222
C17orf96	5.6401	8.6236	6.0652	7.3576	6.6384	7.4047	6.6817	7.1114	5.7442	6.0326	5.4904	7.624	5.2336	5.0983	5.6935	5.1459	5.6788	7.7844	7.4951	7.0729	6.8112	6.7661	7.4003	7.0575	7.7627	7.8324	6.3527	8.5597	6.9232	6.3251	6.7851	4.2855	4.7395	7.759	6.4648	6.021	6.8992	6.4832	6.9228	7.5527	6.3435	9.8661	6.9787	8.6575	6.1228	7.4557	4.3066	5.2481	7.1927
CBFB	10.0823	9.7621	10.4533	9.9537	10.4693	9.9197	10.3959	9.9659	10.5728	10.8421	10.6388	10.4005	10.2183	10.2516	10.194	10.3597	10.9853	10.3714	10.2436	10.3811	10.6847	10.4925	10.9665	9.9841	10.5641	10.3695	9.7881	9.715	9.9008	11.0695	10.6449	10.6453	9.7771	10.9188	10.2534	10.0101	10.3205	10.6321	10.0448	10.1717	10.1377	10.327	10.2639	10.2405	10.0959	10.8641	9.9494	9.8798	10.8879
CBX2	9.7253	7.2931	7.9551	7.9705	5.958	6.7682	7.6566	8.2281	4.9382	5.5882	4.5675	7.1822	8.0175	5.9565	7.7425	8.0385	8.1789	4.5814	7.4182	7.3463	5.9691	8.8345	7.4868	6.5288	6.5261	7.3188	7.0259	9.7456	6.5963	6.2179	8.5676	6.1938	5.0506	7.7277	7.5015	8.4219	6.6946	9.1346	5.6745	8.3043	6.7803	10.887	11.1161	9.9995	9.2968	7.1132	6.5778	7.324	8.702
CBX3	12.2314	12.7075	11.7405	12.4037	11.4843	12.9058	11.884	11.4271	11.2298	11.1896	12.6036	12.1567	13.2828	12.2276	11.0877	12.8515	13.2079	12.243	12.1443	11.673	11.4668	12.2557	11.8478	11.8602	11.8339	12.4526	13.2855	11.5178	12.1144	12.3243	11.1936	10.902	10.5183	11.3767	12.2153	11.0886	11.3999	12.0839	11.6465	12.3699	12.0467	12.5606	12.5127	11.6723	11.636	11.6358	11.815	12.2596	12.3098
CBX5	11.4531	11.1514	11.8733	11.3912	11.0307	12.2376	11.4337	10.925	10.1826	11.3068	10.1523	10.6004	8.8141	9.2969	11.137	9.652	11.0086	10.0819	11.2847	11.1323	10.6161	11.0056	11.2965	10.6714	11.9085	10.7036	11.0034	10.6863	12.1566	12.2138	11.7266	10.553	12.0762	11.2797	11.4647	11.4859	11.4075	12.4431	11.7215	11.5795	10.8834	11.8118	13.2413	11.7304	11.3021	11.1445	10.8277	10.3958	11.2984
CBX7	9.9006	8.332	9.079	9.2866	9.4381	6.2751	8.6824	9.0079	9.7425	9.9286	9.2224	8.5105	7.7806	8.8074	8.0451	7.8844	8.5154	8.1648	8.9277	10.703	10.5955	9.2127	9.0406	10.2508	7.8557	8.8908	8.8034	8.5576	8.748	10.8583	9.0645	10.0488	11.152	8.9899	8.9504	9.1584	9.9404	7.917	10.8924	8.4531	8.1895	6.4413	8.7708	8.8745	9.2143	9.1635	9.5344	8.7933	9.2323
CBX8	8.1947	7.8473	8.9719	7.8841	7.2296	6.9399	7.0501	6.8324	6.8614	6.7047	7.8881	7.5122	8.3108	7.4953	7.9481	8.0385	7.8464	7.7944	6.5874	7.175	7.7057	7.7043	7.1678	7.0023	7.1564	7.91	7.315	7.5891	8.5801	7.3919	7.142	6.7176	6.88	6.8494	7.0744	7.45	7.6876	6.1362	6.8868	7.417	7.879	8.4063	8.2051	8.2256	6.9926	7.4557	7.5481	7.1725	7.4671
CDK2	8.5619	9.6723	8.7047	9.428	8.8801	10.4986	8.8185	9.543	9.5513	9.1889	9.0871	10.6207	9.2058	9.6339	9.1354	10.3719	10.9428	9.5307	9.1638	9.0608	8.9769	9.4492	9.3484	9.5556	10.2886	9.9506	9.7093	10.0968	9.6893	8.9002	10.0683	9.0172	8.8272	8.9793	9.4711	8.5126	8.6822	10.5284	8.7482	9.9455	9.4581	10.5186	10.8155	11.0579	8.2425	9.1595	9.2287	8.4174	9.4988
CDK7	8.6369	8.6445	7.8874	8.2088	7.8573	9.4669	8.6347	8.3084	8.6008	8.533	9.7561	9.5955	9.4448	9.3198	7.9572	9.9863	9.232	9.0994	9.1016	8.7508	8.7717	9.2034	9.406	9.3358	9.1137	9.3547	9.8018	10.0167	8.8219	8.8757	8.4263	7.9025	8.3542	8.2434	8.1685	9.1067	8.5927	8.7844	9.3236	8.8652	8.4607	8.5362	8.3231	8.5664	9.4161	9.2061	9.1471	7.9911	8.654
CDK8	7.6493	7.8067	8.2776	7.3162	7.2222	7.8448	7.5482	7.6795	5.8176	7.413	6.3886	7.6608	8.9114	8.1303	7.993	7.7119	9.2563	7.4477	6.6891	6.9094	6.6728	7.6663	7.4559	6.6536	7.9091	8.4177	8.1985	7.3106	7.351	7.1038	7.2051	7.6824	6.4992	7.7774	7.7002	7.3833	7.202	6.7733	6.6496	8.2252	7.5321	7.3441	7.7425	7.5548	7.83	6.8986	7.4297	6.922	7.3515
CDK9	10.8347	9.6484	10.7158	10.4311	10.2541	9.98	10.1381	9.9311	9.8178	10.1557	10.1022	9.8893	9.6746	10.0283	9.615	8.9735	9.9815	9.7284	10.8384	10.1567	10.5009	10.3791	10.1763	10.3998	9.9387	10.0588	10.1093	10.7891	9.9579	10.1141	10.2985	10.2413	10.283	9.9001	10.1475	10.5196	10.0091	10.3973	10.4139	10.3621	10.7279	10.1922	9.9518	10.0878	10.7765	10.3552	9.779	10.1294	10.0985
CDX2	2.0195	4.0293	0.8141	3.5363	0	4.161	3.9647	0.5623	2.1235	6.2361	1.3017	1.4312	0	7.2014	7.3592	0	8.9886	0.8194	3.0037	0.815	0.6515	0	0.9626	0.5029	0	3.2886	2.8925	0.6447	9.0688	0	0.7064	2.6815	0	4.3587	3.7676	1.285	1.86	0	0.8052	0.3921	0	0.4146	7.6241	5.5181	0	0	0	0	5.3876
CEBPA	9.9873	9.2518	8.5054	10.6001	10.4418	6.6834	8.5878	9.7679	11.4286	10.0002	10.1514	11.2636	8.9424	8.2002	11.6428	11.4294	8.2952	9.1643	9.2878	9.6297	9.4899	9.2613	7.6927	9.971	6.8971	9.1855	8.2976	10.3693	6.0335	9.8193	9.2792	9.1697	9.9713	9.4317	8.9251	11.0598	10.0339	7.8637	10.0284	8.6466	6.6587	5.6325	7.7872	8.5827	9.195	9.1654	7.2901	8.7517	8.7311
CEBPB	11.3646	11.0689	10.6022	9.9633	9.8298	11.0605	10.6487	10.2631	10.4564	9.563	10.3013	11.1569	11.2325	9.5062	9.7401	12.0192	11.9994	11.5259	10.7845	11.431	10.4524	10.6497	10.5458	10.0773	11.7806	11.2064	11.047	10.5638	11.5175	9.9623	12.1534	9.2392	10.4072	10.4756	10.368	10.2035	10.2845	11.2359	10.538	10.6929	11.0695	10.1497	9.4836	10.5526	10.9289	10.8905	11.523	11.3265	10.669
CENPA	4.3174	7.7984	6.2915	5.2009	6.0934	7.695	6.4072	7.3237	6.5785	6.1379	5.0224	7.6768	9.102	7.0241	5.9336	8.5509	8.6817	8.475	4.9737	5.167	4.7685	6.5243	5.4016	5.5508	8.3272	7.65	6.6175	7.7861	7.291	4.616	6.1522	4.3508	1.6521	6.5393	6.7685	4.0708	5.6865	7.3468	2.803	7.679	7.564	10.2351	7.2814	9.0505	4.6589	6.5773	5.8566	5.2267	6.9494
CHD1	9.4139	9.1156	9.2414	9.6321	9.7176	11.0677	9.7006	9.4741	9.0092	9.6277	8.8397	9.463	7.8639	9.0136	9.0165	8.5636	9.0063	8.3005	10.3466	9.9911	9.2913	10.3711	9.9883	9.8107	9.8697	9.3293	9.8906	9.4387	9.4065	10.1089	9.4802	9.0763	9.6268	9.4999	9.672	9.3356	9.921	10.1137	10.735	10.2272	9.2203	9.6976	10.4187	9.7597	9.6671	9.7652	10.1161	9.0544	9.8541
CHD2	11.8911	10.3731	11.5862	11.1964	11.1722	11.4219	10.8303	10.6653	10.4615	11.6244	9.7414	10.3115	9.0049	9.7996	10.2708	8.4261	9.9021	9.6861	11.3933	11.1916	11.0562	11.2006	10.269	11.7107	11.1511	9.4902	10.5682	11.2747	11.1323	11.5267	11.1336	11.6495	11.4984	10.8442	10.8814	11.1308	11.1339	11.679	12.5576	11.0861	10.8707	10.1438	11.4924	10.7033	11.0464	10.7689	11.6963	11.1797	11.3435
CHD7	9.0631	10.3005	8.9299	8.6267	8.7833	10.6144	9.3323	10.2547	5.4805	9.6247	6.2975	8.5283	8.0368	8.0056	8.277	3.9475	8.3621	8.6825	9.8526	9.2544	8.7023	9.9378	7.6075	7.4015	9.3231	8.9047	8.0964	9.7682	11.3749	9.2121	8.9714	9.7651	9.2904	10.0879	8.3931	8.8434	8.5242	9.5356	8.4998	9.3953	9.8012	12.6726	11.8259	9.4982	9.2227	9.4341	9.7752	10.2602	9.8192
CHD8	10.8723	11.2689	10.3574	10.6908	11.0804	11.5856	11.144	11.5524	10.4798	10.8441	9.6042	9.8738	9.0412	9.773	10.9589	10.4415	9.7864	9.6591	11.3422	10.9444	10.2215	10.7015	10.3531	10.7646	11.3966	10.2285	10.2194	10.2528	10.5118	10.8516	10.5238	10.3345	11.0753	10.8103	10.7207	10.8557	10.9347	11.303	10.9762	11.1055	10.8856	12.3563	11.0647	10.7384	10.5166	10.8121	11.3079	11.5248	10.7648
CIITA	8.4828	6.9121	9.0254	8.7997	10.5137	6.7324	8.7241	9.1955	9.7082	9.4533	9.6522	9.2531	6.6869	5.5669	7.7425	6.7783	5.7436	8.4934	9.7121	9.9922	9.6675	10.4756	9.406	7.8992	9.9299	9.4717	8.587	8.516	5.3063	10.7219	10.682	7.8213	9.1774	8.3209	9.6684	7.591	9.9589	10.2217	8.8799	10.2415	8.4338	6.5323	9.1731	7.5164	7.2972	9.7496	8.3534	8.9256	9.6714
CPSF3L	10.7286	10.5284	9.7945	10.1063	10.2341	10.7393	9.9208	9.9836	10.4055	10.604	9.9837	10.3981	10.3143	10.6902	10.3703	10.4677	10.1643	10.2847	11.0123	10.2433	10.8442	10.4318	10.2251	10.8777	10.1385	10.0432	10.5165	10.3803	10.7857	10.6766	10.6277	10.3415	10.5272	10.0543	10.4012	11.0962	9.866	10.7165	10.5724	10.2496	10.513	10.7322	10.4608	10.503	10.4557	10.398	11.0363	10.1912	10.0242
CREBBP	11.5162	11.3747	10.7807	11.4675	11.4023	11.3729	11.3271	12.1622	10.8053	11.6372	10.3732	10.7343	8.8252	10.0111	11.1133	9.638	10.7505	9.5127	11.6343	11.5476	10.4611	11.2156	11.2554	10.9967	11.5136	10.6591	10.9182	10.9778	10.55	11.7207	11.4732	11.6905	11.6693	11.3857	11.7118	11.33	11.5143	11.8116	11.0426	11.1638	11.2148	10.637	11.7662	11.1636	11.137	10.6994	10.8425	11.5866	11.4501
CTNNB1	13.575	13.3987	13.0688	14.2212	13.4839	12.9529	13.3884	14.2263	13.9828	13.302	13.1832	13.2598	14.3232	13.5819	13.3577	12.1581	13.8966	14.6411	13.4409	13.3636	13.1889	13.5582	13.5652	13.1064	13.3696	13.219	13.9535	12.9771	12.4709	13.1264	12.7677	13.1388	13.4675	14.0314	13.7003	12.7313	13.8158	12.8114	13.6336	14.017	13.9457	13.1772	13.4963	13.3313	13.4942	13.3639	14.0246	14.3382	12.7521
CUX1	11.0188	10.3528	10.961	11.1635	10.7227	11.1633	10.7511	10.7319	12.3273	10.9641	11.3885	11.1342	10.2205	11.0153	11.2314	9.8799	10.4921	10.3283	10.4092	10.648	10.5843	11.1963	10.22	11.8195	10.6179	10.6491	11.5437	11.4482	9.8917	11.336	12.3147	11.3304	10.7846	11.4355	10.7228	11.306	11.2334	10.78	10.9233	10.9044	10.9683	10.5854	10.7151	10.1374	11.3172	11.01	11.6285	11.0545	9.7198
DNMT1	9.8268	11.2413	9.5897	11.1139	10.7946	11.3591	10.262	10.6855	10.5686	9.9444	9.6297	10.3357	9.1426	9.594	10.4303	10.0601	9.6337	10.571	10.8433	10.7958	9.9297	10.6924	10.2067	10.1516	11.4429	9.935	9.687	11.7795	10.7532	10.897	10.6858	9.3421	10.5817	10.5615	11.6648	10.1571	11.165	10.7429	10.3476	11.3323	11.6022	12.4511	11.9678	11.1228	10.1513	10.8311	11.0442	10.2896	11.079
DNMT3A	9.2785	9.9396	10.2091	9.7808	9.1131	10.1493	10.1193	10.6867	8.9002	8.8803	7.9535	9.8816	8.9398	8.7412	9.4183	7.989	10.5077	8.7222	9.4283	9.2363	8.7661	9.4066	8.6161	9.1941	9.4343	9.2061	9.4852	9.8905	9.9636	8.9843	9.2924	8.0957	8.5931	9.6359	9.3592	9.4453	8.7259	9.2878	8.8753	9.3899	9.9126	11.3268	10.3012	10.6612	9.0439	9.0941	9.6717	10.3369	9.9088
DYRK1A	10.6518	9.3928	9.9093	10.5275	10.5894	10.6963	10.247	10.2118	10.2398	10.6522	9.8136	9.8746	9.9813	9.6782	10.4287	10.1517	10.2138	10.097	10.8634	10.6997	10.5446	10.4493	10.0586	10.3197	10.1336	10.2908	10.5478	9.8311	10.8422	10.6474	10.1715	10.7806	10.8209	10.416	10.7728	10.5068	10.4852	9.9858	10.5837	10.1008	9.9553	10.0207	10.6835	10.412	10.1336	9.8537	10.4303	10.6091	10.5169
E2F1	7.7469	10.1415	8.2599	6.7683	9.7423	8.0857	7.6925	8.8911	8.4123	7.9109	8.538	10.0035	8.4029	7.845	7.5335	8.5888	10.4587	10.1111	7.1829	7.0566	7.3845	7.8178	7.1583	9.3816	9.0129	7.6054	8.3903	9.7313	9.4538	6.9246	8.4422	6.6017	6.6062	7.849	9.2414	7.3708	7.2123	8.4808	7.9521	8.5465	9.8192	10.9867	10.3647	9.7453	8.0973	9.067	9.192	7.6052	8.1765
E2F3	8.7497	9.0319	8.2986	9.6536	9.123	10.0554	8.8762	9.3309	8.2704	9.0406	7.9997	9.5753	9.0049	8.5814	8.2915	9.054	8.7036	8.6744	10.2079	8.9719	8.4144	8.97	8.5018	9.093	9.0901	9.6238	9.3925	8.9743	9.4037	7.8011	9.6767	7.7384	7.7855	9.8266	9.2711	8.3664	8.7787	8.8729	8.6198	9.3456	9.6301	10.5631	10.5083	10.1975	9.5687	9.1327	9.4222	8.9123	9.5168
E2F4	10.4668	10.3465	10.6148	9.7948	10.3619	10.5611	10.256	9.9325	10.2081	10.5204	10.6703	10.7819	10.5381	10.2304	10.0335	9.8173	10.9208	10.8646	10.8494	10.5601	10.2448	10.4895	10.9668	10.3328	11.1799	10.6215	9.8491	10.4684	10.1717	10.8685	10.5325	10.5206	9.9612	10.5633	9.8	10.3135	9.9755	10.6436	10.1755	10.4661	10.8423	11.619	10.0066	10.4938	10.2928	10.556	9.6706	10.2641	10.457
E2F6	8.7207	8.9011	8.4903	8.1958	7.7741	9.4742	8.5711	8.3575	7.8163	8.1053	7.9872	8.8534	9.9177	7.7023	8.6268	9.0143	10.3423	8.7811	9.0042	8.0092	8.1445	8.4854	7.2284	7.8108	7.9108	9.3395	8.4839	9.4608	8.8408	8.2984	8.4474	8.0886	7.8167	8.4796	8.6773	8.8275	7.8378	8.4548	7.9865	8.2101	7.8952	10.3055	9.5441	9.5111	8.6883	8.2199	8.3623	8.6314	9.1102
E2F7	3.9691	6.0051	5.5851	4.2396	5.0155	7.2448	4.7911	5.827	6.2895	6.1879	4.654	6.3753	4.1349	7.2608	4.1207	6.3579	8.1272	4.0924	4.5135	4.0828	7.0904	4.2391	6.1051	6.5737	7.3304	4.9951	6.5511	8.5048	6.4829	6.3658	5.7899	4.6127	5.3638	5.4203	6.9503	3.2661	4.852	7.0842	4.4046	8.3478	6.4153	6.8769	8.6723	8.1909	3.924	5.906	5.7209	3.9614	5.571
EBF1	6.5046	5.4314	6.22	6.3548	6.3311	3.8413	8.3944	7.0659	4.9643	4.5431	4.5222	6.0454	4.9378	5.162	5.7781	5.1905	5.6788	5.0824	6.2895	8.4014	6.9707	6.051	5.8203	5.4022	6.4959	6.4143	6.2948	5.1895	5.4449	6.0901	6.5427	4.9228	7.916	7.7652	6.3799	5.6186	7.5846	6.0693	5.8899	7.7095	7.2944	6.2837	6.0381	6.1658	6.7053	6.9313	6.469	6.444	6.9821
EED	8.1827	8.0416	8.4903	8.3678	8.421	8.8925	8.0756	8.1768	9.0325	7.8136	8.8023	9.3362	9.9229	9.3233	8.8061	9.4379	9.1626	9.3328	8.2239	8.4955	8.9168	9.0266	8.3443	6.9834	8.7038	9.0226	8.06	8.3086	8.5801	8.8544	9.1884	8.247	8.5022	8.7083	8.6897	8.0751	8.4218	8.6477	8.0691	8.9972	9.3058	8.966	9.0466	8.6664	7.842	8.7074	8.3316	7.865	9.1497
EGR1	13.6348	11.3854	9.5199	13.0846	11.9733	10.6823	13.0507	11.7201	10.7213	12.4914	11.4679	9.9284	9.4321	11.7168	11.6125	9.8934	9.8625	11.4926	10.47	13.0486	13.1877	12.1949	12.6443	12.4907	12.5334	12.7995	10.601	10.9249	10.3322	11.8311	10.0598	11.958	14.4699	13.4016	10.4956	12.6958	12.2099	9.6659	12.9704	13.0639	10.6086	10.0919	10.9455	11.3484	11.5361	11.7398	10.686	11.8204	10.0865
EGR2	9.5991	6.6252	6.842	7.6566	8.0063	4.9438	10.0834	8.5218	7.3998	8.9591	8.7294	7.7354	6.7699	7.9615	7.9707	7.3293	6.0978	7.4603	6.7531	9.156	9.3644	7.9861	7.3962	7.5405	7.8574	9.1452	7.8774	9.0922	6.3002	7.1569	7.0894	6.9978	8.9926	9.8222	8.7869	7.0258	9.5509	7.3954	7.4275	8.2024	7.466	5.6422	8.0634	7.1494	7.7114	8.6871	7.4561	6.922	8.619
EHF	10.3834	10.8824	12.8991	10.642	10.85	5.8881	9.9489	11.795	12.4504	11.1023	10.5612	10.8537	9.8236	11.9377	11.7954	11.4991	10.2799	9.4368	12.0679	10.149	9.7578	9.5988	10.1991	12.2427	11.1441	9.2483	8.9767	12.8278	10.0072	11.7654	11.3087	12.2214	11.9001	9.7862	11.2534	11.1682	9.9451	11.2833	11.0594	11.2807	8.9878	4.6613	8.4436	10.0104	10.8699	9.7212	4.7086	10.2579	10.3055
EHMT2	10.8284	10.7274	10.5543	10.6432	10.4615	10.4897	10.194	11.0241	10.2656	9.9897	9.1738	11.2036	9.4839	9.3509	10.465	9.4052	10.4818	9.4714	10.5532	10.6253	10.2304	9.6883	9.9326	10.5957	10.1655	10.282	9.7802	10.2674	10.5904	10.2144	10.4721	9.7844	10.4286	10.4962	9.7786	10.7704	9.9943	10.4525	9.9224	10.4069	10.7828	12.3821	11.0814	11.0081	11.4304	10.8134	10.4938	10.8995	9.9916
ELF1	11.1844	10.6686	11.1476	10.1633	11.1339	10.431	10.7041	10.3781	10.2176	11.3398	10.4515	10.7679	11.0499	11.4029	10.9384	10.0036	12.3961	9.6861	10.3791	11.3698	10.5528	10.9325	11.0985	11.1091	11.0704	10.812	10.8436	10.5335	10.0449	10.9151	10.6352	11.5789	10.7634	10.5844	10.7138	10.7331	10.8314	11.0537	10.5293	10.9837	10.1229	8.9612	10.6086	10.4202	11.0939	10.5511	10.3836	10.3177	10.8961
ELF5	7.3903	8.527	5.5151	8.7781	8.1177	3.7959	7.5433	8.8911	5.4253	6.887	7.3863	6.5157	6.7584	4.5502	8.5657	6.2358	2.0493	6.8447	6.8043	6.4522	6.9509	6.3435	0	5.9419	3.8454	7.8056	0.8506	9.2244	7.1697	9.4112	4.123	7.7262	10.6853	8.1568	8.2085	9.0274	4.8255	0	3.8533	7.3131	4.9766	6.3441	6.7917	5.5659	5.2547	4.2744	3.2738	7.6958	8.4301
ELK1	8.8695	9.3763	9.5303	9.2743	9.5453	9.8154	9.705	9.8402	9.4728	9.6751	9.7549	9.7598	8.8169	9.416	8.9221	9.31	10.3665	10.0066	9.8318	9.8126	8.8771	9.8588	9.7915	9.6634	9.7838	9.4107	9.4956	10.4223	9.953	9.6525	9.6588	9.4934	9.0694	9.9223	9.6711	8.9687	9.6162	8.9493	9.1655	9.73	9.1196	10.1129	9.9819	9.8461	8.9615	9.8123	9.6752	9.627	9.0216
ELK4	6.8936	6.698	7.0626	7.6801	7.9539	7.9022	7.3376	7.8412	7.2594	7.2423	7.1611	6.9837	6.3593	7.268	7.678	6.7637	6.7512	6.7036	8.2865	7.553	6.0583	7.2928	7.7383	7.2983	7.7605	6.7367	7.3295	7.9626	6.4504	7.2898	7.5545	7.32	6.9315	7.3544	7.5135	6.3732	7.4479	7.5568	7.5419	7.4457	7.1842	6.8227	8.0009	7.0212	6.9344	6.9677	6.9045	6.2489	7.1758
ELL2	10.5491	11.5521	10.639	10.3796	10.8174	11.6793	11.1764	10.1478	10.8988	9.9967	11.5943	11.0809	10.2579	9.8021	9.8258	11.2424	10.6278	10.3504	11.7175	11.2704	10.581	11.4861	12.0476	10.8648	10.9733	11.6075	11.5953	10.2621	11.7028	10.5264	11.3048	10.0683	10.4247	10.4111	11.2759	11.1056	11.2009	10.9771	11.9343	10.5214	10.4826	9.4591	10.601	9.8853	11.6305	11.4289	11.4989	10.7106	11.4896
EMX1	0	0	6.2915	1.8681	2.8311	0.5305	0	0.5623	2.9477	0	0	2.1354	0	6.3475	3.3743	1.0772	0	1.3387	0	0.815	0.6515	0.346	0.9626	1.6254	0	0	3.6607	3.803	1.8718	0	0	0	0	0	1.3302	3.1542	1.3663	3.506	3.6958	0.9537	0.9168	0.4146	2.0239	5.8627	0	0	0	0	0
EOMES	4.4442	3.4878	2.657	5.874	5.7276	7.0839	6.0678	5.8148	4.4023	5.3459	5.2054	6.082	3.1454	2.9929	3.0049	5.0034	3.5834	4.5345	3.6668	7.1366	5.3559	7.2498	4.3871	2.4822	5.5332	6.6407	5.2611	5.4158	3.7693	5.5863	6.7261	3.5644	4.9541	3.7095	3.8708	2.7543	5.1372	7.0671	3.8533	5.0243	5.3455	4.4578	4.8686	2.6451	3.0439	5.3236	4.1743	3.7966	7.3262
EP400	10.7896	10.338	11.0627	10.7098	10.9726	11.5589	10.7297	10.6611	9.9583	11.3793	8.4918	10.1528	8.3653	8.8049	10.3139	8.5509	9.628	9.073	10.7199	10.4986	9.9523	10.472	9.9361	10.1658	10.4261	9.3597	9.4105	11.1212	11.3756	10.6735	10.9994	11.0679	10.8282	10.6708	10.2587	9.8225	10.7544	10.3355	10.7798	10.837	10.4564	11.4948	11.1699	11.5093	10.3265	10.547	10.9648	9.9741	10.938
EPAS1	13.961	13.1422	13.3886	12.8263	12.4283	13.9442	14.0289	13.7183	12.2184	12.8678	11.8438	13.2053	11.5798	11.6948	12.4224	11.7521	12.3417	12.8989	12.7687	13.6816	12.7737	12.9741	12.0354	12.6834	12.5301	12.0691	12.2204	12.2491	12.6142	12.3264	13.0466	13.1661	12.3254	13.9908	12.0511	13.5399	12.6834	13.0009	12.9768	12.9393	12.4825	13.1243	12.2629	12.7634	14.1241	13.0759	13.1893	13.8223	12.8842
EPO	0	0	0.8141	0	0	0	0	0.5623	0.6412	0	0.7929	0.6467	1.8544	0	0	1.0772	1.746	0.8194	0	0	1.4395	1.0593	0.5601	0.5029	0.3481	1.5395	0.8506	2.131	0	0	0	0	0	0	0	0	0	0	0.8052	0.3921	0.3741	2.5835	0	1.1613	0	0	0.6582	0.6422	0
ERCC6	8.7727	7.5531	8.4151	8.7756	7.6647	8.5179	8.293	8.5221	8.3477	7.8542	7.2669	7.6155	6.738	7.0846	7.8231	7.8692	6.6137	6.3718	8.3005	8.2759	7.4729	8.2495	7.7149	8.2091	8.0004	7.0479	7.349	8.898	7.3262	8.3746	8.6131	8.8275	8.6214	8.1881	7.4543	8.6109	8.0864	8.8115	7.8452	8.2555	7.1932	8.4772	7.6234	7.7592	8.306	6.9675	7.9821	8.0637	8.6381
ERG	9.2206	7.3164	8.1602	8.4977	7.3221	6.546	9.2277	9.1098	7.8517	8.366	8.0917	8.0132	8.0463	7.3861	8.144	6.9305	6.2543	7.0079	8.902	9.2235	8.8163	8.4479	9.0223	8.1591	7.8126	8.1973	8.4479	7.4976	7.633	8.6777	8.1336	8.2892	8.0878	10.8043	8.0081	8.1316	9.4252	7.6107	7.4086	9.3683	7.9721	7.1379	9.1685	7.7886	8.7665	8.4305	8.4182	9.2591	7.9829
ESR1	7.0076	6.4571	4.4743	6.3548	6.1566	2.3219	10.1438	7.0137	7.1947	4.8213	9.0457	5.1267	6.5857	2.8454	9.3212	4.7885	3.3809	8.4083	6.5398	7.5055	6.2544	6.414	9.5913	6.4415	7.9606	9.7078	10.2914	7.3259	3.0557	7.1276	8.1878	4.3185	8.965	7.6295	8.0932	4.9286	9.3115	6.8649	6.2711	6.0905	7.6194	4.6228	4.8686	5.051	5.29	8.5954	6.5289	8.4455	7.1239
ESRRA	9.8679	9.7385	10.8004	9.6701	10.3408	8.9877	10.3843	9.1406	10.0187	9.6766	10.1032	10.5176	10.4428	10.6732	9.291	9.0327	10.5938	9.5233	9.8416	9.5116	9.9515	9.8718	8.9646	10.2917	9.385	9.8301	10.3574	10.5536	10.9357	10.2569	9.6889	9.8925	9.0433	8.7243	9.5046	9.9167	9.1392	9.5449	10.131	10.0371	9.9881	10.382	10.6721	9.6766	10.3353	10.1429	10.8173	9.6886	9.7304
ETS1	11.1995	9.6159	10.6601	10.4954	10.7524	10.1845	12.054	11.4529	10.7417	11.1722	10.1726	11.257	9.8195	10.9776	10.3813	9.5055	9.3736	10.526	11.4398	13.7385	11.1775	11.7312	11.1857	10.6618	13.2023	10.991	10.4373	10.6892	10.9313	12.0488	12.1456	10.9037	11.1669	11.9031	11.3266	10.7822	11.9335	12.197	10.4459	12.5773	11.8222	10.3606	12.0187	11.0491	10.947	11.8048	10.5196	12.2981	11.8773
ETV1	10.2795	8.9799	8.1905	10.095	9.029	9.2173	8.8782	9.1944	10.1019	9.7295	10.3937	8.3066	9.6482	8.9038	11.0877	7.4256	7.8995	7.7438	10.3561	9.9463	9.4351	10.2579	11.793	11.2514	8.5293	9.5552	10.5319	5.8414	7.1428	11.1803	9.4015	9.6708	9.7593	9.3416	10.4951	8.5296	9.9273	7.5134	10.6334	9.6169	9.5802	8.6742	8.6949	7.2929	8.3439	9.2127	8.065	8.9994	9.0153
EZH1	9.9189	8.3936	8.6994	9.2557	9.3613	8.9245	8.7392	9.4654	9.4172	9.4886	8.58	8.1109	7.8476	8.5756	8.9768	8.0078	7.7445	7.7693	9.3021	9.2704	10.0205	9.1432	9.2796	9.5935	8.2465	8.3264	8.8355	9.242	8.5213	9.5754	9.484	9.3856	10.5167	8.9498	9.1874	9.4645	9.4729	8.2434	9.9389	9.2497	8.8814	8.1086	9.1358	9.0336	9.3205	8.9386	9.8887	9.2175	9.5641
EZH2	6.7372	8.7316	8.2128	8.0946	8.2431	8.4267	7.4933	7.5088	6.1713	8.265	7.7623	8.6592	9.382	8.2228	7.5754	9.335	9.2526	8.5825	8.2351	7.1598	7.7097	8.6657	7.9074	6.7064	8.8704	9.4498	9.3009	9.1915	8.8902	7.3919	9.0999	6.6543	5.573	7.9282	8.6719	6.348	7.176	8.5772	7.2618	9.0033	8.5328	9.1446	10.6345	8.9222	7.5869	8.3238	9.2684	7.6623	9.2227
FLI1	9.1634	7.433	7.9639	8.7339	8.9554	7.1887	9.5571	9.3657	8.6579	9.0384	8.48	8.9324	7.4474	6.9894	8.3444	7.681	6.6077	8.114	8.1545	10.6824	9.4773	9.4408	8.9285	8.0656	8.8441	9.0663	7.9424	7.6909	6.7558	9.5133	9.2224	7.9106	9.2195	9.3123	9.1183	7.7244	10.0113	9.114	8.0407	9.5391	8.6448	7.0572	8.9244	7.6333	8.1285	9.43	8.003	8.8928	9.5748
FOS	14.653	12.288	11.0374	12.0017	12.6	11.9754	13.0591	11.5051	13.0787	12.6282	12.4904	11.7623	10.756	13.6191	12.5076	11.0811	11.2255	11.6495	10.3799	13.4818	14.457	12.6135	11.2191	14.2968	12.4986	12.7454	11.99	10.6853	12.177	10.6871	11.9255	12.8435	14.7611	13.1495	10.2741	13.7355	11.3906	10.9448	11.0699	11.698	11.0058	9.5864	11.1266	10.8125	12.606	10.0845	10.5588	11.9325	10.3438
FOSL1	5.6577	4.6593	4.0146	5.8902	5.6418	9.5667	6.0541	5.7396	5.0882	6.9169	4.6114	7.1709	7.9631	8.9451	5.2062	7.2262	8.2098	8.3688	7.5858	7.0233	7.5475	7.9343	7.21	7.1788	10.8769	6.6788	7.061	7.0473	5.7952	4.0929	6.6824	8.3201	3.8472	8.2256	7.3535	4.4952	6.1166	10.1044	5.8899	10.6626	9.7862	5.3906	6.7264	10.4568	7.303	7.7663	7.3604	6.5384	4.1259
FOSL2	11.9655	9.9601	12.0647	11.2005	11.2652	11.9989	11.0104	10.6708	10.5292	11.5504	9.6873	11.6213	11.0247	10.5647	10.1979	9.5702	9.8004	10.8886	11.1406	11.5668	9.4493	11.0952	11.167	11.0747	11.7112	10.6092	10.9558	12.1514	10.4946	9.8917	12.1713	12.614	10.7215	11.6716	11.1909	10.1443	11.2587	12.2501	12.1499	11.7859	11.0699	10.0104	11.1948	11.194	11.6178	10.3972	10.9632	11.6718	9.9778
FOXA1	9.6636	12.5207	11.3136	10.6937	11.0459	10.3105	11.6109	11.3835	9.5502	9.875	9.9233	9.6463	9.4412	9.2241	12.1728	11.1461	8.6024	10.4539	7.5858	10.5651	9.3493	11.2462	10.7856	10.0337	9.1194	11.574	11.9758	11.2247	10.1313	10.1869	9.7767	8.9842	10.4777	11.4924	9.4157	9.8486	9.5326	9.9291	11.4911	7.2225	9.7906	11.451	13.4597	10.2859	10.1988	11.5239	10.9182	10.9762	11.1153
FOXA2	10.3702	4.6593	9.7895	9.598	8.3245	4.7901	5.5855	6.1511	10.2877	9.6997	8.7541	9.4722	8.1825	9.2185	7.3032	4.1414	9.4321	6.9906	9.4136	8.7558	9.3543	5.6136	6.4248	9.6657	7.2882	5.7654	7.6307	3.1517	11.3159	10.5771	7.2715	9.4522	10.4831	8.1708	9.7544	10.5104	6.2621	1.3751	6.9922	8.8418	8.9198	9.7188	6.6358	9.9982	9.4613	5.3236	3.8081	6.8183	8.3965
FOXK1	11.0512	10.3143	10.812	11.1416	11.09	12.5466	9.7694	10.1466	8.9791	10.9186	8.7244	9.8833	8.9526	8.234	8.3479	7.0681	9.9905	9.6385	11.1139	9.534	9.3854	10.4451	9.1793	10.9896	9.8012	9.2338	9.8832	10.2974	11.7492	10.1954	9.388	9.678	10.258	10.6484	10.3542	8.7037	10.3241	9.9338	10.1406	10.7674	9.7954	10.695	11.0533	9.7227	10.7905	10.4501	10.6794	9.8772	9.8372
FOXM1	7.5048	10.069	9.3738	8.3554	9.5357	11.6594	9.9035	9.8358	8.6997	9.6676	7.3078	9.4417	8.8274	8.8967	9.3441	8.5907	10.698	10.5608	8.4513	8.0946	7.8833	8.4242	8.2549	7.7721	11.3418	8.5446	9.0821	12.7185	10.6316	6.8686	10.0952	8.1418	5.4886	9.1179	9.5106	7.2292	8.3933	11.0647	7.3699	10.9788	10.287	12.1692	12.432	11.145	8.2403	9.8624	8.2901	8.1253	9.3459
FOXO1	9.7894	9.4146	9.3085	8.7428	8.7933	8.6977	10.1085	9.5982	7.8019	9.8533	7.8102	9.557	6.5459	9.5501	8.8963	7.2154	8.8822	7.8287	9.9571	10.7095	9.4504	8.843	9.3347	8.5543	9.9359	8.9665	9.0419	9.7672	9.0723	9.2177	9.7984	10.5281	9.6433	10.016	9.663	10.6549	9.7509	10.0907	9.3651	9.4053	8.7714	6.5271	9.1279	9.2089	10.6673	9.8814	9.022	9.1228	10.1178
FOXO3	10.3297	9.8782	10.9616	10.026	10.437	8.4117	10.2492	11.2045	9.1565	10.9796	8.7975	9.5849	7.8201	8.8968	10.4417	8.7903	8.7622	8.2288	11.3987	11.0187	9.9238	9.7472	10.0509	9.5572	10.191	8.7304	8.9536	11.3206	10.0476	10.5986	10.9824	11.1107	11.2235	10.4071	10.3708	10.5959	10.606	10.7556	9.4228	10.1865	10.3482	8.6529	10.508	10.3149	10.7162	10.0917	9.8476	9.866	10.5175
FOXP1	10.5914	10.0181	10.4627	10.2261	10.2862	7.7879	11.3246	9.816	10.3779	10.8787	9.2082	9.4939	8.486	10.1174	9.8948	8.5466	8.9997	9.4683	9.9672	10.6751	10.6354	10.0699	10.9672	11.0735	10.283	10.0057	10.8341	9.714	12.0094	10.4083	10.202	11.411	11.3171	11.0934	11.1102	11.0323	10.4757	10.6153	10.7737	10.5797	10.222	10.3437	10.7175	10.3597	11.3541	10.3972	9.5083	10.4546	10.1273
FOXP2	7.8574	4.287	7.892	6.5713	4.8722	7.5383	5.5855	3.9797	5.9278	3.2117	3.4927	4.7857	6.8484	3.1266	3.7541	0	6.7927	2.021	6.7738	5.4686	3.8205	6.8051	7.3962	6.7236	3.0173	7.1117	5.2611	5.0493	8.7322	4.358	6.2867	3.3891	6.5741	4.2919	4.7137	5.178	6.5882	4.9674	6.7127	5.2423	3.3883	6.3382	8.3203	5.1422	6.8852	3.5289	1.96	4.5152	6.7201
FOXP3	5.3842	5.1545	5.787	5.0849	6.5309	5.3068	8.0759	6.7462	7.3077	6.0251	7.3759	7.1452	3.8769	3.4856	3.7953	5.8394	5.0203	7.008	5.3124	8.2319	6.8499	6.3005	7.5756	4.3139	6.784	6.6911	4.8003	7.6024	4.2967	8.0517	6.839	2.7871	4.9626	7.8805	8.3959	4.479	7.3817	7.8145	5.7127	8.1867	6.8278	4.7649	6.4521	5.3757	3.7812	8.5585	5.3754	6.2394	7.5801
GABPA	9.6742	8.7188	9.3094	9.5993	9.4866	9.4912	9.1343	9.2038	9.2137	9.488	10.2155	9.4179	10.33	9.4115	9.337	9.8155	9.5503	8.7922	10.0004	9.8635	9.2343	9.3013	9.6732	9.5239	9.1263	10.1018	9.4801	8.8391	9.0057	9.7106	9.381	9.7488	9.715	9.6898	9.4421	9.4947	9.8796	9.1057	9.2357	9.3546	9.1053	8.9823	9.6935	9.2067	9.0783	9.5223	9.8588	10.0391	9.8762
GATA2	8.1364	8.2617	7.2322	8.5649	6.854	7.4309	8.3275	9.1873	6.7231	7.2185	7.0298	7.9715	7.8256	5.31	7.6889	6.0549	4.6172	7.4414	7.0951	7.6543	8.3299	7.4009	7.686	8.2587	8.5755	9.1217	7.7076	5.1211	4.6404	7.3968	8.1041	6.6283	9.7593	8.8718	7.9385	7.287	7.6949	7.2595	7.1823	7.6046	8.7084	4.6422	7.8989	7.7967	8.094	7.0466	8.3986	8.6109	8.098
GATA3	5.0608	5.5541	4.3724	6.7507	7.5744	8.9712	6.8016	5.8148	6.8889	6.887	6.5664	6.2306	4.2048	5.2526	4.303	4.6677	4.5219	5.4023	7.1357	7.8234	7.1438	6.3531	7.7886	5.1029	6.5003	6.8022	4.6949	8.4384	4.3423	7.2304	6.8097	4.6127	6.0286	6.7408	7.9085	5.0586	7.0152	6.2002	5.7764	6.9728	6.8959	3.6229	5.3956	6.0359	4.382	7.2416	4.3885	5.8696	6.766
GATA4	0.6879	0	0	6.9102	0	0.5305	0	0.5623	1.0835	0.869	0	1.0917	1.4563	5.4945	8.144	3.5968	0.8358	0	4.9374	2.0134	2.1456	0.6247	0.5601	1.4159	0	1.3366	0.8506	1.0887	0	0.6542	0.7064	0	0	6.355	0.5896	0	2.3808	2.0662	0	1.1694	1.1269	0.4146	4.6744	7.6862	0.705	1.3572	0.6582	0.6422	0
GATA6	7.3204	5.9762	9.3493	7.6661	7.2148	5.0637	7.7951	7.4471	9.9672	11.0527	7.3926	8.3219	5.1652	10.5639	8.6125	5.9292	6.8429	5.5031	7.7568	9.6325	10.1645	7.6797	6.0338	9.1386	7.2525	7.3085	7.5056	7.2848	6.8503	9.1229	7.4748	11.1057	10.6942	9.5598	7.1532	7.4793	7.7906	7.6341	7.1523	8.2842	7.2862	4.6228	7.7609	8.9965	6.8967	8.0812	7.475	8.4067	7.9958
GATAD1	10.2209	8.9504	10.3599	9.8247	10.5077	10.2385	9.2876	8.8485	9.5121	10.0784	10.0838	10.0823	9.9151	10.0849	9.8853	10.549	9.3821	9.1643	9.8031	9.0359	10.1355	10.1242	10.034	10.2714	9.1037	10.099	9.9873	9.9016	10.0321	10.2248	10.3855	10.1656	9.8905	9.3436	10.0109	10.005	9.577	9.5418	10.3509	9.868	9.4143	9.2327	9.3104	11.9697	9.8293	9.2194	10.3459	9.9316	9.398
GREB1	11.7357	7.2813	6.842	6.9022	4.3839	7.2532	8.6439	7.4936	4.1975	4.1981	4.1578	7.599	3.9023	3.7414	6.1865	3.9475	5.2731	6.4871	9.451	5.6969	4.8277	4.9324	5.6937	7.1663	5.1115	4.5071	6.3668	6.4084	6.4283	7.6568	5.5963	3.9059	5.6366	7.7713	8.2664	8.8769	5.9669	5.3801	4.8406	6.2937	4.7573	10.1918	7.7548	5.1295	11.6085	6.0574	4.2638	8.7366	8.9035
GRHL2	10.3069	10.8428	11.0688	10.1046	10.1598	5.1565	10.0071	10.2193	10.2708	10.1661	10.0858	9.6299	9.2079	9.5708	10.4514	11.055	9.9244	8.392	10.0828	9.3748	9.2568	10.415	8.3899	10.2689	10.117	10.6498	10.178	11.7894	10.643	10.1582	9.7463	10.745	10.4674	9.8602	10.4242	10.392	8.8495	10.3558	10.0741	9.183	9.7485	10.5481	10.3301	10.2204	10.4702	9.1196	9.7234	10.5022	9.8282
GTF2B	8.9429	9.3818	8.5204	8.7112	8.5413	8.6869	8.8063	9.101	9.2863	8.5103	10.4762	9.8773	11.4094	11.0878	8.6772	10.0268	10.1384	10.1131	9.0579	9.2863	9.6685	9.8208	8.9957	9.3067	8.805	9.6245	10.0951	8.7809	8.7613	8.9662	9.1081	9.1731	9.0766	8.8516	9.3221	8.7186	9.0675	9.5556	8.9815	8.6147	9.4124	9.0554	9.3752	8.8467	9.2438	9.0607	9.4659	9.6121	9.3895
GTF2F1	10.1482	10.1642	9.7846	10.6943	9.6368	10.7905	10.3326	10.1575	10.3546	10.2468	9.9851	10.1819	9.3204	10.2725	10.7712	10.0972	9.9994	9.5906	10.7666	11.0059	10.6666	10.2684	11.0586	10.603	11.1868	10.0914	10.1172	10.2048	10.1019	10.5208	10.0014	9.5352	10.6678	10.1148	10.465	10.6231	10.6888	10.3257	11.0457	10.9298	10.7447	11.0791	9.9179	10.8477	10.6555	10.9469	10.243	10.1062	10.1606
GTF2I	11.4606	10.7917	12.174	11.4979	12.012	10.8597	10.5414	11.6407	11.6982	11.6331	10.6703	10.9501	10.1087	10.2671	10.917	10.078	9.5606	10.7295	12.292	11.3781	9.5527	11.5168	10.259	11.5185	11.5022	10.8566	10.4744	10.4312	10.6255	12.0281	10.7914	11.9536	11.7769	10.7359	11.3754	11.9244	12.0699	11.2558	11.6458	10.8397	11.0626	11.6489	11.4881	10.8819	10.7459	10.1905	12.5483	11.9263	10.6564
H2AFX	8.5781	10.7943	9.3971	9.5246	9.809	9.0676	9.1507	9.3542	9.5492	8.8854	9.6522	9.7389	10.4812	10.159	9.8406	9.5317	10.2308	11.6006	9.1519	9.2032	9.1679	9.9768	8.8973	8.8949	10.3668	9.717	9.0927	10.6654	10.3543	8.9859	8.6984	8.9556	8.2336	10.417	9.5655	8.9645	9.1079	10.2341	8.4327	10.7897	10.2348	11.9496	10.6541	10.6995	8.5201	10.7055	10.0334	9.5324	9.9598
HCFC1	11.4129	11.1265	11.569	11.3639	11.2325	12.0299	10.9034	11.456	10.7005	11.4419	9.7	10.5977	9.0974	9.6795	10.6248	8.9314	10.8397	10.0798	11.4583	11.4098	10.4606	10.9349	10.4845	10.7791	10.9999	10.6409	10.2886	11.6662	11.6149	11.4823	11.3823	11.4443	11.2164	11.3101	11.3508	11.1852	11.2009	11.1126	11.1537	11.3519	11.2953	12.5453	12.0558	11.8169	11.2285	11.0568	11.5103	11.1837	11.2199
HDAC1	11.015	11.412	11.701	10.8005	11.6379	11.4328	10.9168	11.7165	11.3978	12.3342	10.7004	11.2716	11.7509	13.1014	11.5568	11.8859	12.106	11.246	11.7185	11.1522	11.6175	11.0298	10.8501	11.6763	11.138	11.214	10.7958	12.5272	12.063	11.4534	11.8654	12.2701	11.0525	11.0523	11.2269	11.2064	10.9793	11.6546	10.5766	10.9688	11.1403	11.9591	12.3152	11.6073	11.0416	11.0946	11.6754	11.0115	11.3564
HDAC2	10.9163	11.2129	11.2337	10.8562	10.753	11.2011	11.0615	11.3796	9.9904	10.6909	10.244	10.6362	10.5082	10.2079	11.2825	10.5362	11.515	10.5564	10.4524	10.4327	10.482	10.5822	10.7614	10.0834	10.537	10.8625	10.7071	12.2438	10.9239	10.3669	11.0105	10.3879	10.3969	11.0114	10.8013	10.0614	10.4291	10.3266	9.7652	11.0087	11.4151	10.9744	12.1573	11.5899	11.147	10.7872	11.0183	10.4529	11.2552
HDAC3	10.2703	10.4548	9.5049	9.6572	9.9076	9.8547	9.6364	10.059	10.2955	9.7751	10.6087	10.2056	10.3203	10.0911	9.4444	11.0021	10.2854	10.4301	10.5517	9.9171	10.0643	10.0887	10.408	10.2463	10.1607	10.3083	11.1818	10.102	9.2308	10.3644	9.7974	8.9582	9.9866	9.7462	9.9244	10.125	10.2984	9.829	10.5646	10.3306	9.6419	10.3013	10.2138	9.8068	10.2123	10.171	9.5961	10.0047	9.8201
HDAC6	10.5	9.1822	10.4058	9.5718	9.888	10.1098	9.5919	9.9795	9.3309	10.1989	9.6082	9.8377	8.5645	8.9564	9.4732	9.1217	9.2765	9.0832	9.9377	9.5516	10.2441	9.9686	9.9298	9.81	9.4268	9.0612	9.5179	9.7719	10.6543	10.7155	10.3172	10.0296	10.1775	9.713	10.3746	10.1175	9.6796	9.3169	9.7886	10.0006	9.7594	9.6062	10.4106	10.3678	10.0443	9.948	10.6075	10.7087	9.9574
HEY1	8.4043	8.1166	7.6357	8.1695	6.9283	6.5933	7.8715	8.6106	9.9122	6.6344	9.8054	6.8698	7.2874	6.6877	8.1559	11.7987	6.1625	9.4288	8.2463	7.3796	8.0357	7.8299	7.7668	7.7139	7.1537	7.4816	7.86	10.5836	9.0936	6.6962	7.6392	7.1794	7.2886	9.166	6.4894	8.3185	8.0842	7.5197	8.9004	8.039	7.384	6.848	7.3562	7.8421	8.4452	7.3491	8.4292	8.2077	8.1622
HIF1A	11.8403	13.2369	11.5654	11.8704	11.6226	12.5215	12.5408	12.5709	11.5665	11.7945	11.0546	12.3323	11.3528	11.6642	11.7243	12.7403	11.3496	12.89	11.9868	12.5998	11.1462	12.107	13.3405	11.1754	14.545	12.2214	11.9159	12.6762	10.6838	11.5647	12.8842	10.6707	11.2197	12.6303	11.9451	11.1794	12.1829	14.0245	10.7932	13.0263	12.3575	11.541	12.2362	11.9393	12.346	12.1303	12.3743	11.434	12.7961
HIRA	9.907	9.7926	9.4913	9.5768	10.0528	9.466	9.3295	9.5982	8.9467	10.5549	8.6993	9.6381	8.6733	8.6385	9.0295	7.2683	8.8384	8.9601	9.642	9.2651	9.754	9.231	8.8785	9.9486	9.3691	9.3614	9.7496	9.6055	10.8311	9.6607	8.8718	10.1061	9.7297	9.8902	9.2546	9.3721	9.4119	9.3683	9.2653	9.6482	9.8929	9.9775	10.5739	10.0147	10.1157	9.6549	9.1234	9.5275	9.4714
HNF1B	8.8524	7.3952	8.2383	9.8601	10.3719	9.7543	8.6957	8.2166	9.7538	9.2952	8.8304	9.6845	8.116	10.0294	10.3609	3.1324	5.7646	9.0791	9.122	9.5325	9.2296	9.371	8.0817	10.15	7.3903	7.8985	9.3064	2.131	2.1127	9.5601	9.0249	9.3856	10.3473	8.0495	9.1698	9.9857	8.8788	6.6755	10.4727	8.1239	7.8826	1.2214	6.3242	10.1214	9.5585	8.566	9.4665	10.4729	8.4134
HNF4A	2.7	0.7126	8.9957	2.1088	1.3386	3.43	2.7481	2.6423	8.0837	10.1057	0	8.6552	0	10.3894	7.4262	0	9.8243	4.3842	1.7399	2.474	7.8661	1.6634	1.2769	7.2318	0.6284	0.4661	2.4377	3.0573	9.3055	3.5017	5.3279	10.7179	7.4343	3.0764	6.1735	0.7811	0.6098	0	2.4553	1.8067	0	0	2.7713	8.4678	1.6806	7.3765	0.3664	0.3565	7.7669
HNF4G	5.675	9.4173	8.6485	5.9838	7.4155	3.3692	6.7429	4.9992	8.452	9.3493	7.3989	7.0773	0	10.4766	7.5576	1.0772	9.419	2.4823	7.3018	6.2221	7.9384	8.5536	7.4164	7.3508	8.1234	9.5784	7.7884	5.5433	9.7101	4.973	6.9267	9.4249	6.288	6.355	6.3535	6.2008	7.2675	7.5259	6.6815	6.2706	0	1.414	8.0266	7.5139	5.4018	7.625	6.5778	7.6442	7.6289
HOXA9	2.3995	2.4517	2.4722	4.1347	2.8311	1.4739	3.4811	1.7584	1.0835	0	1.6771	2.9611	1.8544	2.283	1.357	1.687	8.7332	3.4516	2.2928	2.6588	3.3409	2.1772	0.5601	1.6254	4.1416	3.4979	1.9302	3.324	4.9193	2.3266	2.0561	2.0562	2.5413	5.7036	1.5942	0	4.1133	2.3176	0.8052	3.2846	2.3628	1.5838	1.1549	6.33	0.3952	2.044	1.4512	2.3001	2.3141
HOXB13	2.7	0	2.657	6.878	2.0208	7.3779	7.5383	6.9704	0	3.5538	0.7929	7.72	0	4.8501	9.3731	2.4435	8.993	0	7.2584	0.815	0	0.346	0	0	1.3993	0	0.8506	7.2153	7.0874	0.6542	0	0.5373	0	4.852	2.5965	5.7399	0	0	0	0	0	0	0	9.1315	0	1.3572	0	0	4.172
HOXB7	5.3899	5.4526	4.4743	7.8513	8.6876	5.5883	8.502	8.0657	5.774	6.535	6.5995	8.3117	6.3283	5.8637	10.1291	9.6117	10.0213	5.7689	7.5381	5.5643	5.8599	5.2215	7.4481	5.2205	8.7548	8.2416	7.3077	7.9429	8.8325	7.7711	5.2818	3.3891	4.8238	8.6428	7.5873	8.5846	6.9306	5.0037	7.0421	8.255	7.112	4.0858	7.4222	8.6498	6.1487	6.4607	4.7402	4.9144	7.9861
HOXC11	0.6879	8.3991	0.8141	6.1679	4.7546	0	1.5391	5.0416	0	5.879	5.2616	7.6808	0	7.591	8.3444	3.5968	8.6845	0	6.5991	0	0	0	0	0	1.5413	0	6.4286	3.9679	6.4058	2.1513	0.7064	0.5373	0	7.2169	3.0121	5.7782	0	0	0	0	0	0	0	8.5628	1.3648	6.8986	0	0	6.0625
HOXC9	1.1517	6.9197	5.7967	5.7193	3.3469	0	5.5468	5.8026	1.4216	4.8629	3.1793	5.8039	3.8156	6.2036	6.7334	3.9475	5.7007	2.6674	5.8565	3.4424	3.3409	2.8544	2.6365	1.1707	4.6131	1.3366	4.6025	2.9562	7.8272	0.6542	1.8184	0	0.6189	6.0456	2.7121	4.6682	2.0553	1.7617	1.3189	2.0437	3.2152	1.9987	0.9412	7.3486	1.1765	4.6559	2.1599	0.6422	6.4935
HSF1	10.6418	11.9048	10.7363	10.5511	10.5317	11.0353	11.161	10.4755	10.9532	10.587	10.6346	10.734	10.8536	10.351	10.314	10.5138	10.9182	11.7791	11.186	10.5701	10.3811	11.2169	10.5388	10.4957	11.3998	11.3434	10.4439	11.6197	12.0241	9.8345	10.3404	10.6729	10.3667	10.3548	10.3918	10.4111	10.5154	10.6335	10.6742	11.0342	11.2259	12.3564	11.0453	10.7166	10.9899	10.9055	10.4765	11.6667	10.2571
HSF2	8.1143	8.2856	8.1564	7.6133	7.8429	8.6491	8.1709	8.3448	7.3562	7.657	8.5266	7.599	8.2869	7.1707	8.083	9.0388	8.3792	7.9936	7.7826	7.6759	8.1061	8.0786	8.2144	8.0945	7.3181	7.9282	8.6094	9.441	8.4816	8.6938	8.5062	7.4528	8.9789	7.849	8.0959	7.4381	7.5282	7.4158	7.8989	7.7931	8.1851	9.5932	9.5988	8.4436	8.0518	7.7945	8.4243	7.5263	8.5221
IKZF1	8.4803	7.5108	7.7055	8.8503	9.7615	7.5588	9.8481	9.4058	8.9549	9.4634	8.7468	9.1317	6.9638	6.4404	8.341	7.6495	7.3176	8.5237	8.4974	11.7618	9.6368	10.0052	8.5317	8.0945	9.6603	9.8307	8.2527	8.8513	6.2253	10.1503	10.0252	7.392	9.0593	8.9444	9.5206	7.3327	10.3382	9.4739	9.0027	9.5397	8.302	6.3202	9.1008	7.3838	7.0725	10.0583	7.7495	8.3595	10.5517
IRF1	9.5749	9.6621	10.3538	9.8422	11.432	11.3824	10.9702	10.1753	10.8465	11.9963	10.7539	11.5924	9.4116	10.1735	9.378	11.4547	10.8303	10.0498	9.8228	10.9609	11.707	11.9946	9.9954	9.2455	11.7378	12.0172	10.1056	10.4933	9.9727	10.8542	11.9164	9.8576	9.7135	10.1434	10.2489	8.7257	11.0478	12.4432	11.1555	11.4632	10.6027	9.6871	10.4198	10.3673	9.0804	11.5509	9.8809	8.7355	11.3212
IRF3	9.7865	10.2764	9.1004	10.1622	9.9338	9.7866	9.7493	9.6872	9.8927	10.0335	10.2727	9.7732	10.4844	9.7753	9.8518	10.4229	11.1185	9.7593	10.2537	9.8666	11.1063	10.0653	9.6045	10.1125	9.7882	10.1534	10.4919	10.3715	10.3789	9.964	10.3164	9.5702	9.5753	9.4211	9.8206	10.2876	9.6778	9.1625	10.8688	10.0707	10.4521	10.3194	10.4424	9.9435	9.7644	10.175	10.1715	9.8649	10.339
IRF4	6.0655	7.433	6.4748	8.7158	9.8903	6.9136	8.9128	6.9088	6.7682	6.328	8.1374	7.6648	5.914	5.3378	5.3786	6.4705	5.6788	6.7959	6.8144	9.4042	9.5317	8.8284	6.5688	7.6191	7.6515	10.1194	7.496	7.1877	6.4504	8.7468	8.0841	5.7002	8.5421	8.1754	8.4274	5.3656	9.4622	5.7655	7.593	7.876	7.353	6.5323	7.4554	7.9968	5.1689	9.4036	6.5334	7.1124	10.2487
IRF5	8.2709	7.0436	8.6458	9.0164	8.6633	5.6534	8.0891	8.3575	8.9855	8.8702	9.4236	8.612	8.2251	8.0186	8.5627	7.9571	7.4913	8.6879	7.7092	9.3797	9.4243	9.8626	8.1508	7.8055	8.6122	9.2964	8.4807	9.6385	6.7015	8.6837	9.3893	7.4378	8.8937	8.4908	9.5451	6.7745	9.6562	7.917	8.2571	9.4336	8.4127	6.2588	7.1965	8.7547	6.2597	9.294	9.1849	8.1856	8.4134
JARID2	8.794	8.87	9.356	8.6363	8.2932	9.5428	9.2277	10.3879	8.7823	8.6652	7.1831	9.1332	7.8089	7.7236	8.4988	8.2946	7.1838	7.637	9.5368	9.3846	8.5785	8.3313	7.9959	8.7219	9.876	8.4273	7.845	10.0539	9.4107	8.9122	9.2866	9.1144	8.8508	9.0264	8.8275	9.3405	8.8593	9.1468	8.5293	10.4152	8.9987	9.7681	10.3117	9.8103	8.9551	8.8907	9.0292	9.4631	9.4748
JMJD1C	10.2113	9.9162	10.5433	10.4065	10.0006	10.9321	10.5515	10.1978	10.0189	10.8049	9.6351	10.3088	9.6151	10.4322	9.1808	9.4648	9.4493	9.8659	11.0974	10.593	10.195	10.8889	10.8527	10.6375	10.5497	9.8218	10.6448	10.405	10.0294	10.5134	10.9956	11.2644	10.7058	10.3175	10.4108	10.4189	10.1697	11.3081	10.6659	10.5419	9.722	9.6569	10.6752	10.5353	10.5649	9.8943	11.2323	10.7796	10.735
JMJD6	8.3754	9.7124	7.5449	8.9522	8.5937	9.4143	9.2669	8.518	9.6789	8.8419	9.192	9.3563	9.6387	9.4846	9.2674	9.49	9.5025	10.0088	8.7483	8.7508	8.6458	9.4169	8.9172	8.7778	9.9892	10.0206	8.7262	9.2012	9.4136	8.4024	8.9494	9.0409	9.1091	9.1729	8.7331	8.0082	8.7822	8.7286	8.9579	9.162	9.4532	9.7324	8.9353	9.4945	8.4215	9.0351	9.6874	9.3866	8.4254
JUN	12.1579	10.8433	9.9661	12.2475	11.2611	9.4903	11.8735	10.6984	12.0671	11.4385	10.8511	11.1866	10.5347	12.4549	11.8239	11.0877	10.4162	11.4467	11.7135	12.4822	12.2967	11.4047	11.6317	11.7363	12.3435	11.6635	11.9516	10.15	11.2878	11.9844	11.6151	11.7605	13.4815	11.7693	11.6637	13.0285	11.5618	9.8466	11.961	12.9198	11.8428	9.9607	12.5586	11.8949	11.4479	10.932	12.0869	13.0801	11.0623
JUNB	12.1216	11.1527	10.7974	12.664	11.2048	11.5129	12.0927	10.937	12.4589	11.3802	11.7533	11.7859	11.4455	12.9757	12.3642	11.2835	11.8303	11.428	10.7833	13.1417	12.7628	11.1022	11.5756	11.2235	12.2864	11.7549	11.3158	11.8584	11.0144	10.9186	11.4346	11.6291	12.3417	12.1981	11.0365	11.3247	11.6295	10.7629	11.9613	12.3254	11.3767	10.2179	10.527	10.8219	11.4432	11.3611	11.2483	11.5083	10.5968
JUND	10.951	10.6533	10.3977	11.5492	10.588	9.2151	11.5032	11.0399	10.3272	10.7209	10.5786	10.9484	9.0388	11.3996	11.2106	10.146	11.2022	11.0251	10.8652	12.3059	11.5548	10.4501	10.8601	10.4592	10.1555	10.8425	11.3167	11.3301	11.7686	10.3676	10.177	10.6631	12.0099	11.0185	10.8439	11.9107	10.8113	9.9993	11.5052	10.9259	10.9766	11.0347	11.0213	11.0375	10.6172	11.4618	10.5295	10.9073	10.1266
KAT2B	9.3719	7.5799	9.7883	8.8851	8.8301	9.0459	8.6021	8.6927	10.0677	9.2568	9.526	8.3989	7.7633	8.5609	7.7737	7.6888	8.8234	8.9601	8.0179	9.0213	9.5361	9.3083	8.903	9.1439	8.4312	9.1616	9.1458	8.6535	6.7198	10.3924	9.3254	10.0543	10.4965	8.6594	9.0292	7.5474	9.3643	8.2396	8.606	9.3027	8.5131	7.4577	8.5666	7.0553	8.2529	8.927	7.7802	8.6466	9.3449
KAT5	10.0621	9.758	9.8616	8.9629	9.3843	9.6473	9.8785	9.614	10.0741	9.1218	10.2086	9.7664	9.9	10.2925	9.7133	8.9345	9.8981	9.2081	9.5634	9.7238	10.1329	9.3833	9.6514	9.6428	9.8443	9.3071	10.0377	9.2445	9.786	10.2653	9.5516	9.6522	10.1763	9.9764	9.6967	10.3252	9.4032	10.0811	9.8657	9.5223	9.843	10.0861	10.1077	10.1913	10.0404	10.1789	10.1118	9.7155	9.774
KDM1A	10.6062	11.0227	10.2635	10.1549	10.6783	11.3613	10.3112	11.1703	9.4243	10.0483	9.7671	10.7038	10.3819	9.9104	10.5524	11.5178	10.6356	10.594	11.1535	10.3164	10.4233	10.486	10.3877	10.0071	11.0486	10.3122	10.7562	10.8055	11.4881	10.7842	10.7507	10.2626	10.5151	10.7624	10.8041	10.3249	10.142	10.2875	10.4218	10.5226	10.5745	11.8465	12.1805	11.476	10.8645	10.2715	10.8387	10.949	10.4306
KDM2B	9.6331	9.4356	9.1543	9.0587	9.0672	9.2361	9.4838	9.7588	9.1168	8.8517	8.9574	9.1684	8.1547	8.1657	9.0381	8.6954	9.4493	9.2659	8.6703	9.6677	9.2538	9.2236	8.9483	9.2217	9.2346	9.225	8.7631	10.535	9.8063	9.7579	9.1113	8.8606	9.6136	9.2626	9.5229	8.3692	9.5487	8.3968	8.782	9.242	8.9385	9.925	9.404	9.9737	8.5642	9.542	8.8374	8.4887	9.9731
KDM3A	9.9725	10.4555	10.6342	10.2348	10.4763	10.8871	10.5034	10.6942	10.2722	10.2419	9.4868	10.1261	10.6473	10.5281	9.6406	10.7183	10.8508	9.6162	10.9306	9.7104	10.2173	10.1652	9.4478	10.3518	10.8969	10.9919	10.472	11.057	10.8317	10.0064	10.3064	10.2212	10.5537	9.7178	10.0832	9.7557	11.0605	10.6415	9.9135	10.5022	10.0446	10.154	10.6171	10.9968	9.4722	9.8987	10.2471	10.5033	10.002
KDM4C	8.3241	9.0389	8.4025	8.3649	9.4108	8.1991	8.7794	8.7256	9.4603	8.8574	8.2597	8.3497	8.6794	9.2241	8.3235	8.8189	7.9277	7.8623	8.2388	9.3141	8.8997	8.9313	8.7524	9.1889	8.4894	9.8167	8.5096	8.1459	8.3288	9.2855	9.4056	9.1674	9.2065	8.8917	9.1533	9.0054	8.801	8.4014	8.9404	9.0234	8.2553	7.9698	8.6821	7.4918	8.6672	8.6623	8.0851	8.3004	9.5478
KDM5A	10.5868	9.9517	10.8217	10.2592	10.3619	12.3952	11.0692	11.0208	9.798	10.8825	9.8148	9.9987	9.61	9.9277	10.2235	9.5931	9.7696	9.8203	10.5967	10.6384	10.2836	10.7218	10.1921	9.8194	11.0974	9.6596	9.9492	12.7068	11.4914	10.5744	10.9998	11.1012	10.6511	10.498	10.1392	10.4664	10.5918	11.2187	10.3081	10.6289	10.0864	11.4068	11.3321	10.6059	10.1115	10.6046	9.9161	10.2389	10.7821
KDM5B	11.2375	11.4391	11.4344	12.1861	11.5398	12.3784	11.3267	12.5402	10.4085	10.7489	10.0799	10.652	10.6418	11.0452	11.8326	10.9259	9.9905	10.0332	11.8107	11.4082	10.4299	11.252	11.7035	10.6725	11.6983	10.93	12.1244	10.8263	10.5326	11.1471	11.3095	11.161	10.7338	11.2072	10.9471	10.9159	11.3718	11.4116	11.2271	10.9427	11.356	10.9629	11.5465	11.4271	11.2824	11.0944	11.7697	11.501	10.8453
KDM5C	11.4787	11.2748	9.8018	11.2062	11.0459	11.4174	11.342	11.5708	10.7922	11.0237	10.7998	11.0012	9.6003	10.2257	11.6053	9.5033	11.278	10.1821	11.2421	11.364	10.5201	11.153	11.2231	11.1738	11.1814	10.3922	10.8596	11.7154	11.8467	11.9585	11.4477	11.1054	10.9729	11.5409	11.475	11.7239	11.3026	11.5004	11.3308	10.6676	10.7623	11.4411	11.4646	11.8096	10.9589	11.7053	12.266	11.5215	11.8322
KDM6B	10.3474	10.2997	9.9639	10.7772	10.0703	9.5976	10.2523	10.5042	8.8591	9.9323	9.0031	9.7711	7.5177	9.3913	10.0976	7.8502	9.2074	8.6334	10.4842	10.5615	9.6399	9.7738	9.1202	9.8562	9.5997	9.5813	10.0694	10.3833	11.3479	10.2351	9.1164	10.3182	10.856	10.2889	9.0554	9.8328	9.5356	10.1106	11.0982	9.7332	10.2482	9.9022	11.267	10.5036	9.9777	10.1359	10.6112	10.1076	9.7964
KLF11	8.7102	8.9316	9.6248	9.4771	10.2016	7.5724	9.8421	9.4914	9.1845	9.2529	8.6941	9.2557	10.3349	8.6045	8.6772	7.3193	8.9502	8.8781	9.7687	9.3895	9.139	9.7472	9.0791	9.0864	9.2278	9.7045	9.6947	9.333	9.9751	9.3941	9.1822	9.1888	8.6898	8.8104	9.751	8.8658	10.1176	8.2585	9.759	9.3966	9.007	8.9679	9.5873	9.8984	8.8751	8.8728	9.9414	9.5965	8.5199
KLF4	10.1521	7.8392	7.5213	7.6423	7.5393	10.6359	9.141	9.2095	11.3178	11.7901	9.0235	9.9574	5.5344	11.3594	7.6944	8.4073	10.4651	9.338	8.7031	10.7578	10.4757	8.8455	8.3673	10.5875	10.7711	8.6172	8.0665	11.8847	10.5507	8.0618	10.5417	12.3762	11.0048	8.1139	8.9489	8.9478	8.7223	11.3134	8.4202	9.8254	7.9856	8.47	9.5953	9.1434	9.7944	8.6623	7.8791	8.5212	7.4008
KLF5	12.0244	10.6894	12.829	10.5771	10.7357	12.2711	9.7375	10.1796	10.5022	12.7968	10.0858	12.1211	10.8887	12.9822	12.5205	9.3301	11.983	9.2115	10.695	11.1685	11.6206	10.1311	9.7938	12.83	10.5583	10.359	12.7355	12.8577	10.1001	10.9607	11.8586	13.1256	11.2034	9.8631	11.5476	12.4132	9.3317	11.2652	11.445	11.0537	10.5979	8.1086	9.55	10.8791	11.9542	10.2555	10.7737	10.6333	9.3499
LEF1	7.1937	7.0225	7.9507	7.2105	6.6048	5.1744	8.6162	6.8623	8.9823	6.4144	6.6103	6.6272	5.4505	6.8609	8.0493	6.9173	6.2981	6.9376	7.6711	9.3227	8.0451	7.1625	9.212	6.3263	7.9222	8.2307	8.2336	9.0095	9.0011	8.3999	7.7192	6.7781	8.2258	8.513	8.8082	6.0986	8.3949	7.1903	6.1243	8.1011	8.5771	8.6301	8.1106	8.4113	7.5092	8.5359	6.9692	7.1584	9.164
LHX2	2.2219	0.7126	2.657	1.8681	0.8193	7.9677	2.2667	0.9659	1.4216	0.869	0	1.0917	0.9046	0.8265	3.1388	3.5968	0.8358	2.6674	3.9108	2.8226	1.7151	1.7819	0	0	0.863	2.1481	4.478	7.4426	1.5826	1.7202	1.5336	0	0.6189	1.5154	3.2603	0	4.3916	2.8828	0	1.6718	2.5925	4.1948	2.8347	6.0426	0.705	2.1745	1.1085	0	3.7534
LIN9	6.6695	6.7925	6.7124	7.5017	7.3427	8.7948	6.7257	8.1037	7.3757	6.9365	8.2177	7.9286	9.7081	8.767	7.0118	7.5925	9.2526	8.7986	6.2005	7.2417	6.7126	7.3939	7.21	7.5144	7.7518	8.1064	8.0665	7.5199	7.3032	6.751	7.2891	6.7542	6.8333	6.8141	7.0905	7.9507	6.5563	7.1824	6.9579	7.3495	7.7678	8.4371	8.0009	7.6198	6.592	7.1493	7.2023	6.4111	7.8258
LMNA	13.5873	11.791	12.8715	13.4345	13.0329	13.4768	12.7215	12.2055	12.858	13.6018	12.499	13.5159	12.7185	13.7684	14.013	11.7073	12.5806	12.6996	13.2411	13.459	13.0584	12.7663	13.3251	13.2863	13.8393	11.7411	12.5685	11.8637	13.1955	12.7879	13.6544	13.3363	12.634	13.0392	13.1365	13.7228	12.9718	13.9447	13.6581	13.8795	14.0242	12.5825	13.4385	13.1028	13.9292	13.7682	13.7695	13.2444	11.4445
LMNB1	8.0757	10.7258	8.9299	8.9828	9.5364	10.9262	9.7851	10.6568	10.0327	9.8259	8.6839	9.269	8.3422	9.4784	8.9813	10.129	9.5829	9.3328	9.8981	9.3055	8.8326	10.0833	9.2895	9.464	11.2684	9.4786	9.6771	10.3135	10.3898	9.2479	9.5931	7.7952	8.2489	9.6443	10.1533	7.8865	9.5387	10.3558	8.728	10.8256	10.4263	11.8125	12.0631	10.7431	9.1186	10.5123	9.3971	8.6766	10.2964
LMO2	8.4043	6.6621	7.4543	7.88	7.2074	5.5201	8.0891	8.5029	8.0291	8.6475	7.4602	7.4294	7.4035	7.4449	7.8587	7.5246	8.1231	7.754	6.656	8.2728	8.8181	7.9517	7.5319	7.9316	7.3426	7.9236	7.1777	6.5453	5.8627	7.9118	7.5928	6.7722	9.4884	8.1708	8.206	7.0178	9.1459	7.3397	7.2262	8.7949	8.0611	6.6987	7.2814	7.4181	7.3869	8.4739	6.6292	7.484	7.6817
LYL1	6.9302	6.2906	5.282	7.5279	6.8153	4.5374	6.9199	6.1019	6.5785	6.5979	7.0298	6.4141	6.9229	6.0436	7.3796	6.3773	5.4125	7.8336	5.6921	8.5895	8.0698	6.7625	6.4007	5.754	6.4243	7.059	6.4286	5.7538	6.2507	7.0233	6.5908	5.7971	7.2837	6.9175	6.5986	6.2425	7.8477	5.9627	6.2571	7.5261	6.9278	6.4955	5.4061	5.4985	5.2307	7.7243	5.9674	6.4579	6.547
MAF	9.9769	9.0871	8.3431	9.9851	9.1524	8.0571	10.4958	9.4981	9.6809	9.6501	9.4912	9.0632	9.21	8.5756	9.4827	9.3886	8.558	8.7886	8.6675	10.4136	10.4992	9.497	11.1959	8.575	9.489	10.655	10.1338	8.5048	9.8043	10.0311	9.8197	8.1745	10.8639	11.2547	10.5902	8.2419	11.6589	9.739	8.2393	10.4345	10.0303	8.0698	9.2536	11.3763	9.098	10.1289	8.9403	9.3424	10.7573
MAFF	8.5478	9.8664	9.0085	9.2973	9.2426	9.5027	9.4405	9.0694	9.2161	10.2497	8.8603	9.6695	8.9602	10.9038	8.5627	7.9507	9.6772	8.5996	8.9687	9.6906	10.3317	8.9281	9.3979	8.8474	9.7699	8.7987	8.5426	9.208	10.3653	7.9014	9.2024	10.9501	9.03	8.9525	8.8545	8.1896	8.9373	9.935	9.6599	9.5524	9.3045	8.2012	9.4473	10.6882	9.291	9.5431	9.9691	9.6163	9.7732
MAFK	10.8526	9.7651	11.4619	10.5869	9.758	13.2847	9.9801	8.7562	9.4291	10.6809	9.245	11.8873	8.9175	10.0831	9.4795	7.299	10.051	9.1732	10.2654	10.0828	10.431	10.2744	9.3698	9.5386	9.5357	8.8009	9.673	8.9303	12.1244	9.7879	9.2254	10.6322	9.2155	9.8307	10.2775	9.6372	9.5659	9.5431	10.6039	10.2768	10.8207	9.4832	10.2433	10.5139	10.7404	10.415	11.2437	11.1561	9.6594
MAX	10.0944	10.8453	9.4745	10.1106	10.2156	9.9602	10.6825	10.2456	10.4303	10.6395	10.2168	9.8536	10.088	9.9893	10.0399	10.3265	9.8281	10.1151	10.4207	10.7186	10.6045	10.6429	10.7767	10.4454	10.7747	10.7659	10.3507	10.5169	10.3969	9.9812	10.1895	9.7425	10.1635	10.2442	10.3067	10.1425	10.4125	11.0736	9.342	10.2448	10.1884	9.8774	9.5382	9.8509	10.1751	10.3409	9.9127	9.7306	10.7199
MAZ	11.4159	12.5978	11.4938	11.7084	11.1473	11.4864	11.7307	11.7944	11.21	11.6539	11.8171	12.0218	11.3121	11.2972	11.1862	11.8843	12.5755	11.6069	11.8808	11.7349	11.612	11.6674	11.9742	11.2032	11.6609	11.9423	12.1238	12.3829	13.06	11.3521	11.5326	10.906	10.8171	11.6514	11.7641	11.3188	11.4338	12.0549	11.515	11.5134	11.8811	13.2141	12.4805	12.5152	11.5843	11.8198	11.823	11.9752	11.5921
MBD2	10.5235	10.7388	9.9889	9.9215	9.9672	10.4645	10.2952	10.4344	9.5674	9.985	9.553	9.6735	9.9587	9.4045	9.7322	10.7116	9.4321	9.4899	9.615	10.9344	10.6827	10.4629	10.011	10.5231	10.4689	10.5165	10.0027	11.5208	10.5779	10.1633	10.7883	9.2532	9.9912	10.1659	10.5309	10.246	10.5254	10.7839	10.1755	10.7902	10.4509	9.6258	10.7425	9.7458	10.5228	10.3655	10.2639	10.3259	10.8467
MBD3	10.0992	10.6612	9.659	10.3918	9.5861	10.0542	10.0596	9.477	10.0303	9.8141	9.475	9.4757	9.5323	9.2809	10.1431	9.5468	10.18	10.124	9.7268	10.5795	10.8061	9.3787	9.7194	10.1463	10.1974	9.8724	9.6536	10.631	10.4913	10.2289	9.6071	9.0222	10.4381	10.3992	10.3641	10.6453	10.2863	9.6715	10.449	10.839	10.9743	11.1504	10.7412	10.481	10.4615	10.8911	10.748	10.6256	9.8656
MECP2	10.3249	9.4546	10.3347	10.4974	10.2295	10.1673	9.7408	10.3557	10.3051	10.5636	9.5726	9.5429	8.9827	9.0286	9.6741	9.701	9.996	8.949	10.2268	10.5586	9.8869	10.0564	9.647	10.3112	9.57	10.1469	9.8128	10.4575	10.89	11.0363	10.2012	10.1387	11.138	10.0543	9.8818	9.8168	10.4709	10.0673	10.459	9.9075	9.8478	9.9631	10.477	9.6695	9.8096	9.9812	11.1083	10.2003	9.7429
MED12	10.2253	9.8142	10.3406	9.731	9.9716	10.6901	10.3939	10.5995	9.5242	10.7188	8.5408	9.9048	7.3734	8.6329	9.9765	8.3447	9.4436	8.5593	10.6848	10.3819	9.3442	10.1224	9.3857	9.9601	9.6945	9.1779	8.9097	10.6518	10.3747	10.959	10.3107	10.7943	10.7187	10.2673	10.2116	10.1598	10.3866	10.2265	9.9928	10.0041	9.4336	10.3314	10.7261	10.3654	9.8789	10.1558	11.3931	10.5751	10.1462
MEF2A	10.2971	9.295	10.6645	10.3168	10.136	9.316	10.1469	10.1831	10.4387	10.7079	9.7906	9.488	9.6826	9.4205	9.7845	8.9137	8.9932	9.5894	9.8632	10.4048	10.2651	10.2585	10.5128	10.2796	10.2079	10.1491	10.273	10.0677	10.1599	10.6004	10.1626	10.1855	10.6658	10.5877	10.3635	9.9252	10.627	9.8888	10.4084	10.1413	9.6561	8.8822	9.9354	9.5446	10.3177	9.8786	10.0824	10.6854	10.6106
MEF2B	4.3592	4.9401	4.4243	6.3311	6.2543	3.8617	5.6961	2.3285	3.398	2.8377	3.9716	4.2064	0	4.6703	2.9765	5.3212	5.5079	4.9965	5.229	5.5466	7.0099	4.9142	4.1731	3.7566	4.9718	7.2829	5.2453	6.3689	5.6928	3.6789	6.3527	3.3145	4.5307	5.934	5.2977	4.1558	6.4708	1.7617	5.4851	5.1325	6.3564	6.0371	4.2597	4.294	1.1684	7.9093	4.4126	4.7593	7.1412
MEF2C	9.2542	7.6319	8.5174	9.9585	9.8115	7.0933	10.0177	9.782	9.9296	8.6943	10.0642	8.9849	9.4193	7.916	8.9768	8.6892	6.9103	9.37	10.006	10.9533	9.5295	11.0459	9.4865	12.051	8.5557	9.4886	10.1379	7.0957	7.431	10.5917	9.227	8.4598	10.2762	9.9333	9.8074	8.235	10.952	9.2618	10.8661	9.694	9.2841	7.613	9.17	8.2315	8.8818	9.6521	9.4782	10.1777	9.7524
MEIS1	8.2275	6.7841	8.7738	8.4439	7.2943	6.2331	8.3445	7.2122	6.3502	7.2345	6.5552	6.9245	5.9753	7.1938	7.1047	7.0072	5.9591	5.7279	8.1063	8.2405	8.8053	7.6034	8.7807	7.4845	7.4857	7.5419	7.6796	8.6022	7.9641	8.4434	7.7279	8.6517	8.988	9.196	8.4463	7.3002	8.5447	7.6399	8.1624	8.0235	8.3668	6.3382	7.7048	7.3486	7.2739	8.466	7.1445	8.5212	8.5398
MITF	7.9459	6.8008	8.4025	8.4021	7.675	5.7035	7.8676	9.4369	9.3221	9.3638	8.1299	7.8913	7.023	9.035	7.6502	8.1385	6.2543	8.931	8.1306	8.0007	8.8272	8.2308	9.5435	9.3996	8.3074	8.0115	8.0879	7.3609	6.3002	8.5444	8.2786	9.2648	9.0001	8.7243	9.6321	6.8026	9.7052	8.3495	8.1358	8.3643	8.9903	7.2557	7.8671	6.5169	7.8733	8.3343	7.5028	8.0625	8.1158
MXI1	10.1287	9.6813	9.5668	8.7803	8.6742	9.5394	9.856	9.1466	9.5885	9.1454	9.2382	8.5305	10.555	8.972	7.8538	10.6836	9.3973	9.2374	9.7175	9.1445	9.5194	9.6721	10.3219	9.653	9.4399	10.2114	9.757	10.4206	10.3551	9.4039	10.081	9.1492	10.2177	9.3803	8.9474	9.1085	10.2261	8.8128	10.2623	9.7188	8.6691	10.2482	10.1432	9.5407	10.2035	9.1377	8.9326	9.4999	8.9654
MYB	5.4516	5.649	9.1634	4.9457	7.1542	3.8854	6.0678	7.1794	3.6079	5.3459	6.653	5.5489	5.9753	8.4851	7.1688	7.3974	5.8056	5.6856	6.8144	6.9805	8.221	6.5495	5.9477	7.1912	5.1891	6.4712	6.3095	9.7995	6.1188	7.9985	7.1094	5.7127	9.6616	5.1825	7.2328	4.9286	5.1155	5.8674	6.4909	7.1889	6.7248	7.883	7.8952	7.0351	6.7816	6.225	6.9287	4.1326	6.0502
MYBL2	6.0119	11.8201	8.8844	8.2565	9.6965	10.3226	9.2414	10.7408	8.5151	9.5165	8.4829	11.3493	9.7756	9.2016	7.5335	10.4857	11.9743	11.2388	9.2824	8.699	7.4234	9.1726	8.4122	8.4097	11.8958	9.1674	10.7047	11.7003	11.0564	6.8112	9.9077	6.7602	4.929	9.7602	9.8663	6.348	8.2529	10.2033	6.606	10.001	11.3817	12.4211	11.188	12.2762	8.7444	10.3697	9.666	7.3882	9.711
MYC	9.9189	10.1143	8.573	10.3158	10.1443	11.786	10.3119	10.0099	10.7539	10.7433	9.7947	9.6195	11.2214	10.0798	8.6268	9.8849	10.2935	11.4184	9.5216	11.613	9.9407	11.967	10.65	12.1713	10.389	10.5165	11.2051	12.7965	10.8935	8.84	9.7611	9.7187	10.4298	10.9712	9.5827	8.2723	10.0105	11.5504	10.0801	11.606	10.3347	7.4412	11.4024	11.0403	10.6947	9.9434	9.5977	9.5264	8.656
MYH11	11.3456	9.4003	11.7347	11.4193	11.1027	7.3471	12.6371	11.5633	8.4393	10.9344	9.6202	9.145	7.8077	11.381	10.6266	7.4773	8.6764	7.3573	12.0281	11.7355	12.9798	9.8129	9.94	11.6026	10.6754	10.0243	10.6231	7.3712	8.4072	12.4378	10.7609	12.8195	12.6681	12.8749	11.7917	10.9066	12.1178	8.9332	10.1203	10.6852	11.2121	7.9361	10.5939	8.8701	11.9976	11.8091	10.5129	12.6136	7.4751
NANOG	2.0195	1.1873	1.7113	0	0	0	0	0.9659	0	1.7988	0.7929	0.6467	0	2.283	0	0	0	0.8194	0	1.3326	3.3409	0.6247	0.5601	0.5029	0.6284	0.4661	0	1.702	0	1.1026	1.1785	2.5763	0.6189	0	0	1.285	1.6342	0	0.8052	0.7001	0	1.414	0.9412	0	0	0.8326	0	0	1.4343
NCAPG	5.644	9.2533	7.9152	6.9874	7.4067	10.2001	7.7254	8.3867	7.9074	7.9885	7.3734	8.9797	8.4936	8.6207	7.4158	9.0198	10.0056	9.7715	7.5712	7.2234	6.6496	8.3122	7.5706	7.8236	9.8843	8.0306	8.9874	9.7107	8.9818	7.1423	8.1475	6.2384	4.2733	7.9156	8.797	5.9002	7.8331	9.8046	5.7679	9.9091	9.3884	10.4378	10.4512	9.5647	7.0416	9.5348	7.4721	6.8641	8.5602
NCOR2	13.4022	12.5799	12.6645	13.2083	13.0229	13.3649	12.128	12.5527	12.1093	12.1618	10.689	12.0467	10.5724	11.0218	12.1089	9.4333	11.2203	11.5903	12.6565	12.6484	11.9604	11.8246	11.8074	12.1435	12.452	11.5433	12.303	12.655	12.8472	12.7301	12.8073	12.6075	12.7425	12.6006	12.067	11.7004	12.753	12.3742	12.8002	12.7655	12.4438	12.5812	12.2386	12.0906	12.42	12.5846	13.0477	12.1083	12.2821
NFATC1	8.6954	7.4115	8.4719	8.5522	8.2468	7.7104	8.8063	8.5532	8.0041	8.0613	7.1758	8.0475	7.2131	7.0746	8.0705	7.1937	5.5151	7.6033	9.2252	10.0615	8.9866	8.6734	8.0716	8.013	8.414	8.1936	8.4627	8.0572	7.291	9.0341	8.6538	6.7958	9.0549	8.903	8.9161	8.8411	9.2114	8.5499	9.5215	8.0696	7.8608	5.7797	8.1885	9.2358	9.0838	9.1994	7.9567	8.0257	8.1275
NFE2	6.1424	5.2251	6.4375	7.6182	7.2872	4.6693	5.6779	6.2173	6.1601	5.752	8.012	6.4141	8.1738	3.4665	8.7232	2.4435	4.4717	7.1152	7.0702	5.0396	6.1423	8.103	6.4248	4.8129	5.5751	7.6851	4.7389	1.4277	5.8124	5.3429	4.407	4.4435	5.9927	5.4203	5.3533	4.9286	7.6653	3.506	7.5419	5.8145	4.4009	3.9053	3.1657	6.7336	5.6483	4.9018	7.6092	5.1828	6.2246
NFIC	9.5588	9.7135	10.0796	10.8484	9.9782	9.1364	9.2876	9.705	9.7962	9.2607	8.6422	8.6368	8.4612	8.1501	9.249	7.7119	6.6646	9.1213	10.7653	10.3017	7.7788	9.3781	10.0618	10.2714	9.8523	8.7239	9.8647	9.3862	6.1326	10.0578	9.4878	10.3059	10.4442	9.8296	10.0201	10.3529	10.7341	9.7723	10.2962	10.1572	9.4575	9.3617	9.1669	8.9603	10.1021	9.7232	9.9209	9.5776	8.2985
NFYA	9.6819	9.7936	10.0187	10.5197	10.0053	9.8547	9.8805	9.7711	9.0825	9.8272	9.5131	10.3915	10.0302	9.3863	10.1231	10.1988	9.6619	9.4651	10.1003	9.7389	9.1991	10.1778	9.7267	9.7386	10.0225	10.6631	10.4343	9.25	8.7767	9.4927	10.1101	9.4306	9.2566	10.2208	9.3095	8.9052	9.6496	9.4296	10.1415	10.7244	10.2087	10.1582	9.9275	12.8595	9.657	9.1546	10.1006	10.6583	9.6824
NFYB	9.2814	9.5523	9.3576	9.3094	8.6983	8.9953	9.7397	8.8751	8.7224	8.2257	9.448	9.0525	9.67	9.2316	8.6991	9.654	9.6689	8.8377	8.6703	9.6571	9.5149	8.9731	9.2608	8.5431	8.8381	9.4388	9.3327	9.6926	9.9068	9.41	9.4256	8.7227	9.3731	9.6593	9.2829	8.3379	9.3103	8.8457	8.7075	9.287	9.3601	9.2937	10.0527	9.1876	8.6838	9.4623	8.8465	8.8894	10.282
NIPBL	10.6252	10.0065	12.0039	11.0638	11.2029	10.8848	10.6469	11.7514	9.5065	10.9057	9.8779	10.5658	9.9319	9.7756	10.7273	9.8402	9.6992	9.6133	11.0043	10.945	10.1638	11.3435	10.2251	10.4276	11.0971	10.0175	10.1844	10.9119	11.6302	11.2451	10.8499	11.3031	10.8593	14.0448	11.4015	10.551	11.8317	11.0499	11.3528	10.4651	11.5378	11.2619	11.4965	11.0527	10.5533	10.6122	11.4247	10.6682	11.1068
NOTCH1	10.3695	9.4663	10.6669	10.8138	10.76	8.8843	10.6274	10.059	10.3791	9.8088	7.7769	9.9417	8.1115	8.094	9.6878	7.5674	7.1524	8.6879	10.9056	10.6072	10.03	9.7626	9.407	10.1716	9.537	9.4451	8.8556	12.1797	8.8963	10.0445	9.979	9.5962	11.4004	10.7485	10.0886	11.0184	10.575	9.7228	11.1105	11.0034	10.4029	9.8206	9.5328	10.3433	10.2381	10.4995	10.0378	10.0474	9.8891
NR1H2	10.3283	10.5278	10.3748	10.5106	10.5987	9.9381	10.7522	10.488	10.9841	10.4851	10.9382	10.7538	10.6378	10.8019	10.6411	10.7733	10.6242	10.8569	10.5718	10.9333	10.8638	10.4811	10.0929	10.9615	10.1441	10.4826	10.7474	10.9555	9.6753	10.5949	11.063	10.7976	10.7554	10.5896	10.3032	11.4552	10.7866	10.1261	11.148	10.3791	10.6233	10.6932	10.0275	10.6457	10.6219	10.8385	10.7756	10.5888	10.3632
NR2C2	10.7022	9.2185	10.5595	10.3239	10.3719	9.5894	9.6419	10.2194	9.4976	10.1885	9.0679	9.2839	9.2074	8.6916	8.4284	8.1167	8.8715	8.3906	9.4875	9.7647	9.0643	9.7796	9.797	10.3282	9.3507	9.8366	9.7786	9.6337	10.0974	10.5986	9.7627	10.5198	10.4122	9.9845	9.8847	8.9605	9.9392	9.5322	10.6775	9.9395	9.4869	9.5911	10.8594	9.0389	9.636	9.3398	10.2671	9.6687	9.9647
NR2F1	9.1464	6.1022	9.4052	8.8336	8.1413	8.1367	8.1224	8.3299	6.7154	7.9355	8.3304	7.3764	6.7231	7.6698	8.1716	7.8362	6.4992	8.3854	9.5	10.1354	8.8181	8.8691	9.9514	7.8941	7.9495	9.2788	9.6543	6.7852	9.4497	9.5469	7.6619	8.3242	10.5736	8.5312	8.0526	8.3282	8.8996	7.206	7.8007	8.8141	8.014	9.8375	7.7466	6.6158	8.099	8.7302	8.4097	9.1818	8.2017
NR2F2	10.0452	7.7607	10.3398	9.9096	10.3893	11.0292	10.2665	9.961	9.675	10.1918	9.351	10.4227	9.0766	9.5366	9.2801	9.1101	8.9547	8.7065	9.5639	10.0543	10.3788	9.559	10.0541	10.1773	9.7077	8.8639	9.0485	9.1173	8.2172	10.3862	10.4165	10.0549	10.9363	10.4238	9.8655	9.6629	10.4569	9.6373	9.2244	10.2072	10.2764	7.8951	9.0943	9.7437	9.2393	9.5149	9.8975	10.7739	9.3686
NR3C1	12.2296	11.6072	10.8809	10.3594	10.3133	11.2251	10.8827	10.693	12.093	10.7926	11.0265	11.0832	10.9344	10.0558	9.5092	10.5155	10.4929	11.0898	10.5122	10.8633	10.534	10.7053	10.9926	10.9159	10.8702	11.0042	11.8068	9.7503	10.9696	11.4136	11.0188	10.2207	11.1902	10.8745	10.6576	11.0776	11.5931	11.7815	10.538	11.3929	10.232	11.0163	11.2262	9.3946	11.7876	10.6838	10.2971	10.6475	11.1034
NR4A1	12.4738	11.5317	10.8896	9.8362	9.2261	12.641	12.226	11.5214	10.5643	10.8199	10.9231	12.3212	8.0175	11.2665	8.9151	8.572	10.6756	9.44	9.9525	13.9645	11.8485	10.1526	7.8988	12.0802	10.2344	9.342	10.3987	10.4861	11.0947	8.3876	9.878	12.0328	13.2035	11.5557	8.2473	11.7706	9.5315	10.8931	12.0779	10.577	10.0271	10.6475	11.5115	12.0081	12.4016	8.9849	11.7152	12.2243	9.0953
NR5A2	6.9588	4.955	5.4415	6.0859	5.7686	5.9619	6.6271	6.7645	5.3678	7.1697	5.3157	6.4795	5.507	8.204	5.8579	4.1414	6.1782	5.0824	5.9686	7.6269	6.0949	6.5412	6.3088	5.9321	6.3539	6.7572	5.8487	4.6887	5.098	5.7795	6.4204	4.9858	6.0521	6.1246	4.7682	4.9286	7.0093	5.5615	4.1851	7.9814	6.4837	4.9212	6.8504	6.5974	5.8974	5.6608	5.0227	5.6854	6.1342
NRF1	8.5455	8.7009	8.4811	8.5649	8.7427	8.5205	8.1452	8.1933	8.0414	8.2611	7.9747	8.3965	8.2543	8.1021	8.3305	8.3348	8.7305	8.1839	8.1225	8.771	8.8362	8.2386	8.1888	8.227	8.3296	8.7738	8.5473	8.4547	9.2467	8.6958	8.3996	8.2767	8.8558	8.3125	8.2109	8.2521	8.3814	7.9499	8.6469	8.4008	8.4177	9.0271	8.6238	8.6487	8.2559	8.3739	8.6012	8.0865	8.3695
OGT	11.6865	11.598	11.3742	11.1433	11.0349	10.9764	11.0777	10.6775	11.2712	11.1056	11.9822	10.8864	11.2193	10.9252	10.1979	11.2867	11.216	10.8939	12.1363	10.4406	11.7719	11.9086	11.822	12.5689	10.8153	12.5435	12.7882	11.0741	11.8545	12.2388	10.9994	11.2854	11.4432	10.9442	11.3052	10.8506	10.4058	9.8578	12.8353	11.1705	10.8382	10.0563	11.6796	10.1783	10.1255	10.6396	12.9913	11.4493	12.578
PAF1	10.3602	10.2687	9.4228	10.0011	10.3314	10.4389	10.0902	10.2891	9.9761	10.2419	9.7102	10.6905	9.6638	9.7845	10.3746	10.4834	10.2214	10.4563	9.9683	10.3504	10.4791	9.9362	10.0509	10.1308	10.3872	9.6027	10.0662	10.342	10.756	10.0647	10.393	9.8842	10.4117	9.7226	10.0946	10.925	9.9155	10.0094	10.6245	10.1595	10.4787	11.007	10.6759	10.274	11.0384	10.4772	10.3555	10.0355	10.3897
PAX3	0	0	1.3313	0	2.0208	0.5305	0	0	0	0	0	0	0	0	0.8325	1.0772	0	0	0	0	0	0	0	0	0.6284	0	0.4871	6.9781	0.7355	0	0	0	0	0.9482	0	0	0	0	0	0.9537	0	0	0	6.3355	0.3952	0	0	0	0
PAX5	1.1517	4.7648	2.657	4.1347	6.0272	1.688	6.0262	3.1863	3.0487	4.5431	3.75	3.622	0.9046	2.8454	2.0438	3.458	3.8421	4.6707	3.9108	9.4828	5.0919	4.7263	3.6848	2.3703	5.5161	4.9244	1.5888	4.894	7.6185	6.6962	6.2631	2.6815	4.7681	3.2272	2.4707	2.7543	5.6109	2.0662	5.1448	3.5383	1.3102	6.4632	5.5068	4.6504	3.1501	6.8796	2.3354	3.8814	5.3876
PAX6	5.0341	3.7153	4.4743	4.4728	4.3301	5.2936	4.3713	4.0643	5.1801	5.752	3.8265	3.8083	3.7234	4.0416	4.5633	4.1414	2.8636	3.5491	3.834	5.2557	5.1394	4.1317	4.1761	5.0311	3.1563	3.7229	5.0146	8.4594	5.0115	5.0748	4.9097	5.1041	5.4547	4.599	4.7137	5.1195	4.7429	3.1651	5.2045	4.4338	3.9266	3.1684	5.9041	3.7067	4.7119	4.6781	3.6175	3.9085	4.9042
PBX1	10.0992	9.4307	10.4557	9.1819	8.2211	12.6783	10.1869	10.7234	9.5822	10.3176	9.6014	9.7168	6.4193	10.1063	8.9081	9.1836	9.399	8.0151	11.0945	10.319	9.7192	8.4389	9.813	9.506	9.179	8.9035	8.8034	9.9922	9.4079	11.3977	10.0927	9.9176	11.4454	10.808	10.4178	9.8156	9.8455	10.0072	8.5977	9.3261	9.6985	10.3606	11.3485	9.7908	11.1211	9.5648	8.7028	11.8365	9.8629
PBX3	8.9285	6.9044	9.6108	9.351	8.3416	8.0353	9.2519	8.8275	9.5588	8.131	8.6101	7.942	8.2082	8.0484	8.4736	8.1442	9.3889	9.2078	8.1819	9.0149	8.9471	8.6147	9.3898	8.0835	9.8747	9.8234	8.8951	9.0499	8.542	9.1214	9.9553	8.3423	9.3939	9.1209	9.2957	10.4119	9.3175	9.0197	8.7023	9.6329	9.2765	8.5631	9.1561	8.2226	11.6522	9.4095	9.3038	9.7594	9.1867
PDX1	1.7839	7.4905	4.7832	4.5965	0	0.9175	3.4811	0	0	8.2688	0	6.1294	0	8.7696	7.215	1.687	5.5638	0	2.856	3.8745	5.6298	0	1.2769	0	3.7896	0	0.4871	0	6.7015	1.1026	2.0561	6.9247	0	1.5154	0	1.285	0	0	0	0	0	2.221	6.6491	5.3424	2.159	0	0	0	5.1079
PHF8	9.9522	9.8355	10.4712	9.9508	9.9484	9.9004	10.2303	11.1887	9.4808	10.1143	9.7755	9.2463	8.3653	8.6854	9.6178	9.3717	9.1103	9.1292	9.8243	9.7818	8.9621	10.2524	9.6581	9.9154	9.5512	9.055	9.4333	12.4776	10.7802	10.7076	9.6667	9.9633	10.0745	9.9859	9.8459	9.6319	9.8214	9.0676	9.8247	9.5827	9.2758	9.9325	13.4665	9.5025	9.6843	9.7581	9.9803	9.5303	10.3945
PIAS1	8.6457	7.8271	8.6862	8.8399	8.2826	9.3519	8.2301	8.6089	8.7712	8.8929	8.3724	8.8068	7.9631	9.52	8.6353	7.6653	7.6962	8.0695	8.1266	8.8632	7.965	8.6306	8.3879	8.1903	8.0804	8.395	8.7773	8.9267	8.3017	9.2869	8.6628	9.2142	9.3939	8.2827	8.4463	8.6376	8.6951	8.8102	8.6523	8.6788	8.0057	7.8099	8.8772	8.45	8.307	8.0152	8.1845	8.2535	8.5573
PML	10.3722	9.5099	9.9452	11.8717	10.8714	10.8584	10.5091	10.3383	12.4921	11.8316	10.3835	10.8315	9.0123	11.0483	10.522	9.1641	9.7434	10.7301	11.5163	11.1166	11.7548	11.095	11.8814	11.1372	11.7883	10.7719	10.8229	12.2867	9.9187	10.8121	11.4375	11.5063	10.64	11.2364	11.1727	9.9156	11.1487	12.2342	11.0048	12.2448	11.5102	9.6025	10.3492	9.9426	10.4326	11.2554	9.8705	10.5075	10.9153
POLR2B	11.1042	10.9114	11.6546	10.5462	11.2661	11.5716	10.9379	11.0629	10.9055	11.1387	11.1006	11.7696	11.4158	11.1377	11.0376	10.3177	11.2853	10.8341	11.3035	10.8924	10.7402	11.4744	10.8729	11.3448	11.1347	10.9878	11.94	11.0707	10.6053	11.5474	10.5809	11.3377	10.9291	10.6864	11.298	10.8297	10.8024	10.6522	10.8632	11.1014	10.9406	11.4711	11.6121	11.6137	11.1002	10.7634	11.4326	11.1597	11.2189
POLR3A	8.6826	9.5275	9.225	9.1885	8.2468	10.2139	8.9797	8.9618	8.6817	9.2253	7.8702	8.6511	7.4329	7.8786	7.8093	7.7271	7.5768	8.6222	9.5031	8.9763	8.004	8.9716	8.5112	9.3534	9.3456	7.9594	8.4058	9.6436	11.376	8.8418	9.0899	9.1854	8.9911	9.2209	8.3757	8.8275	8.9481	9.0285	8.7229	9.3642	8.7377	10.4656	9.4724	9.0572	9.0283	8.8776	9.6233	8.8249	9.3246
POLR3D	7.9707	9.0701	8.9719	9.0456	7.9977	9.6836	9.2654	8.7223	8.8149	7.845	8.6155	8.3989	7.8312	9.0286	8.9497	9.1245	8.3586	9.3981	8.648	8.4175	8.1818	8.2295	9.1698	9.3807	8.6262	8.2829	8.9996	8.8048	8.4869	8.1635	8.4911	8.4032	8.2666	8.8974	8.4504	8.5211	8.0953	8.8778	8.5205	9.0803	8.8759	8.7818	8.9061	8.8154	8.7242	8.5734	7.9176	9.3418	8.5959
POLR3G	5.3899	5.6672	4.3186	5.7374	5.922	8.8034	4.8871	4.7914	6.7903	4.062	6.2975	4.9792	8.4504	6.0935	3.8353	7.9827	7.6349	6.8254	5.6023	5.2268	5.5442	7.0161	5.5551	5.7201	6.4243	6.9159	5.8487	5.1211	6.8585	5.4604	4.3184	3.0392	5.6366	6.4501	5.8209	4.2449	6.3484	4.684	6.2711	8.0044	6.0208	7.1138	7.4629	5.6123	5.9933	5.0622	7.5855	6.1741	7.0014
POU2F1	6.8787	5.6852	6.412	6.5305	6.5704	6.8145	6.7684	7.289	4.5816	5.9385	4.7747	5.1951	4.3962	4.5502	6.492	6.1482	5.7852	3.6404	6.7531	7.1131	6.5639	5.9344	5.9806	6.2493	6.465	5.5937	5.6553	7.0473	7.877	6.7278	6.7517	6.5189	6.8333	6.9395	6.0688	7.065	5.8134	6.8748	7.0006	6.5168	7.0326	7.6179	7.6508	7.7683	7.1545	7.2892	7.0343	7.1384	6.2246
POU5F1	1.5021	1.1873	7.1054	1.2174	4.6704	9.2196	2.0624	2.4032	3.851	4.8167	2.9247	4.9098	4.5652	6.3338	2.0438	5.1241	3.9912	1.3387	7.0269	0	6.0319	2.745	0.9626	5.9628	2.0009	1.1004	3.3771	3.1517	4.4121	5.3405	6.166	5.6235	5.7841	0.9482	4.6571	3.8002	1.86	3.8628	6.5154	3.2376	1.6191	1.2214	1.9364	1.7238	1.9395	1.1186	1.8486	2.5477	2.7389
PPARD	10.726	9.8101	10.6176	10.4551	10.3918	9.0288	9.9246	10.2569	10.3712	10.6283	9.3477	10.4096	8.8635	9.0222	10.5747	9.2081	8.7145	10.5034	10.5268	10.1069	9.6836	10.4852	10.3111	10.5264	10.8921	10.2462	10.3569	9.6221	9.6056	9.6128	10.7613	10.0989	10.004	10.6299	10.8624	10.0672	10.6586	10.8098	10.0366	11.5889	11.4728	9.6505	9.4479	10.6909	10.4702	11.016	10.5605	11.2316	10.3311
PPARG	8.1766	5.1493	8.0776	6.5813	9.0311	9.3607	6.7257	9.1515	9.6671	10.2711	9.946	9.7494	10.9312	12.6621	8.7206	8.5551	8.2098	10.0226	5.756	7.2845	9.155	8.9739	6.1919	9.3598	8.2823	8.8171	6.681	7.775	5.5511	6.0901	7.8395	9.674	7.0931	7.6564	8.44	5.4628	8.2504	7.973	8.417	9.0086	8.5294	4.6988	6.2963	7.9774	5.7531	7.7322	9.0917	9.4177	6.0502
PRDM1	8.6545	10.1738	8.8108	9.3064	9.3153	7.6447	10.6134	8.9769	9.8488	8.7199	7.945	9.5613	7.3582	8.9292	7.9974	9.2923	7.937	8.3385	8.3773	11.0623	9.2874	10.6027	9.4769	9.0299	9.8873	9.8106	9.4341	8.821	10.1019	8.7525	10.4906	8.8453	9.6239	9.6443	10.0187	9.217	10.1162	9.3873	7.8007	9.572	9.921	8.9554	8.9737	8.3981	9.1716	10.2091	8.2421	9.2066	10.9812
PRKDC	11.6574	12.7908	11.6831	12.1137	11.8458	13.7202	12.2046	13.2903	11.75	11.8365	9.7935	11.5768	11.0787	10.5873	11.8301	11.8268	11.2569	12.2175	12.8976	11.8989	10.7996	12.3523	11.1296	12.1112	12.7478	11.1612	10.2032	13.3683	12.8044	11.8626	11.9161	11.6938	11.8205	12.9508	12.2328	11.2007	12.8111	12.3563	11.6465	12.7393	12.5936	13.4182	14.2806	13.1196	12.4151	12.1048	12.1707	12.2601	11.8507
RAG1	5.7091	3.2176	7.8357	4.2396	4.026	5.8552	3.6365	5.5471	5.2022	6.6224	2.9247	5.4214	2.8287	6.3199	4.303	5.5045	6.5241	2.2701	5.756	3.9474	5.6627	3.9664	4.3201	5.6136	6.2491	3.9886	4.1265	8.7642	7.5226	5.2804	4.5304	5.4252	5.8922	4.7056	4.4394	4.8588	4.5294	4.2728	4.8778	6.4819	4.5723	5.5833	5.8892	6.2146	5.1434	4.121	5.8349	7.6401	5.7026
RARA	10.8202	10.7527	10.0007	10.584	10.5077	8.8965	10.3376	10.7099	10.844	10.23	9.6924	9.7896	9.4266	9.6212	10.2348	8.3198	9.4947	9.5806	10.4468	10.5166	10.2414	9.7367	9.8393	10.0234	9.9646	10.0052	9.9509	9.2012	8.6724	10.1149	10.0443	9.9981	10.6318	10.6215	10.4421	10.1157	10.8566	9.9161	10.719	10.9016	10.7209	9.6523	9.3564	10.4312	10.381	10.6449	10.5391	11.4725	9.4691
RARG	9.2528	7.7306	10.4313	9.3214	9.6885	9.3733	9.2489	9.5595	9.3483	10.5147	8.7928	8.5697	8.8029	9.85	8.132	8.0446	9.6179	9.4745	8.9529	8.9433	9.9507	9.9157	9.8777	8.719	11.3775	9.582	9.1631	12.0968	7.1563	8.9892	9.9049	10.1248	9.9417	9.8573	9.1495	9.543	9.2443	11.7864	9.0563	9.3825	9.8902	7.848	7.103	8.7783	8.9246	9.2539	8.2531	9.0128	8.698
RB1	10.3953	9.9785	10.7145	10.2832	9.9111	10.6772	10.1607	10.0112	9.6461	10.0684	10.0089	9.9284	11.3246	10.6698	9.9551	10.0082	9.854	9.7452	8.5702	10.4095	9.9127	10.0293	10.2943	10.6916	10.1117	10.379	10.4687	9.931	8.8554	9.8519	10.2143	10.1808	10.2687	10.3322	9.2887	9.895	10.5987	9.8981	10.0243	10.6828	9.9214	11.4725	9.0499	9.2824	10.5482	9.8117	9.7401	9.3866	10.3387
RBBP5	9.3287	8.8719	9	9.7981	9.5079	9.9755	9.0437	9.5776	8.9203	9.0874	9.463	8.9506	9.2036	9.1337	10.0935	8.9639	8.934	8.6278	9.3321	9.4074	7.6535	9.1494	9.4101	8.6428	9.1844	8.8663	9.2963	8.6147	8.23	9.3592	9.0882	9.0581	8.9494	8.7369	9.1571	9.2817	9.2691	8.8077	9.0236	9.0474	9.0735	9.0363	9.9523	9.303	9.0897	8.56	9.0034	8.519	9.7071
RBL2	11.8972	10.2366	11.6005	10.557	11.3669	9.75	11.1939	11.063	11.0285	11.2469	11.7639	10.8905	10.7907	10.6191	10.6837	10.0816	9.6574	10.7813	11.0096	11.117	10.9273	11.0462	12.0395	11.3755	10.6199	10.7079	10.0436	10.4963	10.4907	11.5984	11.5337	11.801	11.4064	10.3576	10.5883	11.0975	10.6062	11.4983	11.2171	10.7787	10.7298	10.2486	10.64	10.6773	11.0088	10.762	10.9198	11.1645	11.5815
RBP2	1.7839	0	0	0	0.8193	0	0.7096	1.2809	0	3.6519	0	2.4659	2.1661	4.2317	2.5071	0	0	0	0	0	2.7458	0.346	0	1.1707	0	1.1004	0	0	0	0	1.1785	1.8905	1.6521	0	0	0	0	0	0	1.8067	0	0	2.7049	1.9193	0	0	0.9009	1.085	1.0943
RBPJ	9.598	10.5672	9.5229	9.162	9.1621	8.6681	11.2	9.659	8.9839	9.2723	9.375	9.0904	9.256	8.4663	9.433	9.0266	8.8334	9.5734	9.5549	9.5805	9.9803	9.852	10.1269	10.0222	10.5272	9.7557	10.2942	9.0727	10.7115	9.9514	9.3212	8.3242	9.7504	9.7493	10.0313	9.6603	10.5484	9.8763	9.3814	9.9708	9.8871	9.7262	9.8586	9.0505	9.9123	10.6554	8.8672	9.6479	9.5022
RCOR1	10.3131	10.1415	9.4974	9.9498	10.2007	11.3285	9.9545	10.4179	9.9952	10.9193	9.2949	9.0799	8.7542	10.0506	10.0831	9.2561	8.5995	8.7378	10.3501	9.9781	9.8685	9.8342	9.6513	10.2849	10.6689	9.5784	10.1709	9.6385	9.2979	9.5862	9.8035	9.7666	9.4656	9.7336	9.33	10.8308	10.0046	10.9147	9.2008	10.5244	10.0114	9.5034	9.1232	9.5413	10.0234	9.6451	9.4564	9.0703	9.8951
RELA	10.994	10.8543	11.3693	11.0115	11.3631	11.4149	11.11	11.0836	11.4642	10.7138	10.687	10.9888	10.827	11.3826	11.3617	9.6874	11.3982	10.3197	11.1579	11.3098	11.0198	11.2156	11.2078	10.9156	12.2324	10.8821	11.2825	10.4753	11.2012	11.1075	11.1578	11.3956	10.8643	11.7241	11.1363	10.8371	11.1729	11.6568	11.1504	11.1761	11.4158	11.4161	10.9245	11.0369	11.0043	11.227	11.5021	11.2473	10.8714
RFX2	7.1322	6.4676	6.6593	7.4035	7.799	6.3556	7.0362	7.4232	7.5322	7.2888	7.1758	7.5078	6.127	7.0746	8.0995	6.5917	7.1038	6.5354	8.743	7.908	9.5025	7.0221	7.1678	8.3919	6.8737	7.0086	6.1716	6.0148	9.3429	9.1896	6.8887	6.8811	11.001	7.8314	8.6431	7.6282	7.4949	7.8287	10.1444	6.8177	8.0007	6.9756	7.8915	9.0854	8.0189	8.6156	7.1823	7.5175	6.8816
RFX5	10.0029	9.6633	10.9632	10.0434	11.5324	9.0995	9.7923	9.8274	10.4955	10.2161	11.7218	10.2559	10.3639	9.6381	8.9901	9.2189	9.073	10.5057	10.8974	10.5196	10.1311	10.9604	11.1424	10.5638	10.8956	10.6505	11.1018	10.3135	9.4359	11.2901	11.8443	9.5078	10.1217	9.4851	10.7459	9.3923	10.4191	10.2313	10.6536	10.1984	9.8431	9.7177	10.4018	9.2239	9.8202	10.1924	9.8966	9.8044	10.5701
RING1	10.0651	9.8183	9.2522	9.5102	9.4711	8.8748	9.4911	9.4229	9.2863	9.5771	9.7265	10.78	9.2164	9.3963	9.8936	10.6432	9.8055	9.3345	10.182	9.9046	10.1457	9.9972	9.7658	9.7116	9.7767	9.7952	9.5956	9.1942	9.7859	9.3209	9.6711	9.016	9.514	9.5202	9.3323	9.7218	9.5182	9.171	9.7006	9.9187	10.1851	10.7932	9.8082	10.6866	10.0221	10.2573	9.9971	10.0776	9.7581
RNF2	9.0844	9.0769	9.0749	9.4084	9.2242	10.0385	9.3323	9.7456	7.3757	8.7672	9.3956	9.054	10.8201	9.947	9.2266	10.0129	9.9476	8.6444	8.842	9.3912	8.4712	9.2278	9.2314	7.5144	9.2152	10.1804	9.7907	8.516	8.8943	8.9826	8.631	8.4999	8.5525	9.0644	9.0892	8.9052	9.3222	8.6761	8.3056	9.0935	8.9589	9.4133	8.9089	9.3488	9.0099	8.6356	9.1928	8.8723	9.2472
RUNX1	11.9821	11.0534	11.1297	12.2764	12.325	10.1488	11.6765	11.1109	11.6004	11.548	10.9554	9.9591	11.2475	10.3169	11.6974	10.6321	9.7991	10.7223	12.1111	11.3304	11.5145	11.9931	11.7218	11.4805	11.5637	11.7834	11.8728	10.3071	10.3351	11.3085	11.3874	12.0284	11.3825	12.5688	12.1524	11.6919	12.4888	11.2966	11.6823	11.7235	11.823	11.3644	10.4782	10.9949	11.4875	11.774	12.2482	12.1894	11.5477
RUNX1T1	5.8834	3.9717	4.4243	6.7507	4.6704	2.663	5.6045	5.4403	4.7709	4.9426	4.2716	3.5542	2.1661	3.4665	4.1207	2.9372	1.746	2.8314	4.6983	5.4182	3.9326	4.4505	7.028	5.1878	4.8636	5.2764	5.9738	1.0887	7.6379	6.1955	5.1339	5.4552	6.792	6.7779	6.0022	3.1542	6.3943	3.506	2.4553	6.0773	5.5867	2.5835	8.3259	1.5134	4.5466	5.7577	3.651	5.428	5.5361
RXRA	11.3855	9.9591	11.7453	11.0696	11.2099	9.8345	10.6075	10.6328	10.4238	11.3133	10.0119	10.4855	10.5658	9.6713	9.4199	9.2323	9.1587	9.8836	11.1476	10.7952	10.4547	10.7395	10.0334	11.0376	9.8557	10.9654	10.5494	11.7255	9.1655	11.6241	11.3935	10.9135	11.4531	10.1959	10.8411	11.049	11.4189	10.4672	10.8701	10.4433	10.5183	8.8789	9.8615	10.4254	11.7812	10.5801	10.4287	10.5347	9.7871
RXRG	4.6687	1.1873	1.3313	5.2009	2.4821	1.4739	3.9647	3.5805	6.4084	5.1583	8.3564	3.1568	1.8544	0	4.1841	3.458	0.8358	0.8194	3.5754	2.9697	4.6749	3.0081	4.482	4.477	0	2.1481	1.3821	2.131	0.7355	1.7202	1.5336	5.1414	4.9789	0.9482	3.1822	3.7238	7.3302	0.8456	1.3189	3.2376	0.9168	2.221	2.9537	3.4037	2.0534	1.9005	0.9009	3.6752	1.4343
RYBP	9.8679	10.1521	10.3134	10.312	10.1414	10.0602	11.0687	10.6767	9.9138	9.9648	9.2694	9.5141	9.9638	9.4674	10.1747	9.136	9.544	9.8117	9.9388	10.4383	10.0189	10.5374	10.1691	9.4102	9.9258	11.5624	10.4882	9.7503	10.894	9.9894	9.8096	10.029	10.2787	10.4633	10.5578	9.4993	9.9987	9.8341	10.7963	10.1115	10.0127	10.7085	10.0275	9.7421	9.7251	10.5926	10.4336	10.3556	10.1756
SALL4	4.0775	4.925	4.2627	5.093	3.6401	5.506	4.8871	5.0416	4.857	3.2117	5.5138	3.622	4.6677	4.5502	3.3743	5.4321	6.7301	4.1557	6.5519	2.9697	2.9726	3.6612	7.0015	5.2043	5.5915	5.3045	5.3632	4.8664	2.9355	6.1612	4.4493	0.5373	4.7681	7.5242	6.0904	2.1991	5.3752	2.3176	7.2334	4.9963	6.3223	0.7363	2.4855	8.3781	2.9877	6.284	3.2738	5.8204	5.9345
SAP30	5.9843	7.2453	6.0652	6.5713	7.0076	6.5392	6.4392	6.4075	7.222	6.7826	7.0217	6.3753	7.6107	6.7616	6.5412	8.0015	8.1352	7.9317	6.8827	7.081	7.2504	7.527	7.2645	8.6518	7.3785	7.7858	7.5741	6.8216	6.2757	6.1379	6.9782	6.5401	6.5578	7.075	7.9055	5.0586	7.5647	7.7129	6.0772	7.6878	6.993	8.1361	8.3733	6.9034	6.3235	7.5698	6.9824	6.4897	7.0701
SCML2	3.5844	6.1678	4.4743	3.7645	2.6671	7.1843	5.1678	5.7651	2.7216	2.9282	4.0343	3.0623	3.8156	3.1266	4.8634	6.541	6.5241	4.3303	3.834	4.4263	3.1685	4.4505	3.737	3.616	3.951	4.6454	5.5846	7.9462	5.098	5.2151	3.8345	2.2048	5.0506	5.1451	2.7121	3.6432	3.8228	2.7178	2.4553	5.5803	1.9854	7.2045	8.1961	5.7921	2.9292	3.4793	3.8081	2.8968	6.2783
SETDB1	10.5265	10.1035	9.5982	10.0853	9.9837	10.5683	9.7567	10.3028	9.3765	9.6663	9.6536	10.4023	9.7081	9.6465	9.9976	9.1918	8.6426	9.2392	10.6291	10.0869	9.5239	10.2997	10.2668	9.8717	10.018	10.5833	10.4878	9.3959	10.9576	10.213	9.9799	9.4334	9.8205	9.4414	9.8331	10.0071	9.7623	9.735	10.0489	9.5306	9.994	10.434	10.4361	10.0659	10.0282	9.9238	10.682	9.6433	9.7505
SF1	12.1948	11.7751	12.2908	12.046	12.155	12.6067	12.0338	12.1386	12.1872	11.7664	11.3734	11.5012	10.9189	11.4889	12.2546	10.3899	12.1649	11.0868	11.7899	12.3531	11.8121	12.0617	11.9376	11.8413	12.3189	11.9637	12.2342	11.9467	11.8653	12.2322	11.7553	11.8126	12.2961	12.0243	12.047	11.9382	11.9679	11.6617	12.3669	12.2916	12.3058	12.6703	12.28	12.3156	12.3065	12.1901	11.8354	12.1159	11.8777
SFMBT1	7.5256	8.4631	8.0155	8.0627	7.707	8.8871	6.5214	9.9569	8.7489	8.9276	7.7078	8.1343	6.8041	8.9269	6.3473	7.2683	8.5759	6.9012	7.4117	7.7793	7.9451	7.157	6.4948	7.8453	6.9297	6.5437	8.0136	7.8891	7.5069	8.2033	7.9056	9.466	8.1786	8.3334	8.6612	7.9039	7.6236	7.7929	7.791	7.7665	6.9693	7.382	8.1763	8.0865	8.1686	7.6421	8.6204	8.703	7.8003
SFPQ	11.8785	12.3794	11.841	12.4644	11.9258	12.7425	11.9994	12.1066	11.8889	11.8015	11.3054	11.5925	11.4073	11.6986	12.2222	12.0621	11.8269	11.3047	12.0194	12.238	11.8421	11.9457	11.8431	11.4224	12.3227	11.8693	12.6512	12.113	12.2797	12.1061	12.1191	11.5378	11.7407	11.9938	12.3213	11.7866	11.6974	11.7391	11.9322	12.3932	12.3175	12.7616	12.8552	12.7404	11.6356	11.8007	11.5312	11.6958	12.2875
SIN3A	10.92	10.0549	10.9676	10.7509	10.6903	11.5028	10.3291	11.1119	10.5363	10.9695	9.8869	10.4451	9.4375	10.0621	10.5747	8.9282	10.0419	9.8469	10.7079	10.901	10.357	10.5111	10.6164	10.7229	10.1617	10.0894	10.7558	11.5283	10.2868	10.8641	10.6317	11.0404	11.0291	10.3722	10.5846	10.6466	10.4368	11.0087	10.7706	10.7769	10.3284	10.6571	11.2265	10.1601	10.9082	10.3427	10.323	11.2458	10.5793
SIRT6	7.8912	8.2497	7.261	8.5674	7.1542	7.4383	7.9253	7.3151	8.565	7.9974	8.0722	8.102	8.3499	8.7645	8.5627	8.8295	7.9043	8.3688	7.9827	8.4111	8.9185	7.8144	8.7252	8.5088	8.6132	8.408	8.2735	7.4931	8.8134	7.7288	7.63	8.4745	7.8472	7.8947	8.1222	8.098	7.9464	8.5251	8.1662	7.6834	8.7125	8.8195	7.8989	8.4086	8.0083	8.8313	7.9601	8.1391	7.9402
SIX5	8.3939	8.8778	9.1538	8.8606	8.7883	10.1623	8.8566	8.6454	8.5151	8.307	8.2972	8.1488	7.6921	7.7906	8.7339	8.1722	9.0793	8.053	8.6786	9.0086	9.1125	8.1533	9.1288	9.1127	8.4739	8.3686	9.0276	9.0437	8.9399	8.9327	9.2254	8.5837	9.2	8.7772	8.5036	9.3923	8.435	9.1015	9.2008	8.4034	8.7801	9.1497	6.9822	9.3247	8.1559	8.8276	8.7028	8.8817	8.4514
SMAD1	8.7018	8.9799	9.6399	9.5076	9.1466	8.3184	9.8118	9.4828	9.3359	9.0918	8.5122	8.4441	7.9881	9.079	10.5879	8.938	9.2264	8.828	9.6349	9.3244	8.9963	9.4323	12.0525	9.2691	9.4568	9.7557	10.4343	9.8149	8.8408	9.6779	8.8183	9.0222	9.0593	9.7478	10.0677	9.1419	9.1882	9.3419	9.112	10.0701	9.1848	7.4981	9.7118	8.5628	9.112	8.9409	8.8144	8.2849	9.7553
SMAD2	11.0013	10.8164	11.8189	10.3975	11.5298	12.7002	10.6028	10.7315	10.3247	10.3708	9.9598	10.2692	10.8612	9.7551	10.3437	10.1347	10.044	9.6329	10.3475	10.8854	10.3782	10.3838	10.6393	11.2457	11.2288	10.6099	10.9986	11.3492	10.2495	10.7658	11.0979	10.4072	10.9798	10.6593	10.7107	11.2539	10.7035	10.4591	10.9049	10.715	10.2436	11.8875	10.3512	10.5685	10.9456	10.1798	10.7572	11.2879	10.7175
SMAD3	10.4148	9.3582	10.0644	10.8349	10.0937	11.4857	9.4379	9.7157	10.4938	11.864	9.3494	10.1055	8.6702	11.2377	10.3813	9.136	10.4763	10.5461	9.663	10.6791	11.8334	10.1041	10.15	10.2254	11.3393	9.4284	10.5632	11.5926	11.32	11.3289	11.1401	11.9107	10.8959	10.5319	10.3084	10.2245	9.3199	11.8338	10.168	10.9296	11.0965	8.9418	10.8461	10.584	10.0365	10.764	9.8521	9.7259	11.1075
SMAD4	10.7874	11.3308	11.3563	10.3034	10.3215	10.8819	10.3595	10.3094	10.3252	10.4305	10.0743	9.9308	10.8694	9.9825	8.5952	10.3038	10.3886	10.0734	10.1946	10.6477	10.3169	10.4666	10.3281	10.87	10.0796	11.015	11.094	10.8923	10.0924	10.643	10.4678	10.4939	11.0395	10.5783	10.2476	10.6724	10.546	10.2954	10.6868	10.4467	10.0206	10.034	10.2822	10.4437	10.2213	9.9955	10.7386	10.7039	10.6524
SMARCA4	11.1844	11.6332	11.4036	12.8019	11.9205	9.019	11.6194	11.7031	10.5011	11.0543	10.3442	11.0828	9.67	10.4296	12.7513	7.8776	7.4913	10.8569	12.3072	12.0064	11.2731	9.6293	11.3274	11.3313	12.2447	10.496	11.0432	13.0516	11.5921	11.5276	11.0328	10.6751	11.5865	11.4369	11.9272	12.1521	11.7236	11.3835	12.032	11.886	12.0148	12.7431	12.1477	11.3393	11.8421	12.0988	12.6045	12.0263	11.6249
SMARCB1	10.3111	10.7875	9.6765	10.4248	10.356	10.564	10.521	10.6526	10.4769	9.8351	9.8042	10.5615	10.7414	10.7607	10.91	10.3463	10.208	10.6292	10.3825	10.8281	10.8088	10.0934	10.519	10.1752	10.8305	11.2057	10.261	10.6397	10.0294	10.0632	9.9001	10.1358	10.5061	10.5228	10.2694	10.6172	10.4617	10.64	10.4186	10.3781	11.2492	11.389	11.5934	11.0491	10.6459	10.6386	11.3097	10.2446	10.4984
SMARCC1	11.4697	11.3555	11.6681	12.4598	11.9239	11.424	10.9839	12.8628	11.1078	11.5085	10.5443	11.1894	10.8339	10.9637	11.1652	10.0466	10.8242	10.8171	11.477	11.464	10.5279	11.2925	11.352	11.4432	10.8594	10.7063	11.0056	12.0161	11.1905	11.2828	11.0493	11.6796	11.0792	11.6004	11.3921	10.7846	11.2283	11.0286	11.6234	11.3787	11.3524	12.9585	13.3641	11.5902	11.6405	11.1959	10.8868	11.4026	11.0817
SMARCC2	11.8516	11.0103	11.6718	11.643	11.1982	11.2016	11.0516	11.2642	11.2735	11.3761	10.1373	11.3824	9.4156	10.4125	10.9424	10.1823	11.1765	9.9926	11.0717	11.2074	11.1831	11.4221	11.0281	11.4767	11.4679	10.7725	10.7005	11.5599	11.7142	11.2131	11.4815	11.5294	11.3741	10.9632	11.0902	11.0612	11.2201	11.9075	11.5433	11.3184	11.1327	11.515	12.6866	11.5887	10.7146	11.2503	11.8708	11.2392	11.3353
SMC1A	10.6457	11.4177	11.5549	10.8202	11.376	12.1243	11.3769	12.0478	10.7141	11.3329	10.1373	10.9256	8.783	10.0464	11.4388	9.8367	11.6462	10.4173	11.0691	11.2309	10.1986	11.0585	10.6495	10.8139	11.1257	10.064	10.4518	11.6468	11.6491	12.0319	11.6226	11.4076	10.9449	11.6103	12.2022	11.6256	11.6532	12.0321	10.6736	11.5682	10.8734	12.1238	12.5132	12.2982	10.6961	11.5686	11.7219	10.518	11.7233
SMC3	10.0485	10.2347	10.9638	10.1321	9.7384	11.3955	10.2967	10.2842	10.1902	10.2865	9.1535	10.3539	9.2185	8.8248	9.3142	9.6835	9.9163	10.0279	10.3318	10.3173	9.7832	10.1785	9.9815	9.3834	10.7635	9.8343	9.4028	11.2459	10.7671	10.3862	11.028	10.4581	10.4788	10.5192	10.5578	10.1025	10.3092	10.7476	10.2349	10.9452	12.9246	12.0322	11.1256	11.145	10.4483	10.1666	10.4924	10.5636	10.5841
SNAI2	7.1694	7.3164	5.8355	8.0118	6.9101	4.5648	8.6439	7.4821	7.9497	5.6841	6.1564	6.746	7.9273	7.5379	7.366	9.2743	6.0978	6.9104	7.9827	7.7793	7.5779	7.835	9.7137	6.8332	10.3548	9.1217	8.6475	9.3506	5.8124	6.3147	8.4369	5.0263	10.4106	9.3621	8.9737	6.4582	9.0561	10.4126	5.6098	10.0897	9.1693	6.9602	6.6403	6.8922	7.838	8.3255	7.4585	7.2805	9.0605
SNAPC2	7.9023	8.6048	7.317	9.4838	8.4015	8.1969	8.4609	7.3702	8.5565	7.9596	8.2389	7.9084	9.0147	8.5756	9.0338	7.779	7.7017	9.4463	8.7997	8.7533	8.9134	8.145	9.2596	8.9187	9.2473	8.7381	8.9582	7.4332	7.9983	7.9255	8.153	7.7475	8.2284	8.4221	8.4504	8.5601	8.8396	7.9312	8.1774	9.4336	9.0194	9.0372	7.3481	8.4086	8.7603	8.8534	8.1888	8.3372	8.0212
SNAPC4	8.5781	7.6132	8.5084	8.6145	8.2719	8.0881	7.6881	7.7225	7.9066	8.366	6.9206	7.7582	7.0423	7.2164	7.3385	5.6709	6.4992	6.9012	9.1638	8.1964	8.6561	7.7827	8.0993	8.3629	7.7967	8.6749	7.4992	9.3355	7.9173	8.6009	8.1971	8.1123	9.1947	7.7277	8.5893	8.3282	7.3207	7.2137	9.0543	8.5704	9.4011	8.884	8.5747	8.1863	8.5985	8.6328	7.7495	7.9094	8.1334
SOX17	6.7939	5.1231	3.7148	5.5045	3.3469	3.43	6.1346	5.5763	4.1528	5.0899	4.7356	5.4214	4.5652	4.2317	6.4668	5.0525	3.9189	4.9459	4.8228	7.7077	6.1882	4.8262	4.8574	4.5812	4.9167	5.2764	5.1835	4.2922	4.2445	4.8636	5.8385	5.1598	7.5747	6.7532	5.1219	5.9887	5.7723	5.0037	4.6817	7.6502	6.1223	5.881	5.7482	6.4824	5.29	5.6496	5.0977	6.0875	5.1314
SOX2	3.7244	7.9846	8.7047	8.6267	7.2369	7.2823	6.6995	10.0238	9.5416	9.1601	6.4136	7.119	3.5191	8.3514	9.2601	12.1609	7.4659	4.7134	7.3018	8.3283	9.1035	2.2611	2.3976	7.8583	7.103	3.5922	5.5966	12.9324	9.1145	8.1921	3.4734	8.8268	9.9323	8.7432	9.9214	4.4485	2.3808	0.8456	8.1396	3.5766	7.9957	10.5215	9.5588	8.0733	6.798	6.284	6.7387	1.8168	9.3895
SOX4	11.6265	12.1399	12.602	13.2354	11.7058	11.5973	13.0275	12.6778	11.3061	11.1706	10.5882	12.1812	10.7997	11.5024	12.923	11.6256	10.7512	11.4495	12.059	12.0625	11.6452	11.4982	11.6382	11.5719	11.2942	12.1467	12.4338	11.8827	12.5231	12.1764	11.4726	10.344	11.2193	12.6461	12.2641	10.439	10.8517	11.6614	12.5229	11.5092	12.6839	12.8349	12.0941	13.5158	11.843	12.2679	12.4382	13.0421	12.2488
SOX9	5.6922	5.9011	10.0664	9.3757	5.574	7.0456	7.4256	9.7182	7.9691	11.6398	6.7445	7.853	3.1454	11.4901	11.8246	4.5359	10.5324	7.5276	8.0857	9.4106	10.774	5.2319	9.0406	11.2824	8.5744	8.6367	8.5285	9.0015	7.5226	8.1402	8.6807	11.6687	11.9365	8.3704	9.7686	6.6038	6.4299	10.2455	9.112	10.7276	9.5707	4.0858	7.8384	11.7132	8.7759	8.5283	5.384	5.3705	7.0578
SP2	9.3613	9.0319	8.7637	9.0071	9.6215	8.77	9.2817	9.3007	9.0029	9.2742	8.3402	8.6632	7.1874	8.531	9.3646	7.6008	8.2098	8.4277	8.8197	9.4996	8.8071	9.1188	9.0471	9.2326	9.1939	8.8305	8.924	9.6916	8.7209	9.3466	9.4096	9.5317	9.87	9.1845	9.1078	9.4659	9.2101	9.0108	9.2044	9.3463	9.2834	9.712	9.6292	9.3254	9.1308	9.3277	9.315	9.3374	9.3711
SPDEF	9.8248	10.7527	11.3337	8.8668	10.2147	3.1699	9.822	8.9796	10.7539	10.2488	8.6101	9.5505	4.8961	8.2921	10.9746	6.9693	5.2435	9.0627	9.3751	6.9978	9.047	8.0626	9.432	10.6828	7.345	8.3417	7.7593	3.324	5.2819	6.904	12.4035	10.8103	9.7067	6.7408	7.8081	11.6266	8.4972	10.3426	8.1995	10.3939	7.4828	9.1276	4.8686	6.5023	11.515	10.3668	4.8599	8.6486	9.1453
SPIB	4.3174	3.0046	4.144	4.2396	6.3716	2.0395	7.057	5.0827	6.0178	6.6344	6.5439	5.9026	3.1454	3.8225	5.3786	5.1905	4.4198	6.2174	4.0532	9.8617	8.7585	5.7138	3.6305	4.3051	5.2628	6.5019	3.0407	7.1482	1.8718	7.9888	7.3574	3.6184	6.2781	3.2272	4.261	4.0078	6.0834	4.6386	5.7764	6.6484	2.6616	2.4136	5.4573	5.8551	3.8628	7.9369	4.2198	5.7088	7.2476
SRC	10.1559	11.2819	11.0064	10.3681	11.3851	8.4708	10.268	10.516	10.8044	11.828	9.7828	11.429	9.7096	11.1258	10.7173	10.2137	11.6762	10.6873	10.4716	10.3587	11.2519	10.5714	9.8348	11.0741	11.1949	9.9152	10.0433	11.3395	11.3312	10.1926	11.1279	12.6061	10.8033	10.8266	10.4237	10.8624	10.1553	10.4468	10.5745	10.3292	10.7181	10.6845	10.5849	12.1595	11.5127	11.2345	11.7982	11.1059	11.3264
SREBF1	12.2906	10.4196	11.1519	11.3276	11.3411	11.5048	10.4792	11.2569	10.8273	11.0876	10.8116	10.2008	9.0789	8.3785	11.7539	11.3567	9.2784	10.9941	10.4998	10.9785	10.8293	11.4633	10.091	11.7828	10.4261	12.3389	11.6555	11.6295	10.6573	10.523	11.2471	11.5743	11.0025	10.4718	11.0629	11.5233	11.2425	11.0629	11.0584	10.3597	10.7097	12.4144	10.6694	10.7324	11.0241	11.1049	10.55	10.4752	10.4127
SREBF2	12.1095	11.2988	12.4088	11.8694	13.072	12.7394	11.471	12.002	11.6791	12.2038	11.0645	10.8912	10.5271	12.3015	12.4708	10.2679	11.5165	11.581	10.3063	11.9351	11.8217	11.5835	11.2348	12.7335	10.9198	10.4562	10.441	12.2416	11.151	11.395	11.4949	13.0893	11.5125	11.317	12.1991	12.7851	11.7042	12.2793	12.0328	11.1153	11.7267	12.1163	12.3225	12.2494	12.486	12.1315	11.7386	12.432	11.693
SRF	9.8013	10.3165	10.6183	10.21	10.3211	10.4024	10.2349	9.864	9.7594	10.5131	9.3703	9.9517	8.9902	9.7512	10.1027	9.5952	10.4029	9.582	10.0353	10.6295	10.2304	10.2328	10.4305	10.3491	10.8348	10.188	10.0526	10.274	10.2573	10.0694	9.7757	10.0525	10.0852	10.8788	10.1762	9.6095	10.2562	9.7187	10.0315	10.2825	10.5212	10.9765	9.9361	12.29	10.3054	9.9542	10.1623	10.3319	9.8873
SSRP1	11.4706	12.0664	12.0063	11.3733	12.3598	12.4049	12.3775	12.1104	11.9686	10.8881	11.1797	11.724	10.7355	11.5609	11.8289	12.1903	12.0219	10.9423	12.15	11.7475	11.2496	11.8376	11.3181	11.9829	12.0448	11.054	11.6809	11.9144	12.0395	11.9871	11.802	11.4186	11.7247	11.7181	11.9596	11.7488	11.6141	12.3289	11.8619	12.4087	12.3461	13.489	13.2175	12.4215	11.5399	12.2869	12.07	11.9667	11.8268
STAT1	12.2165	11.1555	12.376	12.5397	14.6714	14.0301	13.116	13.2115	13.1321	12.992	11.9068	14.239	12.1961	11.0287	12.0249	13.2553	13.0925	12.9969	13.2375	13.0479	12.8265	14.6022	11.8327	12.989	13.8778	14.1275	11.8951	13.2998	11.5169	12.3212	14.4733	11.8717	11.3845	12.888	12.5364	11.3551	13.239	14.0452	12.6471	13.553	13.5159	12.2141	13.736	13.3609	11.7155	13.4356	12.0878	11.5603	13.7656
STAT2	11.5536	11.1249	11.7624	11.5058	11.612	11.6051	11.2449	11.0021	11.3317	11.39	10.7656	12.0018	10.0434	9.792	10.6855	10.7595	10.9214	10.2856	11.5999	11.0877	11.7079	11.5882	11.3428	11.3224	11.8114	11.6899	10.9855	11.1643	11.2847	10.7964	11.6951	10.9996	11.0157	11.5169	11.3776	10.7166	11.0841	12.6388	11.3659	11.6021	11.9097	10.6792	11.7049	11.6855	10.605	11.6409	11.5114	11.003	12.2234
STAT3	13.1974	12.9578	13.3484	12.9209	13.2143	12.7679	13.1363	13.675	13.1596	12.7371	11.8235	12.3231	11.662	11.8693	13.3337	11.9733	12.0803	12.1572	12.9259	13.0115	12.069	12.2686	12.4595	12.6843	12.6614	12.3109	12.8987	13.7195	12.0196	12.8337	13.3392	12.9788	13.0706	12.8556	13.007	13.5896	12.6863	12.6036	12.8301	12.5928	12.3638	12.5639	12.4605	12.5815	13.4598	12.4711	12.147	12.7481	12.9094
STAT4	6.039	5.4314	4.9693	7.7879	7.3762	8.5396	7.6105	5.7396	8.3193	5.9769	7.7178	7.5033	7.4401	4.0416	7.2817	6.0306	5.7007	9.1034	6.844	7.6543	7.4613	7.4078	7.7124	6.1928	8.0833	8.6709	7.4236	6.5278	5.4668	7.9118	7.5975	4.4731	6.792	6.9719	6.4974	5.9219	7.1061	6.8249	6.5496	7.2553	7.0776	5.6518	6.7222	6.0222	5.391	7.0164	5.8421	6.4625	7.7631
STAT5A	9.0162	7.9809	8.2882	9.5426	10.1799	9.1999	9.5534	9.4169	10.1531	9.9613	8.8046	9.6258	9.4063	9.2073	9.6574	7.8502	8.3655	9.1174	9.3233	10.6858	10.3013	9.5024	9.1662	9.1353	10.3385	9.7727	8.6775	9.9802	7.3273	10.0908	10.4005	9.6692	10.307	9.7226	10.0602	8.89	10.5198	9.5693	9.3503	9.7054	9.364	7.9641	9.3884	9.0514	8.8497	10.1354	8.1497	8.6314	9.7581
STAT5B	10.5444	10.3128	9.9058	10.0667	10.4016	10.8508	10.4202	10.678	9.1664	10.5808	9.6509	9.7822	9.2805	9.7025	10.495	9.9752	9.7342	9.9442	9.9862	11.0741	10.45	10.5271	10.1016	9.8127	10.0357	10.3264	10.2032	9.6955	9.8998	10.8619	10.8459	10.3365	11.416	10.777	10.2189	10.4889	11.0087	9.7958	10.6081	10.7249	10.3978	9.3127	10.1151	10.2342	10.107	10.5485	10.0995	10.2922	10.7053
STAT6	12.7091	11.5521	12.4021	12.0962	11.929	11.4604	11.9166	11.925	11.6575	12.7263	11.8564	12.2921	11.1148	11.7168	11.7643	9.9479	11.9542	11.1743	11.6459	12.0989	12.2083	12.6928	12.0734	12.4522	12.4933	11.9989	12.1815	12.5272	11.7855	12.0604	12.1843	12.6366	12.0973	11.2563	11.6011	12.3881	11.7114	12.7377	12.5284	11.7674	11.1613	10.7296	11.7157	12.0767	11.8519	11.8117	11.6362	11.3561	11.3919
SUMO1	10.7296	10.6296	11.1543	11.119	10.6037	11.2814	11.2814	11.1739	11.082	10.723	11.9262	11.4938	12.7702	11.7905	11.0975	12.7711	11.7868	11.5817	10.7852	10.9845	11.3869	10.7072	11.1912	11.1121	11.3202	10.948	11.6198	11.6913	10.914	10.7086	11.2936	10.8814	10.4668	10.5256	10.7968	10.9779	10.4504	10.6153	11.0538	10.867	11.0333	12.14	11.2965	11.516	10.7974	10.9481	10.7277	11.2995	11.2281
SUMO2	11.0889	11.3691	10.7638	11.3179	11.2794	12.1346	11.7252	11.4381	12.0663	11.3264	11.5963	11.9649	12.5567	11.9391	11.6293	12.8817	12.1111	12.4502	10.864	11.8969	11.8301	11.8696	11.8081	11.4044	11.8309	13.0182	12.2298	12.6389	11.3731	11.2681	11.8735	11.1045	11.3808	11.3558	11.4988	11.2733	11.6748	11.88	11.4014	11.8716	11.9797	12.6414	11.4494	11.9048	11.2782	11.7678	12.4083	11.7236	11.3123
SUPT5H	11.8724	11.482	11.2391	11.7703	12.0484	11.8553	11.5729	11.8786	11.3773	11.8662	10.6215	12.169	10.8524	11.0077	11.7565	11.2438	11.192	12.127	11.5769	11.681	11.4368	11.5373	11.3991	11.6122	12.1987	10.9902	11.1559	11.8896	12.8237	11.1569	11.9861	11.6402	11.4089	11.3691	11.4882	12.0626	11.4269	11.4687	12.2871	11.584	11.8752	12.4801	12.1861	11.6716	12.5627	11.425	10.9074	11.715	11.7204
TAF1	9.9925	8.9448	9.6644	9.4811	9.7098	9.8491	9.7192	10.3415	9.5459	10.21	9.6575	9.1776	7.6363	8.7333	9.337	7.9377	8.3621	8.0066	10.5666	9.7012	9.3044	9.82	9.0942	10.0801	9.3317	8.4289	9.0485	10.1685	9.9345	10.7155	9.7484	10.4724	10.5418	9.641	9.9378	9.6591	9.9343	9.5678	9.8494	9.6704	9.3252	9.6889	10.3771	9.5437	9.2662	9.4924	10.9849	9.9493	10.117
TAL1	6.9302	6.0614	4.7015	5.8576	5.0492	4.5648	6.1604	6.597	4.1067	5.6607	4.6953	6.1294	4.3962	3.8993	4.7423	3.7234	2.5131	4.0262	5.6479	6.6936	6.6236	6.1479	4.8094	5.9222	5.273	5.3592	4.7605	5.0246	4.0264	5.4791	5.6875	5.8657	6.5578	6.4804	4.3707	5.6805	5.5145	5.3238	4.9838	7.5836	5.4272	3.771	5.9406	7.1743	5.7017	4.7214	5.7752	6.1458	4.3431
TAT	4.5609	1.8297	5.5388	1.8681	3.9566	0.5305	2.7481	0.5623	2.9477	1.7988	3.2915	4.2976	0	0.8265	4.4648	0	2.5131	3.1121	3.373	2.262	2.9726	4.0396	2.2616	2.3703	1.5413	2.6643	2.0748	0	1.5826	2.8701	5.7899	0.5373	2.5413	0.9482	2.9188	4.8227	3.5906	0.8456	1.9962	1.523	1.8733	0	1.6539	2.4136	4.0665	3.5289	4.1033	2.0299	2.8566
TBL1XR1	12.0333	10.8271	11.8268	11.2876	11.9648	10.914	11.1178	12.0696	11.6085	11.3082	11.1983	11.2768	11.4696	11.2805	10.9355	11.8642	11.2807	11.4644	11.4049	11.2784	11.4749	11.2999	11.4706	11.3227	12.3314	11.8799	12.0389	13.3223	10.907	11.4884	12.1098	11.7376	11.4261	11.4135	11.4925	10.8685	11.4701	13.1763	11.2635	11.3752	11.374	11.4718	11.6453	11.9127	11.5651	10.8221	11.0456	11.6895	11.7048
TBP	8.1048	8.3292	8.1979	7.3865	7.5628	8.3717	7.6566	7.8999	7.3562	7.9787	8.477	7.8636	8.7188	7.5014	7.7942	8.7684	8.614	8.1801	7.8179	7.5818	7.8303	7.8756	8.1216	7.4332	7.9222	8.1044	8.4462	8.8442	8.3168	7.8011	8.2187	7.5075	7.9096	7.4948	7.9146	7.7535	7.3766	7.1423	7.5185	7.8371	8.1953	9.4378	8.7959	8.0193	7.5437	7.6755	8.361	7.5219	8.3496
TCF12	10.331	9.4453	10.9096	10.5746	10.0867	11.0098	10.5322	10.1028	10.8125	10.232	9.686	9.6953	9.6575	10.3489	10.6119	9.4766	9.404	9.6218	10.1645	10.4469	9.8843	9.8896	11.2632	9.1225	9.9173	10.372	10.487	10.8541	10.3514	10.7253	10.3286	10.5408	10.8371	10.51	10.9214	10.2262	10.6633	10.3488	10.0631	10.4488	10.4073	10.3415	11.6538	9.8567	10.2694	10.1066	10.0401	10.1791	10.9388
TCF21	8.9957	5.5143	6.6593	7.5433	7.2872	8.822	7.332	8.5292	4.0591	8.0791	7.4299	6.7075	6.1449	5.7229	6.903	6.434	5.2133	5.4282	7.3578	9.5919	8.8488	7.9263	7.3508	8.9	6.2491	7.0957	6.3738	5.1211	4.5613	8.2931	8.0433	7.6536	11.7042	7.643	6.3712	8.1931	8.2479	5.8071	6.3393	8.3423	6.8261	3.7354	6.9105	5.7921	7.0069	6.7651	6.4308	8.7108	6.466
TCF7	8.2216	6.3595	7.977	6.777	7.8948	9.303	8.5997	7.9647	8.9336	9.0808	7.7378	8.3522	5.639	7.8402	6.7334	6.8633	7.7179	7.8997	7.8573	10.53	9.0124	8.0045	7.1243	9.4022	8.4817	7.9461	6.3456	7.6183	6.4613	9.7813	8.5652	7.5393	8.3471	7.8255	8.7002	6.9356	7.8177	8.1695	7.5244	8.4519	7.1364	7.9072	7.9624	8.6058	7.8868	8.8919	6.101	8.7214	9.1626
TCF7L1	8.3487	11.5182	7.7212	8.9171	7.1696	8.2941	8.4373	9.0357	6.6365	8.3368	7.4481	9.4734	5.3615	6.3881	7.3032	7.5842	8.0438	6.4497	9.5444	9.2363	8.6417	7.2702	8.0066	9.0334	7.7389	7.6905	8.6005	10.4753	6.7734	8.8182	7.0624	7.897	9.6453	8.8223	8.4082	9.7364	7.9121	6.0693	6.9579	8.7328	7.716	9.9679	8.9772	8.4853	9.716	7.7349	6.4784	7.6522	7.0393
TCF7L2	9.0811	8.0898	9.3759	9.832	8.6983	10.3924	9.8159	8.9796	9.9526	10.9581	8.6101	9.0723	8.4066	9.7654	8.9611	8.9412	9.45	9.1154	9.2495	9.2144	10.1695	9.3448	9.1662	10.3688	9.436	9.3318	9.8377	9.4258	10.2937	9.6729	8.9623	11.1925	9.6022	9.7786	9.1761	8.7454	9.3376	9.2655	9.9499	9.3751	10.5591	8.701	8.5572	10.2537	9.0353	8.6925	9.5939	10.1171	9.2391
TEAD1	10.9049	10.13	10.166	10.7509	10.2249	13.7089	10.6747	10.595	10.8515	10.2556	9.9013	9.0949	8.9192	9.887	9.7308	8.6814	9.0666	9.6915	11.0485	9.9452	10.0879	10.575	11.1971	10.3989	11.535	10.493	10.9566	10.7329	11.0171	11.497	11.5822	10.2857	11.3328	11.4859	11.3815	10.5287	10.6388	11.3057	10.2114	11.6581	11.1012	10.85	11.3483	10.4888	10.6776	10.6286	10.7213	11.0473	11.1108
TEAD4	7.3956	7.6686	6.3054	7.3692	7.8285	10.309	8.1257	7.2934	8.3418	7.4059	5.7869	7.9453	8.4396	7.6807	6.8257	7.9953	8.9131	8.9174	7.4636	7.175	8.0008	6.86	7.8815	7.398	8.5899	7.9191	8.2641	9.6658	8.3902	6.2509	7.9207	7.1614	6.6141	8.5203	7.5987	7.1331	7.3947	8.018	6.5496	8.5185	8.1939	6.4468	9.1951	8.6564	7.6807	8.0496	7.7241	8.0179	7.1587
TERF1	8.4951	10.0101	8.9741	9.009	8.3752	8.9165	9.0948	9.5245	9.1818	8.7284	9.2153	8.3497	9.034	8.3514	8.8701	9.638	9.1347	9.1193	8.8321	8.9979	8.796	9.1153	9.2269	8.9125	8.8251	9.2108	8.8008	8.6434	9.8734	8.7487	8.114	8.5442	8.9526	9.2889	8.4895	8.743	8.7856	8.6188	8.6442	8.7673	8.8913	9.7981	9.2666	8.9904	8.6571	9.0091	8.5069	9.4903	9.2117
TERF2	8.9713	8.4073	9.089	8.7781	8.9487	9.5843	9.2123	9.1283	8.762	9.0315	8.858	9.0632	7.8089	8.5727	9.385	8.216	8.3166	8.7736	9.4053	9.534	8.8488	9.0614	9.7579	9.1364	9.2232	8.2952	8.1926	8.7698	8.5108	10.0717	9.3452	8.7026	9.2767	9.6156	8.576	9.1474	8.9419	9.5708	9.3798	8.9359	9.1619	9.4787	8.7809	8.8745	9.2903	9.6008	8.7107	9.2263	8.9687
TET2	9.6819	8.9429	9.7558	9.3422	9.0604	9.0783	9.2169	9.1185	9.06	9.3547	8.4711	8.7146	8.8197	8.7567	9.0273	8.5763	8.6227	7.848	9.1852	9.038	9.2581	9.2708	9.1446	8.8949	9.1101	9.3589	9.3263	9.4281	8.7255	9.4858	8.4369	9.2499	9.6219	8.966	9.8772	9.342	9.2292	8.9906	9.7615	9.5732	9.0751	9.2565	10.0423	9.3631	9.8769	8.5998	9.2541	9.8366	9.3919
TFAP2A	6.6781	6.5086	7.9418	8.3964	7.7791	10.1465	6.3963	4.0226	9.2589	8.7	5.7481	8.2936	6.3283	9.8764	8.9678	8.8915	4.0614	4.9813	7.1674	8.1851	8.4071	7.043	9.8363	4.3936	8.161	9.438	8.1048	8.9082	6.7379	6.4534	7.6438	7.5909	6.771	6.1995	8.4146	5.2341	7.1006	8.1249	7.6639	8.2813	7.9095	2.3206	7.2927	8.0516	5.1174	7.0677	9.5299	8.9601	6.9757
TFAP2C	8.9103	8.2617	9.2214	8.3793	7.6532	10.0403	7.3823	9.6539	9.3396	7.3918	9.4404	6.7384	8.4066	6.1258	9.2397	9.0018	9.541	6.5354	8.6758	8.4366	7.466	9.5328	8.1338	9.3807	8.2836	9.982	9.0583	10.0401	8.7209	8.3424	8.5579	7.228	8.5911	7.3128	8.9939	7.5138	7.7629	7.9957	9.5126	5.7236	8.4764	3.968	6.456	8.8223	7.0487	8.5719	9.5955	9.4004	8.5917
THAP11	9.4165	9.2684	9.2946	8.958	9.3343	9.5692	9.2108	9.1308	9.5556	9.0519	9.7215	9.7859	9.8012	9.4579	9.3612	10.0571	9.9567	9.4078	9.642	9.7324	9.4899	8.9401	9.7476	9.1007	9.2958	9.3731	8.5473	9.2067	9.3966	9.9004	8.984	8.9477	9.5741	9.5256	8.7501	9.2834	9.1829	9.2711	9.0523	8.9005	9.497	10.4733	8.6691	9.2622	9.1565	9.5913	8.599	9.6463	9.164
TP53	10.8831	10.3724	8.1716	11.6927	10.7043	7.5958	10.3104	11.1	10.1367	8.9178	10.5806	8.5437	10.1646	10.0558	10.538	10.9102	6.5485	9.4838	10.9068	10.8366	10.1602	9.1617	10.6948	11.1208	8.5325	9.628	11.4012	10.9106	10.5991	10.8494	9.2526	10.4267	10.6141	10.9028	10.1603	10.5378	10.3217	10.857	10.3632	9.2563	9.351	11.1049	9.9447	10.0407	10.8764	10.5564	7.955	9.6549	10.1448
TP63	8.1333	2.2726	4.2046	7.6848	6.4868	2.8524	5.2663	7.3365	10.1868	4.9809	5.0224	4.4547	2.6397	5.9565	1.357	11.2783	2.5131	7.0667	7.9097	6.2221	7.6938	5.8955	5.4494	9.506	6.2017	5.1734	4.2227	13.5184	2.319	11.6781	5.8855	4.9012	11.2119	4.7561	7.8146	6.1137	4.7142	8.367	6.0449	9.5744	8.7674	3.3204	4.5665	7.7247	6.0424	6.4734	2.9887	5.2267	5.3679
TP73	4.4442	3.5677	5.9637	5.148	6.0771	3.3692	4.6152	5.0205	6.5953	6.535	4.3254	5.7892	3.281	5.8051	6.2909	6.8495	2.0493	5.0495	6.2605	5.6099	7.2175	6.0744	5.3689	5.299	6.4959	5.9278	6.3095	8.1228	5.1797	6.9382	4.6442	4.1817	9.419	4.5426	7.6719	6.5931	6.6271	5.1074	6.5724	5.4626	4.1109	8.0409	6.1729	8.0107	6.0215	6.7124	6.101	6.0695	5.5361
TRIM28	12.4342	13.3393	11.8976	12.2546	11.8013	13.2405	12.2682	13.3304	11.9995	12.3152	11.3194	12.2803	11.6167	11.6799	12.3833	12.4924	13.3517	12.0453	12.3932	12.3794	12.112	11.7211	11.1795	12.4415	11.756	11.6612	12.0371	13.4506	12.153	11.9133	12.352	11.9175	12.0191	12.3581	11.8681	12.9015	11.9136	11.9242	12.3	12.4078	12.6249	14.3085	13.21	13.1054	12.5237	12.4844	11.8351	11.8155	12.3354
TTF2	8.0984	8.3406	9.351	8.6435	8.6849	9.2743	7.5916	9.2072	8.7281	7.5718	7.7817	8.8231	9.1972	8.6413	7.1451	9.2081	9.0216	9.0627	8.6868	7.8522	7.5208	8.2412	7.4559	8.7682	7.7789	7.4219	8.1278	9.3971	7.3273	8.1314	7.8474	8.0275	7.9319	8.4064	8.4711	7.9039	8.2227	8.6362	7.7364	8.6755	8.7782	8.7398	9.8249	9.0805	8.2259	8.3585	8.6278	7.8369	8.9946
UBTF	11.2986	11.4079	11.0254	10.9369	11.3188	11.8268	11.0175	11.5101	11.0887	11.0716	10.1998	10.4005	9.589	10.5319	11.3595	10.9721	11.095	10.4293	10.7934	11.5413	11.2074	10.9859	10.9185	11.0592	11.0444	10.939	10.3569	11.1131	11.1207	11.44	11.0698	10.8934	11.4734	11.1553	11.2584	11.0641	11.2729	10.9947	10.974	11.4841	11.3455	12.3441	11.0936	11.4456	11.0001	11.2047	11.1485	11.4115	11.3931
USF1	10.5055	9.9536	9.8346	10.2786	10.0224	9.8533	9.7892	9.8802	9.6561	9.7239	10.9968	10.8293	11.1351	10.1374	10.5289	10.8859	10.54	10.5133	9.9638	10.0553	10.6807	10.7938	10.5264	9.8201	10.2839	11.3581	11.1189	9.0621	9.8518	10.1275	10.1134	9.181	9.4938	9.5419	9.9896	10.0912	9.6152	10.2188	10.6716	9.7054	10.7372	9.2674	9.7636	9.4441	9.8653	10.3651	10.175	9.9708	9.8612
USF2	11.0454	11.0425	10.3398	10.6815	11.2589	10.1634	10.9916	10.754	10.9388	11.1126	10.6154	12.2984	10.3524	10.4473	11.0589	10.8032	10.9662	12.0704	10.5404	11.2749	11.0051	10.5494	10.4807	10.5341	10.54	11.0981	10.7504	11.2083	11.2704	10.9553	11.199	10.4888	10.7972	10.732	10.6141	11.3798	11.1745	10.4672	10.6204	10.4105	10.3934	10.8524	10.8768	10.5159	10.6823	11.0613	10.7079	10.3047	11.0001
VDR	10.8104	9.1917	9.0379	11.2983	10.6324	7.7437	10.2665	8.9945	10.2819	10.2448	9.7252	8.871	8.388	9.7883	10.947	7.6253	7.8611	9.4976	10.8445	9.9171	9.7328	10.913	10.9737	9.6899	11.5179	10.7894	11.0819	8.4547	8.5369	10.3569	10.6758	9.9975	9.2221	11.6446	10.9471	12.1037	11.0505	11.7374	10.1077	11.0524	10.8723	9.0095	8.6193	8.0347	9.9578	11.1313	8.7892	9.9873	10.6058
VEZF1	10.4385	10.4988	10.0324	10.8706	10.7664	10.0929	10.1019	10.7468	10.8281	10.5253	10.1551	9.8651	10.421	10.0921	10.5342	10.3958	9.8206	10.4124	10.4747	10.5615	10.3831	10.8218	10.7972	10.5503	10.8355	11.7856	11.0099	10.922	10.5262	10.9156	10.3869	10.6791	11.5304	10.4423	10.9982	10.405	10.5545	10.6248	10.6032	11.094	10.7196	10.9415	10.7942	10.5262	10.4037	10.5085	10.4804	10.6951	10.5231
WDR5	9.645	9.5011	10.4337	9.8045	9.9145	10.5594	9.8411	9.0935	9.5663	9.8272	8.9463	9.5208	9.5492	8.8803	8.9946	8.8011	9.3956	9.4698	10.0576	9.6448	9.3379	9.6273	9.4585	9.8851	9.6269	10.2665	9.5979	11.1657	9.8424	9.2051	9.6966	9.497	9.2376	9.3498	9.7038	9.7473	9.3815	9.1243	9.3733	10.1972	10.4479	10.4266	9.8443	9.6972	9.9123	9.7463	9.2335	8.9561	9.4185
WHSC1	10.056	11.2455	10.6438	9.6748	10.8271	11.4485	10.1381	10.5132	10.1784	10.6735	9.9955	10.4316	9.4412	9.5883	10.2036	8.9412	11.273	9.9486	10.867	9.8722	9.8877	10.7859	9.91	10.2208	11.3728	9.9395	10.6588	11.0898	10.8253	10.5163	10.4547	9.2848	9.5329	10.5606	11.0728	10.1006	10.2229	10.4067	12.0704	11.8505	11.2103	11.7976	12.7482	11.2288	9.8995	10.7015	10.5723	10.5451	10.3921
WWTR1	9.427	10.0462	8.9051	8.5416	9.3682	8.3758	9.1943	10.5718	9.7328	8.4655	8.6566	8.4719	8.2541	10.3494	7.6639	9.7029	8.3305	9.0874	9.408	9.2232	8.1276	8.7112	9.7188	9.4605	10.722	9.0912	8.8416	8.6502	7.0914	8.5122	8.874	8.3726	9.3722	9.6356	9.3059	9.2089	9.5916	8.6795	8.9334	10.6644	9.3308	8.5536	9.368	9.4282	9.9689	8.6511	8.3031	9.2342	8.6941
XBP1	13.3952	13.8895	13.8776	13.2943	13.6058	11.7836	14.2345	13.508	13.2935	12.6351	13.5843	13.6943	12.554	12.7543	14.2972	12.6078	13.7424	13.5191	12.5014	13.3992	13.3026	13.2018	12.6367	13.3788	12.0518	13.9946	12.8262	11.4263	14.5607	12.9178	13.5119	13.1112	12.5879	13.3992	12.8755	14.0138	13.0606	13.1722	13.4032	11.3779	12.7464	12.5897	13.7092	12.5383	13.8127	14.0364	13.2031	12.2933	14.9286
XRN2	11.2203	11.3321	11.278	10.8964	10.8186	11.3857	11.1589	12.2594	10.983	10.8799	10.2622	12.4608	10.8767	11.051	11.141	11.7531	11.83	11.206	11.0638	11.0202	10.4482	10.8903	10.5517	11.5713	11.3242	11.1237	11.4641	11.5025	10.7393	11.4227	10.717	10.8738	10.8033	11.2169	11.3416	11.1089	11.035	10.6072	11.0533	11.0568	11.1403	11.6145	11.585	11.0527	11.4679	11.185	11.1175	11.1272	11.6693
YAP1	11.8161	11.0165	12.0488	11.7993	12.149	13.0175	11.1281	11.4093	12.6389	11.0335	11.5431	12.7316	11.3776	11.1278	11.4355	10.6371	11.7269	10.6445	12.7319	11.2863	11.1495	11.7954	11.8512	11.9256	11.8711	11.1338	10.8874	10.4701	9.0848	12.3724	11.4955	11.478	12.373	12.2253	11.9373	12.6682	11.8623	12.1431	11.6866	11.8762	11.9563	8.8687	9.5148	11.2035	11.8786	10.726	12.4043	12.2591	10.9182
YY1	10.1683	10.8398	10.0219	10.0388	10.7821	10.7356	10.5216	11.1239	10.3285	10.4539	10.3046	10.4957	10.8874	10.6684	10.5113	11.9793	10.8636	9.9872	10.5419	10.3999	10.0261	10.4202	10.0522	10.1511	11.1284	10.7694	10.6306	10.6402	10.1957	10.0585	10.0538	9.9698	9.8033	10.3059	10.1705	10.11	10.3044	10.5676	9.4753	10.4718	10.4516	10.7276	10.0271	10.4669	9.8227	9.9016	10.2403	9.9419	10.7082
ZBTB17	9.1021	8.7467	8.4025	8.6859	8.4528	8.8597	8.5807	8.3947	8.0747	8.5005	8.08	8.5761	7.8747	7.8353	8.9429	8.2373	8.6762	8.2324	8.9732	8.738	9.2635	8.6286	8.6437	7.8321	9.1201	8.316	8.3214	8.243	10.0403	9.0198	9.2055	8.264	8.784	8.8164	8.8733	8.6659	8.3836	7.9775	9.1542	8.7296	8.8298	9.3262	9.1366	9.1922	8.9904	9.0764	8.9033	9.5363	8.8441
ZBTB33	9.6787	9.295	9.7871	10.451	9.8727	9.301	9.3109	9.9247	9.2876	9.4465	9.9492	9.2584	9.1471	9.169	9.4732	9.7887	9.0216	8.8497	10.065	9.6004	9.2887	9.7608	9.3703	9.4164	9.0167	10.1861	9.6355	10.9043	9.7651	10.6674	9.4479	9.3561	9.792	9.697	9.7943	8.9246	10.2419	9.6856	9.5361	9.5494	9.4881	9.2407	10.2967	9.694	9.0721	9.54	10.256	9.483	9.6399
[truncated: 403 more columns]
