# Supplementary material for: Cancer Stemness-Based Prognostic Immune-Related Gene Signatures in Lung Adenocarcinoma and Lung Squamous Cell Carcinoma
Source: Front Endocrinol (Lausanne). 2021 Oct 21;12:755805. doi: 10.3389/fendo.2021.755805 (PMC8567176; doi:10.3389/fendo.2021.755805)
Supplement: Supplementary file 1 [file DataSheet_1.zip › Supplementary table 16.xlsx]

## Sheet: Sheet1
Supplementary table 16: Transcriptional factor (TF) genes expressed in LUSC.
id	TCGA-18-3417-01	TCGA-18-4721-01	TCGA-18-5592-01	TCGA-21-5782-01	TCGA-21-5783-01	TCGA-21-5784-01	TCGA-21-5786-01	TCGA-21-5787-01	TCGA-22-4593-01	TCGA-22-4599-01	TCGA-22-4601-01	TCGA-22-4605-01	TCGA-22-4609-01	TCGA-22-4613-01	TCGA-22-5471-01	TCGA-22-5472-01	TCGA-22-5473-01	TCGA-22-5474-01	TCGA-22-5477-01	TCGA-22-5478-01	TCGA-22-5479-01	TCGA-22-5480-01	TCGA-22-5481-01	TCGA-22-5482-01	TCGA-22-5483-01	TCGA-22-5485-01	TCGA-22-5489-01	TCGA-22-5491-01	TCGA-22-5492-01	TCGA-22-A5C4-01	TCGA-33-4566-01	TCGA-33-4582-01	TCGA-33-4583-01	TCGA-33-4586-01	TCGA-33-4587-01	TCGA-33-4589-01	TCGA-33-6738-01	TCGA-33-A4WN-01	TCGA-33-A5GW-01	TCGA-33-AAS8-01	TCGA-33-AASB-01	TCGA-33-AASD-01	TCGA-33-AASI-01	TCGA-33-AASJ-01	TCGA-33-AASL-01	TCGA-34-5231-01	TCGA-34-5232-01	TCGA-34-5234-01	TCGA-34-5236-01
ADNP	10.7053	11.4804	11.6945	11.7043	11.3972	10.9014	11.6491	11.4267	12.4553	11.042	11.7843	11.3373	11.6214	11.5203	10.8901	11.546	11.4114	11.5183	11.4461	12.521	11.2638	11.9703	11.4538	10.9502	11.6498	11.8326	11.4977	10.91	11.7605	11.7354	10.7048	11.4787	10.6311	10.9457	12.5646	10.3815	12.0332	11.2857	11.5117	11.4111	10.6108	11.6912	11.6361	10.9414	11.0475	11.8434	11.0985	10.403	11.5576
AFF4	9.8818	10.6006	10.5285	9.9558	11.795	9.4914	10.6923	10.2851	11.2191	10.2571	11.1416	10.9134	11.1702	10.1714	9.6449	10.627	10.3334	10.4974	10.9354	10.5702	10.3057	11.1205	10.2333	9.9423	10.593	10.1744	11.0554	9.9059	10.8596	11.0971	10.0889	10.8517	11.0762	10.6963	10.9744	9.7209	9.695	11.1823	10.401	10.2625	10.7706	10.5659	9.7339	10.21	10.7482	10.5648	11.3493	9.843	10.9058
AR	3.8884	1.5259	1.4989	3.8563	5.5946	3.2333	2.3333	2.3278	4.7315	0	2.4776	4.2119	4.6087	1.8698	1.0562	2.9268	2.3652	5.0196	7.8857	4.9668	2.3205	5.3101	0.509	0.9535	2.1881	3.3411	5.2446	2.6479	2.637	1.0182	2.0131	0.8601	0	1.46	2.2462	0.6799	1.5825	2.7225	5.4015	1.8675	5.8688	0.9236	0.6681	0.9805	1.5155	2.7623	6.0458	3.7739	3.165
ARID3A	4.515	6.371	7.0577	8.9392	8.1112	4.9372	9.1262	6.7265	7.5481	6.6468	6.6107	7.0106	7.9672	7.6254	6.7532	5.474	7.0335	6.8993	7.7016	7.0016	7.418	6.7841	6.7666	6.8527	7.5753	7.563	6.9066	6.1062	7.1034	7.9609	4.8748	6.763	6.0848	6.1073	6.4799	6.0183	7.9493	7.2983	5.9124	7.7222	7.3965	6.3683	5.8902	7.1058	6.5914	8.0521	7.0876	5.471	7.762
ARNT	10.0896	10.5839	11.096	10.1538	10.4708	10.5251	10.5322	10.3933	10.1947	10.8003	11.209	10.265	10.4524	10.1	10.2452	10.5023	9.8771	10.623	9.6887	10.3299	10.461	10.9975	9.9064	9.8801	9.9863	10.3417	10.7594	9.8203	10.4159	10.0178	10.4666	10.3262	9.8259	10.7615	10.3971	9.3214	10.2684	10.0204	10.1621	9.7125	10.4701	10.8466	9.8295	9.7914	10.2474	10.4357	10.0575	9.8829	10.4508
ARNTL	7.6193	8.3905	7.8364	8.0863	8.71	8.5583	7.2526	8.0631	7.4504	7.9263	8.2557	8.2439	9.4019	8.2251	7.3513	8.9959	8.1914	8.3416	8.369	8.0107	8.469	8.5526	7.1485	8.4398	7.2005	8.0577	8.379	8.9461	8.696	7.9023	9.0536	6.7246	8.5379	8.2998	7.0273	8.6956	6.6715	8.0585	7.9884	8.4934	7.6396	7.3713	7.6317	6.7228	8.1695	7.7468	8.4542	8.5358	8.0802
ASCL1	0	3.9163	0	4.3292	2.6382	2.0343	4.4059	1.2998	6.2847	1.1068	3.8786	3.143	1.7543	3.8353	3.6456	0.4304	0.7126	3.2851	0.604	2.1447	0.9167	0.3474	1.1822	0.392	2.6363	0.3622	2.312	3.9113	3.378	1.0182	0	1.3953	0	0.7659	2.1625	0	2.4299	2.8074	3.4848	6.6166	2.3267	1.2298	0.6681	1.2986	1.163	7.1375	1.236	1.3984	1.0751
ASH2L	10.0635	11.6256	9.3993	9.9833	10.8419	13.1025	9.6949	9.4954	10.2607	9.8551	11.1997	9.3444	9.5806	9.6504	10.0852	10.2273	10.959	10.2083	10.456	11.0369	10.1173	12.4954	9.9922	10.449	10.5236	9.2915	10.6489	12.258	9.6856	15.5549	9.023	10.8819	10.578	10.2302	10.9671	10.2175	10.8274	12.2185	9.1275	9.2771	10.7536	11.3834	10.2389	9.6965	9.817	11.8769	10.518	10.3632	10.0891
ATF1	9.2493	9.0655	9.2245	8.5208	8.5955	8.5918	9.4391	9.3258	9.1293	9.437	9.3253	8.9821	9.0312	9.4928	8.9795	8.8921	8.6643	8.8944	9.9173	8.4394	8.4798	8.633	8.0544	9.25	9.3844	8.8427	8.7992	9.4924	8.9123	8.9117	9.3859	9.5667	9.6398	10.047	8.8002	9.7645	9.2616	8.8183	9.1112	8.9655	9.0736	8.7562	9.4957	8.4528	9.1371	9.4572	8.648	9.8423	8.9979
ATF2	8.4641	9.0831	9.4195	8.8152	9.2941	7.7488	8.5611	7.8465	9.2433	9.4346	8.7269	8.4882	8.9857	9.4496	7.5936	8.8174	9.2069	9.4479	8.5409	9.0042	8.5618	9.2364	8.6065	8.9592	9.0895	8.6715	9.7911	8.9681	9.1153	8.6459	9.1048	9.9016	7.9733	9.5264	9.3151	7.981	8.0848	8.7381	8.2523	7.9505	8.4938	9.1584	8.1119	8.8618	7.522	9.3197	8.3915	9.0041	8.9746
ATF3	9.6032	10.6654	9.952	9.6088	8.102	10.2081	8.946	9.2645	7.8868	9.3757	10.3463	11.1395	10.2313	10.4097	9.9299	8.3851	10.5854	10.7087	11.149	10.3028	9.9616	10.2042	9.1484	10.4252	9.8428	9.8953	9.0679	10.3071	8.608	9.4491	10.4572	9.1876	11.6961	10.4859	9.088	7.9427	8.4516	9.9363	9.7033	10.8405	10.0744	9.4168	7.9392	10.4996	8.5871	9.8354	11.0258	10.1637	8.5001
ATF4	12.8612	12.6205	11.8695	12.9664	11.6409	12.4914	12.3316	12.6726	11.6694	12.7726	12.5444	11.9852	12.4056	12.4049	12.8972	12.3803	13.3246	13.0075	13.2643	12.2164	13.7826	13.5708	13.3731	13.311	12.5914	12.1419	12.7297	13.2339	11.6791	12.7759	12.4355	12.4176	13.093	13.4839	12.0542	11.8927	13.0279	12.2597	12.075	12.7654	13.982	12.9738	13.4036	12.8828	13.656	13.0137	12.7094	13.4029	12.9698
ATF7	9.9539	10.1762	10.3967	10.2607	10.3429	9.9061	10.0943	9.9026	10.6204	9.5879	10.5214	10.1886	10.4667	10.3591	9.7561	10.558	9.9219	9.9958	10.7915	10.0789	9.4601	11.0566	9.8417	9.9864	10.2166	9.9271	10.6082	9.6315	10.5853	10.085	9.5969	9.8515	9.8985	10.3753	10.6509	8.704	10.2775	9.6358	10.2136	9.7113	9.9991	9.7388	9.4802	9.6581	9.8431	10.3898	10.3843	9.3759	9.9422
BACH1	9.4311	10.2921	11.2245	9.6355	10.301	9.3645	11.0382	9.2559	10.3678	9.9624	10.638	10.6301	10.8959	9.5295	9.011	10.1038	9.5154	10.2934	10.8513	10.3273	9.1369	9.7107	8.7901	10.2162	9.9755	10.8198	10.0275	9.2854	9.6148	10.7576	10.9767	10.4901	11.1165	10.4671	10.0817	10.0974	10.1335	10.5108	10.5425	9.5125	9.8117	10.5975	9.7458	9.65	9.2834	10.2264	10.604	10.1871	9.6659
BACH2	6.3898	7.9277	7.0929	8.3722	8.7897	5.2028	7.6362	5.2723	8.5758	5.787	7.866	8.3317	8.3645	7.7728	6.7771	7.3016	6.7719	7.313	9.6603	7.0425	7.2388	6.7983	6.0008	8.0539	7.146	7.8925	6.9356	6.4771	6.6873	5.4839	3.0152	6.9315	6.2569	7.3654	6.5056	6.0183	7.3626	8.8857	4.8659	8.6538	6.4945	7.1659	5.2741	7.2603	6.4856	4.5494	8.284	6.165	7.7751
BATF	5.9805	6.321	5.2157	7.0857	5.1279	7.9888	5.9837	9.3599	4.717	7.0993	5.4225	6.7998	7.7366	6.4403	9.0932	6.897	5.2976	7.3105	5.2347	6.3261	6.7487	7.8024	6.8589	5.0099	6.9688	5.6133	7.612	5.7143	7.6618	7.7865	7.9422	6.9742	5.0653	5.0386	5.8835	6.7967	6.7592	5.225	4.3519	5.5246	9.3364	5.5466	10.0563	5.6621	6.6986	5.7875	8.3845	9.0393	6.544
BCL11A	8.7178	8.8385	8.1126	9.7109	9.0771	8.6862	10.6686	5.8122	7.5253	9.3707	9.9249	9.1657	8.5958	13.1092	10.0182	8.7938	9.1513	8.747	10.3485	9.8804	8.5498	11.9035	11.0559	8.4096	7.3295	9.6858	10.769	9.1291	10.4633	8.8775	4.1039	9.4911	6.3272	8.6771	10.4396	7.2717	5.1582	9.3979	9.0277	9.4772	6.3878	6.8043	8.0395	9.2242	9.5606	10.6454	9.8982	7.1087	9.4614
BCL3	10.6339	9.7451	10.9414	11.7573	10.6065	11.675	10.6001	11.2771	9.7372	10.3771	9.656	10.5577	10.9513	9.5552	10.9776	10.4477	11.084	9.8783	10.0017	9.6192	10.6057	11.399	10.2871	10.7864	9.1456	11.2862	10.4891	10.2809	10.672	9.2983	10.7178	9.7342	10.3729	10.3496	8.3283	9.3682	11.0394	9.9626	10.7245	10.229	11.2133	10.0261	10.4953	10.9535	12.2746	9.8162	11.3288	9.9655	10.5063
BCL6	9.7948	10.3178	11.0345	11.91	9.6557	11.8032	10.461	10.7392	10.9087	10.9339	10.7334	11.7046	11.0931	11.4545	10.1248	11.8439	10.536	10.8341	10.9272	10.2474	11.1132	10.2946	9.5233	10.9399	8.8643	10.5975	9.7866	10.706	11.2722	9.3146	9.973	11.2715	9.7749	11.1341	9.2239	8.4766	10.7876	11.0494	12.3543	10.883	10.8525	9.9897	9.9976	10.8678	11.9621	10.6445	12.259	9.5638	11.0197
BDP1	7.2992	8.5832	8.9141	7.7967	10.3489	8.1367	8.2007	8.5879	9.2484	7.8846	8.5967	8.1061	9.3047	8.0531	8.158	8.7041	8.1579	8.6423	9.0169	8.2627	8.5464	9.5766	8.188	8.5082	9.2577	8.1256	8.9572	7.6417	8.6517	8.8574	8.0995	8.026	9.1091	8.6024	9.2103	7.7053	7.9068	8.4878	8.7905	8.1272	8.8036	8.8348	8.0035	8.968	9.2515	9.5044	9.1342	8.4114	9.1062
BHLHE40	13.3962	11.8534	12.4772	12.6045	12.7499	13.7195	12.7158	12.9773	12.9028	11.9293	11.7884	12.9127	12.8786	11.1862	11.9272	12.1187	11.6275	11.5634	11.633	13.088	11.9236	12.935	10.7534	12.6756	11.654	11.2093	12.8704	12.1048	12.6641	12.0572	12.571	12.0762	11.9537	12.4821	11.3276	10.4345	11.7967	11.9044	12.6532	11.3137	13.8444	12.8141	12.5897	11.9967	12.9881	11.3983	13.4686	11.5912	12.3426
BMI1	10.7892	10.1951	9.6015	10.1019	11.0486	10.2745	10.0366	10.1675	10.2225	10.3757	10.1163	9.8345	9.7627	10.3454	9.8437	9.8061	10.8255	10.4347	9.8785	10.2814	9.8872	10.3909	9.7783	10.3182	10.0089	9.9603	10.3133	10.6135	10.0363	10.4387	10.9466	10.4289	9.7857	10.4531	11.2703	11.0432	9.6234	10.1403	9.3122	9.7843	11.4238	9.6906	10.2148	9.3017	8.4472	10.8364	9.8486	10.7995	9.5516
BRCA1	7.278	8.9247	10.0753	8.9911	9.5231	6.8635	8.9151	9.0305	9.6356	8.8166	8.7703	8.1217	8.0781	8.8325	9.1092	8.3097	9.1974	9.0981	9.8997	8.1642	8.5635	9.4012	9.8493	8.9896	9.9622	9.1552	9.251	9.2834	8.4251	9.4491	9.3595	8.792	9.4675	9.6598	9.7789	7.105	8.1511	9.014	8.6546	9.175	8.8558	8.0578	9.3704	10.3782	9.2174	10.3583	9.1439	6.7624	9.3664
BRD1	7.8089	9.7545	10.7206	10.4135	9.5463	9.8861	10.1538	9.4319	10.0551	8.9672	10.2895	10.5761	10.4818	9.114	9.5011	10.4017	10.1975	10.1242	11.3763	10.097	10.4628	10.3996	10.6618	9.8314	9.4138	10.0987	9.8774	9.993	9.4224	10.4621	8.7521	8.1657	8.7608	10.5757	8.9363	8.0645	10.6163	10.0909	10.3664	10.4182	10.9273	11.752	10.6112	10.3666	11.0479	10.5198	10.1571	8.5295	10.2415
BRD2	12.0247	12.0976	13.0806	13.0699	12.3006	11.9773	12.711	12.492	11.948	11.9808	13.0872	12.396	12.444	12.3293	11.7384	12.518	12.1476	12.6156	12.3583	11.9929	12.2874	12.9933	12.6708	13.2197	12.092	12.5693	12.3363	11.7451	12.1374	12.1771	12.1979	10.8841	12.4124	12.7244	12.9609	9.8915	12.486	12.4529	13.0917	12.1568	12.7218	12.3097	12.6418	12.9555	12.2315	12.5457	12.04	11.4937	12.486
BRD3	8.508	9.9376	10.4932	10.4001	10.6289	9.1387	9.7181	9.5496	10.1182	9.8775	10.2929	9.3828	10.2748	10.0394	9.2995	10.1667	9.9057	9.634	10.7495	9.0589	10.0604	10.884	9.7551	10.195	9.9758	9.6208	10.1725	8.5702	10.4058	9.2158	9.704	9.2734	10.2717	10.0292	11.2967	7.8643	9.4634	9.8361	10.1816	9.7936	9.8908	11.3085	9.5761	10.4595	9.7326	9.6624	9.8928	8.3295	9.4899
BRD4	10.0145	11.2703	11.508	12.1988	11.3065	10.7724	10.9239	11.2956	11.4636	11.0004	10.8379	11.1093	11.7234	11.4315	11.3525	11.0333	11.3919	11.673	12.3907	11.0167	12.6498	11.5847	11.8378	11.3761	11.5971	11.7862	11.1958	11.3935	10.9335	10.5526	10.0174	10.0398	10.7874	12.2274	10.4141	8.82	10.7859	11.5252	11.5575	11.8318	11.4818	10.5938	10.6365	11.7938	11.7829	12.3481	11.3201	9.1083	12.9194
BRF1	7.3812	9.0425	9.3884	10.1309	9.7424	8.8264	10.0817	9.5541	9.0203	8.0632	9.1333	8.9842	9.2137	8.8629	9.6864	9.1844	10.057	8.5569	8.6625	9.8539	9.2263	8.5294	9.1866	9.521	8.9088	9.7243	8.4142	8.6695	9.383	10.6215	8.0397	9.1795	7.7986	8.3078	9.6766	8.1526	9.9409	8.3156	9.6999	9.8197	10.1032	10.5418	10.4647	9.8228	10.0499	9.7205	9.1949	8.4303	9.4079
BRF2	8.8851	10.2348	7.8155	9.0443	8.8743	11.7942	8.2919	7.9903	8.5339	8.7213	10.5469	7.9275	7.9011	8.3517	8.7113	8.6199	9.6361	9.0423	8.801	10.3282	8.8947	8.0641	8.8161	9.5148	8.7185	8.4621	9.1546	11.1345	7.8185	13.2158	7.3924	9.1825	9.124	9.594	9.2514	9.094	9.7454	10.1062	7.6407	7.9087	9.0211	9.9503	9.1769	8.2089	8.6641	9.7901	9.1515	9.7792	8.7393
C17orf96	7.6193	8.6146	8.5537	8.5427	9.0434	6.8799	8.9131	9.3405	7.6143	7.6058	8.0555	7.4218	6.9274	8.2294	8.9164	5.474	9.4944	7.644	8.3542	6.1608	6.3694	7.2775	9.0722	7.4139	8.9657	6.4176	6.7312	7.8297	5.9191	7.6703	8.9803	8.7435	7.7157	8.128	7.8816	6.6659	8.9205	6.0917	8.6581	8.3387	9.2352	7.3115	7.3846	9.0216	8.0798	8.6872	7.6221	5.9997	8.0707
CBFB	10.4336	10.4728	10.1835	10.1046	10.7447	10.1604	11.1008	10.7579	10.974	10.1875	10.1456	10.0216	10.5021	10.6471	10.629	10.1531	10.3248	10.6031	10.7014	10.2323	10.6277	9.8543	9.8993	11.0067	10.9239	10.3071	9.7861	10.4452	10.6471	10.6825	10.1049	11.1766	10.6747	10.3833	11.4302	10.8985	9.9988	10.2286	10.3885	10.4658	10.1319	10.8487	10.3654	11.4449	10.0558	10.273	10.4534	10.9774	10.4278
CBX2	8.2787	9.6128	9.8501	10.1637	10.8141	8.2289	9.0236	10.1332	9.5814	8.7563	9.733	9.287	9.0124	9.2813	9.7433	7.5492	10.418	10.269	11.1991	10.8694	10.4092	10.4451	8.999	9.208	10.5275	10.8019	9.5275	9.1359	7.9431	8.3789	9.0342	6.3739	10.7138	10.5879	11.4524	6.8199	11.0692	10.0653	10.4614	9.8008	11.3394	10.1863	7.9183	10.6548	10.9009	9.8456	7.906	6.1568	10.8716
CBX3	12.4643	11.6935	11.9581	11.4787	12.5497	12.454	11.0634	12.1241	11.6493	12.7457	10.9343	11.5119	11.1969	11.7559	11.9075	11.5285	12.4484	11.8112	11.8938	11.7831	12.5376	11.7662	12.6758	11.833	12.2479	11.4992	11.8166	12.4134	10.9664	11.8754	12.6367	12.5078	11.7859	12.2549	12.9354	13.4335	11.1695	12.2315	12.107	12.2194	12.1249	11.6291	12.4728	11.5186	11.4611	12.3222	11.6538	12.9508	11.981
CBX5	10.3044	11.3959	10.301	12.2579	12.2743	10.2226	12.162	10.1781	12.6718	10.3557	11.9429	10.3986	12.0522	9.7882	10.8269	11.571	10.7848	10.8877	12.7689	10.9837	11.3668	12.5552	12.4721	11.1348	11.9245	11.4225	10.9275	10.2142	11.1014	11.0034	10.4738	9.9446	11.6501	12.095	12.7855	9.0971	10.132	11.6131	11.8344	11.2037	11.3756	11.2407	11.8205	11.2529	10.4508	10.2397	12.1665	9.6661	9.8131
CBX7	8.326	8.7436	9.1204	9.3626	8.1456	9.5479	8.1606	8.35	8.6282	8.8092	9.9395	10.1503	9.3315	9.5156	8.5613	9.9328	9.3409	9.3725	9.9354	9.0827	8.7083	9.2876	10.1401	9.2507	7.9562	9.2318	9.0547	8.9053	8.6749	8.8262	7.2841	7.5801	7.3354	8.8784	8.1194	6.2641	9.2503	8.5446	9.4851	8.8707	8.1217	9.3726	8.0101	9.3316	9.2114	8.2364	10.1055	9.2459	9.2506
CBX8	6.6762	6.9224	6.8812	8.9159	7.9663	7.8491	7.3629	7.5584	6.8619	8.1537	7.3574	7.1383	7.6146	7.8905	7.8869	7.0372	7.2608	7.858	7.8952	8.1969	8.3738	7.3989	7.6669	6.7435	7.6774	7.7177	7.2508	7.6668	6.9686	7.2258	7.2461	8.4492	7.0638	8.5722	7.4653	7.3536	8.6058	7.4838	7.672	8.4209	9.8353	8.1833	7.5111	7.7908	8.157	8.3664	7.1132	7.6598	7.9788
CDK2	10.1346	9.8575	9.8524	10.6448	10.8042	8.8748	10.2942	9.939	10.1183	10.4323	10.6565	9.0608	9.7768	10.5778	10.6947	9.2476	10.3739	9.7357	11.058	9.8929	9.9133	9.9705	11.0346	9.6837	10.5231	9.7537	10.0788	10.7055	10.4453	9.4392	10.4447	10.3713	10.6865	10.3856	11.0208	10.1202	9.4909	9.4267	9.3381	9.8256	9.3909	9.444	10.2382	10.8196	10.0633	10.8518	10.0604	9.417	9.8293
CDK7	8.8205	8.6077	8.5452	7.9748	8.7504	8.7543	8.3256	9.3814	8.3317	8.6813	8.5447	7.6902	7.9355	8.2959	8.8606	8.1617	8.5753	8.6023	8.0433	7.8942	8.7205	9.1464	8.4461	8.8599	8.4229	8.0746	9.1187	8.9707	7.8	8.3353	9.6247	9.3223	9.5248	8.7388	8.0321	10.0831	8.2527	9.0285	8.8957	8.7953	9.2129	8.7755	8.7455	8.4204	9.8819	8.7859	8.9087	9.4503	9.0098
CDK8	8.4499	8.3412	8.6875	8.0378	8.2163	7.948	8.1606	6.8135	7.5501	8.8018	7.8132	7.2905	7.7795	8.9788	7.3028	7.5679	7.9481	8.4695	7.6334	7.3477	8.2017	7.8945	7.6335	7.7004	10.8448	7.741	7.8171	8.239	7.4106	7.6508	7.9946	9.0601	8.1535	8.0425	8.0128	7.4951	7.1194	7.9413	7.1818	7.1748	7.5216	7.266	6.1986	8.4306	8.2032	7.8071	7.3354	8.3367	8.0955
CDK9	8.9436	10.0578	10.4706	10.8667	10.3211	10.8697	9.5643	10.1685	9.9264	9.9741	10.3522	10.261	10.4124	10.3552	10.4315	10.4623	10.2795	9.9672	10.3074	9.928	9.9946	9.8029	9.8775	11.1643	9.6126	10.016	10.2385	10.3837	10.3585	10.3077	10.3761	10.3244	10.8335	10.565	10.3945	10.3182	10.0977	10.772	11.0444	10.983	11.371	9.9152	9.9818	10.4412	11.0029	9.5182	10.6035	9.9842	10.35
CDX2	0	0	0	4.5529	6.2949	1.4695	6.4291	1.9723	0.616	2.4891	4.529	0	0	4.0814	4.6502	0.7615	3.4036	3.6417	1.0284	0.3371	0	0	2.6033	0	2.461	0	4.0226	1.3005	0.8343	0.7515	0	5.0882	0	0	0	0	2.7193	0	5.9469	0.5276	4.2228	5.0569	0	0	6.0859	1.1409	0.3461	0.4947	2.6068
CEBPA	8.4016	10.2359	10.2837	10.2791	9.0465	10.4802	10.283	7.2851	9.4011	9.4584	9.143	10.3375	9.6692	10.1344	11.0232	10.0846	10.319	10.4875	9.6379	9.1899	9.8101	9.5766	11.0229	9.6744	7.5242	11.5459	9.3682	10.4159	9.9433	9.1817	11.0822	10.0697	8.2786	10.5536	8.8579	9.9853	10.1154	10.1586	10.876	9.8122	8.5582	9.6641	9.7762	10.3299	10.6947	7.7661	9.3213	10.2251	9.9446
CEBPB	10.8837	9.1633	10.725	10.5901	10.5478	11.5875	10.3611	12.4703	10.7015	10.0068	8.8125	11.0949	10.6644	8.9008	10.2681	10.3228	9.7464	9.9007	8.8506	10.9545	10.3821	10.7185	9.2955	10.2253	9.2859	9.263	10.5381	9.2698	9.8811	10.4774	11.3382	10.1904	9.0991	9.4454	9.956	11.2636	11.3203	9.403	9.4703	9.4001	12.1358	10.664	10.6344	8.5921	10.8976	8.9024	9.1467	11.1812	11.3006
CENPA	8.8094	7.7813	8.7827	7.6908	9.2195	6.8077	9.1149	8.7087	8.1863	8.8816	7.6145	6.9938	7.0283	8.5689	8.9111	6.6647	8.2977	7.5712	8.4959	8.1918	8.7639	8.2381	8.5876	7.5902	8.4008	7.7468	8.6472	7.8092	7.9184	8.1464	8.8215	8.9901	7.022	8.097	8.2556	8.7751	8.8917	8.7381	7.6266	7.8846	7.9613	8.5299	8.931	8.7521	8.1476	9.0229	7.2351	7.308	8.5555
CHD1	7.9566	9.1079	9.279	7.9683	10.2084	8.1321	9.0114	9.3623	9.4514	9.4103	9.1372	8.763	10.1284	8.9378	8.4909	8.7101	9.1456	9.1195	9.5248	8.475	9.5445	10.0341	9.6008	8.6915	9.2677	8.6705	9.5506	8.7725	8.8311	9.0733	9.1923	9.4689	9.9426	9.6648	9.3344	7.8289	8.191	9.8464	9.0088	9.0746	9.2022	8.9661	8.6302	9.6905	9.9007	9.5445	9.6211	8.3109	9.0858
CHD2	9.2923	10.4478	10.8008	11.3981	10.8472	9.348	11.0175	10.1435	10.8641	9.7156	10.9213	11.0152	11.7562	10.2832	9.2835	11.0158	10.0866	10.5689	11.096	10.8444	10.8968	11.0164	10.859	10.3333	10.4968	10.7562	10.6301	9.8815	10.9329	11.2225	9.5986	9.6467	10.5905	9.9322	11.5884	8.5981	10.4198	10.9001	10.8935	10.6467	11.3822	10.9355	11.408	10.6244	11.2731	11.2697	11.3675	9.1463	10.6564
CHD7	6.9287	8.6112	9.4507	9.7148	10.5772	7.9888	8.5803	9.6803	7.1129	8.7408	9.4515	8.647	10.1046	9.3727	8.0719	9.4098	8.9757	8.83	9.7064	8.7686	9.3234	7.6794	9.5609	8.7565	9.8879	9.7703	9.1123	8.2625	8.9115	8.8284	8.4097	8.3227	7.8413	7.9206	6.4885	6.5409	8.3046	9.5263	9.3488	8.5858	10.2729	9.2462	9.897	10.428	9.5002	10.0348	9.4108	6.3572	9.3707
CHD8	9.6201	10.5399	11.7946	12.3622	11.1844	9.1942	10.6734	10.7426	11.0083	10.4396	10.2413	10.8054	11.3063	10.7018	10.2387	11.0357	10.0785	10.4704	11.0809	11.3367	10.5627	10.6534	10.8099	10.3068	10.5407	11.0344	10.9928	9.7553	11.2195	11.0602	10.859	10.2966	10.5247	11.541	10.738	9.1982	10.9871	9.8167	10.1016	10.1003	10.7676	10.0074	10.5893	10.8154	10.0157	11.1427	11.0081	9.2747	10.847
CIITA	6.0321	8.3031	6.4703	7.507	7.7084	7.9761	6.2809	8.805	5.7899	8.4955	7.5631	8.4441	9.5671	8.3749	7.8333	8.6225	6.7761	8.6726	7.4091	7.8894	7.584	11.5666	9.4422	5.7817	7.717	7.5717	9.5541	6.7086	9.5734	7.1925	8.9628	4.0074	5.8179	5.4034	7.2865	7.0923	5.7881	7.4741	5.7265	7.3094	6.6117	5.3701	8.591	5.6759	6.6986	7.4692	9.6276	8.5263	7.3174
CPSF3L	9.9217	9.1984	9.6593	11.1142	10.3188	10.194	10.2795	10.9652	10.5521	10.0901	10.8799	10.2549	9.7846	10.4135	10.5183	10.6027	10.437	9.7301	10.0303	10.4816	10.2971	10.8731	11.7611	10.8615	9.9211	11.0745	10.4367	9.7728	10.4467	12.4907	10.0075	10.7876	10.6065	9.6032	10.8692	10.3625	10.6518	10.8264	10.9719	10.5578	11.0762	10.7943	11.2461	10.6192	10.7372	10.4375	10.9009	9.9947	9.7818
CREBBP	9.6138	10.5562	11.7554	11.8883	12.0389	10.1105	11.3309	11.0524	11.718	9.9132	11.8152	11.2855	12.0027	10.4874	10.7376	11.4722	11.0994	10.9512	12.3226	11.4134	10.9999	11.2614	11.0611	10.2979	11.049	10.8679	11.2666	11.0484	12.0236	11.4169	10.6801	9.9887	10.8956	11.4324	10.6063	8.856	11.4586	11.1499	11.3129	11.4102	11.1642	10.9381	10.6493	10.543	10.1004	11.9839	11.2706	9.5363	11.1277
CTNNB1	14.3094	13.0446	12.6829	12.8524	13.1258	12.6707	13.0216	12.1858	13.5779	13.6944	12.6219	13.5869	12.9919	13.0391	12.9429	12.8033	13.8875	13.1946	14.0616	12.7287	13.3888	13.0868	12.4641	12.8688	14.6553	14.0995	13.6571	13.239	13.1336	12.719	13.6822	13.1752	12.4927	13.4006	12.6195	12.9136	11.5063	12.6273	12.8723	12.7781	12.7561	13.0448	11.9391	13.4343	12.113	12.4417	12.7833	13.0748	13.3617
CUX1	10.9673	10.7082	10.6053	11.5349	11.2857	10.8853	12.9431	11.1915	11.2137	11.5308	10.6701	11.5106	12.2232	10.7441	11.1604	11.0986	12.2458	10.6225	11.8685	11.6316	10.9438	11.0326	10.2718	11.7348	10.9955	10.2868	10.5781	11.2577	11.0251	10.6136	8.6969	10.1665	10.2184	10.5583	10.0306	11.5696	11.1197	11.2161	11.5035	11.4396	11.0038	10.3538	11.136	11.0934	11.7717	12.2781	10.7233	10.2471	11.1384
DNMT1	9.8022	11.0301	11.6056	12.1482	11.7251	9.5933	11.2519	11.0236	11.71	11.0341	10.5946	10.4483	11.3848	11.1939	11.221	11.0041	10.8854	11.5494	11.8573	11.1807	11.5711	11.6913	12.6221	10.8576	11.9764	11.6737	11.7566	10.8691	10.8413	10.9817	10.5222	10.1245	11.3827	11.5417	11.8559	9.0812	10.8961	11.2435	10.712	11.1509	10.2248	10.3289	10.6848	12.2461	11.083	12.8209	11.3367	8.8794	10.6674
DNMT3A	9.3846	8.2462	9.2645	9.7566	11.2471	8.4603	10.6107	8.8226	9.0676	9.2959	10.6066	9.351	9.3983	9.4946	9.9719	9.1047	9.5471	9.2676	9.7175	11.0258	9.3841	11.1205	11.0392	8.6762	8.47	9.5066	10.4994	8.7074	10.1559	10.3853	8.7723	10.534	8.5563	8.661	11.0269	6.5686	10.1432	9.8186	9.3786	9.382	10.319	8.9841	9.9391	9.8197	9.3792	10.3224	9.1842	8.4708	9.8824
DYRK1A	9.5946	9.7435	11.0597	10.9874	9.2279	10.4522	10.5835	10.184	10.5169	9.9507	10.8367	10.3249	10.1655	9.7232	9.9888	10.668	9.9674	9.877	10.5707	10.6001	9.8136	11.0226	10.5273	10.2868	10.0259	10.3427	10.7467	9.2547	10.2819	11.6001	10.312	10.2759	9.9014	10.27	11.5078	9.1301	10.7079	10.1208	10.8794	9.5798	10.9042	11.0697	10.118	10.6011	10.0304	11.1834	10.8884	10.1518	10.1279
E2F1	8.4451	7.8238	9.7055	9.3099	9.0536	7.6346	8.4094	10.1726	9.3168	8.1419	9.2641	7.8363	8.0979	8.8793	9.5476	7.5439	9.1407	8.3477	10.0256	8.2378	9.1606	8.8765	11.1642	8.7699	10.4379	8.8201	8.9322	9.9705	8.998	9.9102	8.9832	8.2258	9.444	7.9164	10.2612	8.4092	9.7923	8.1729	8.8987	9.3667	8.7945	9.2008	9.577	10.9396	9.9203	9.6651	8.5812	7.0828	8.7965
E2F3	8.1905	8.4576	9.6735	9.4921	10.0296	7.9938	8.8534	10.2413	8.3821	9.0637	10.6822	9.2878	8.7343	9.475	8.4245	8.9702	8.9082	9.1887	9.3282	8.3503	9.0197	9.494	11.1141	8.259	9.8767	9.3558	9.3514	8.3466	9.4704	9.54	9.2724	10.1526	9.444	9.3277	11.3234	6.8352	9.4052	9.1664	9.8163	8.6056	10.5155	8.5158	10.1271	9.6657	9.1115	9.6685	8.7587	7.9328	9.3533
E2F4	10.9295	10.8871	10.7096	10.9204	10.9242	10.1748	11.058	11.0974	10.9087	10.8225	10.7879	10.1508	10.6116	11.335	11.3364	10.5708	10.8798	10.9802	10.8943	10.2938	10.98	9.8449	9.8117	11.8475	10.6228	11.0876	10.105	10.8655	11.1665	10.9897	10.6969	10.5847	10.3425	10.4136	10.347	10.3385	10.4762	10.8862	11.1809	11.3727	11.2035	11.0966	10.6864	11.7059	10.6131	10.3077	10.8747	10.4598	10.6558
E2F6	9.2466	9.0931	8.9969	8.5981	9.2934	8.2139	9.965	8.4148	8.85	9.6363	8.6901	8.7317	8.7424	9.0407	10.0688	8.364	9.4641	9.0557	9.8351	9.3049	9.0658	9.418	8.7552	8.6915	9.4248	8.9598	8.1502	9.5029	8.4338	9.0163	8.2558	9.8755	8.8561	9.3426	8.6333	8.2977	9.8663	9.2616	8.8898	9.2344	8.917	9.4523	9.2289	9.8056	8.9742	8.9601	8.7119	8.9995	9.5574
E2F7	7.2455	9.6162	8.0779	8.8923	10.087	6.425	8.0458	7.0427	9.2022	7.8917	8.2449	7.2732	8.892	8.8519	8.488	8.568	7.6323	7.6361	9.6792	8.0195	8.0625	7.4492	8.2005	8.9727	8.3598	8.8508	7.1737	8.8237	8.5866	8.0436	7.0285	7.7455	9.7495	8.8644	9.5024	6.6659	5.9458	8.4271	6.7908	8.8598	7.6396	8.7168	7.9253	8.4884	8.4533	9.6172	8.192	6.1895	8.4175
EBF1	5.1031	7.5257	4.2949	6.3948	6.5619	5.8813	5.429	6.4043	6.9853	6.9988	4.8669	6.2475	6.411	5.6084	5.4054	4.777	4.8947	6.5746	7.1486	8.286	5.8199	5.5216	4.5498	4.8783	8.3988	4.6091	6.9711	4.6934	5.1897	4.6787	5.602	4.0435	5.1059	4.6126	5.2546	4.6135	5.4623	4.3923	5.4015	4.9345	4.3702	3.5	6.3099	3.6079	5.278	5.7937	6.8675	6.3428	6.007
EED	8.1676	9.2007	9.0674	9.0381	7.88	8.8066	8.8492	8.6884	8.2343	9.3906	8.622	8.1255	8.7851	8.8353	9.2885	8.8921	8.9386	9.2082	8.811	8.3078	9.0954	8.6419	9.451	8.645	9.2832	8.9373	8.9049	9.3425	8.9185	8.4097	9.2748	9.8278	9.684	9.1173	10.27	8.9885	8.7316	8.8881	9.4139	9.5512	6.4816	9.6863	8.7475	9.293	8.3281	9.0914	8.3962	10.0267	8.5989
EGR1	12.3501	11.2465	12.0904	12.0772	12.8595	11.3706	11.4622	10.1749	11.8117	10.8731	12.376	12.9785	11.6497	10.387	11.0257	11.1575	11.2944	10.1976	13.1621	12.0531	10.7353	12.3721	9.8453	12.6647	9.9059	12.1088	12.2067	11.5264	11.0676	10.5669	9.6358	9.9944	12.6789	12.0567	9.6262	9.2304	10.5352	10.2958	10.5723	13.352	12.1354	13.1463	9.8238	10.5719	10.9429	10.6189	13.3314	10.9481	12.4326
EGR2	9.0725	8.8325	7.7037	8.4805	8.2092	7.3478	7.1122	6.9087	8.2633	8.9771	9.2819	11.086	8.4896	8.2836	8.1653	7.7254	7.8456	8.8221	10.6712	7.9582	7.2088	9.1961	7.6396	9.4409	7.0485	10.1394	10.1676	7.7594	7.601	7.4082	5.85	6.8369	7.6826	8.5562	7.6165	8.1648	6.2556	6.2743	5.8409	10.3966	5.9366	8.9712	6.0654	8.251	8.0362	6.8903	10.6434	8.3146	8.8944
EHF	9.9788	10.558	10.3967	10.8615	9.0529	11.6452	7.9857	8.5644	10.3701	10.0498	11.2063	10.9967	11.6514	9.5191	9.3494	12.1258	10.8484	10.7534	7.9749	11.7166	8.4744	9.713	9.8755	8.9799	7.6316	8.6117	10.1703	12.3458	11.6103	8.9865	9.5291	10.6458	10.5228	10.3175	12.3963	10.7133	10.7392	11.2079	12.0067	7.5356	9.0918	9.9529	9.4803	10.5322	10.3268	9.7073	12.0327	10.2654	8.6922
EHMT2	10.2052	9.6672	11.2435	11.0268	11.3564	10.0474	11.3094	11.6436	10.7379	9.9028	11.4918	10.3785	9.6461	10.4274	10.442	10.5532	10.5112	10.4015	10.2417	10.5999	10.0183	11.5285	11.7055	10.2584	10.8134	10.7065	10.9822	9.5645	10.3432	11.1469	11.3348	10.1696	9.8455	10.2352	11.7369	8.4766	11.1195	10.8422	10.7544	10.2662	11.2385	9.5897	11.6844	10.5388	10.874	11.4791	9.9713	8.9311	10.5179
ELF1	9.9252	10.6171	11.1529	9.5836	10.1186	10.6347	10.0306	9.6962	10.2803	11.1507	10.1485	10.6308	11.3664	10.6198	9.7968	10.9132	10.3825	11.0836	10.3517	9.4318	10.6778	10.5053	9.2541	10.0789	9.8008	9.6596	10.4709	10.5279	10.3852	9.7499	10.3661	9.8711	10.9955	10.5131	10.5664	10.3834	9.9669	10.1367	10.2191	9.4834	9.6588	10.9275	10.0785	10.4707	10.7204	9.9548	10.6676	10.8871	10.0158
ELF5	3.3513	4.1633	0	6.2101	1.2937	9.559	3.2858	4.4485	2.9862	6.2476	9.2279	6.3826	9.4793	6.7677	6.2382	7.7207	5.0968	6.3416	7.167	10.1036	6.0881	5.2801	0	4.7996	5.0656	6.1884	6.6677	9.3209	7.5457	8.9259	0	8.0682	3.8455	3.3862	8.2016	1.4886	9.0401	7.8936	8.5351	4.3523	7.4604	1.2298	5.6743	5.7689	7.0484	6.0461	6.2498	7.0741	3.425
ELK1	9.8659	10.1188	10.2465	10.2394	10.6076	9.7819	10.62	9.5921	9.8617	10.0308	10.2368	10.294	10.0015	9.9583	10.5373	9.8682	9.7128	9.9984	10.4942	10.0904	9.9984	9.697	9.1971	9.7657	9.7541	10.0148	10.0488	10.2583	10.0533	11.9914	9.608	11.0851	9.5507	9.9119	10.0165	9.1833	9.9999	11.266	10.2401	10.4037	10.2617	9.9431	10.0043	9.1981	9.794	9.5872	9.7167	10.0413	9.6325
ELK4	7.1318	8.13	8.863	8.0192	8.392	6.8077	7.2903	7.6817	7.7436	8.4909	8.0882	7.3869	8.069	7.6637	7.4585	7.5862	7.3051	8.0928	9.0306	7.6034	8.0311	7.9622	8.2495	7.4658	7.652	8.2112	8.196	8.0368	8.9735	8.4857	7.3836	7.8383	8.0376	8.3518	7.8197	5.7382	7.858	7.9784	7.5085	7.0409	6.3169	7.502	7.4781	8.1582	6.8379	8.2951	7.5778	6.1402	7.6661
ELL2	10.3522	10.8479	10.6377	11.2227	10.8082	11.1756	10.8629	12.0897	9.7444	10.595	9.5603	10.8027	11.4228	10.0941	9.7856	10.6117	11.1451	10.7429	9.5375	9.8901	10.9363	9.6918	8.3464	11.2071	9.1984	10.0919	10.6993	10.9507	10.7854	10.8211	11.3739	10.7146	11.8857	11.0434	7.4254	12.0323	9.6165	12.0688	11.2046	10.3095	11.0461	11.3844	10.4674	10.0067	10.9492	8.8339	11.4999	11.1112	10.7206
EMX1	4.4405	4.1633	6.3655	4.4077	5.5144	2.4392	1.8848	0.4494	1.2213	3.3545	5.4974	3.5166	0.7469	0	6.8687	1.6255	2.5339	4.3512	5.8034	0.3371	2.0382	1.5392	0	6.6965	0.56	5.2734	3.6544	4.8333	0.3346	1.0182	1.0087	0.8601	0.9674	5.8337	0	0.6799	0.8463	1.3785	5.4503	4.443	4.5541	6.8886	1.123	5.4695	1.163	7.4829	4.359	2.3477	4.1736
EOMES	4.0968	6.9773	3.2328	5.2509	4.0086	4.7601	4.451	5.695	5.2486	5.2001	4.3248	3.5166	5.8823	6.1479	6.1311	3.3764	5.1102	6.7013	5.0545	5.1166	4.123	5.4957	6.6192	2.1487	7.6487	2.4769	5.5282	4.0452	5.7475	4.3321	4.3385	1.1524	4.2594	3.0625	4.7229	3.2371	4.3887	3.4594	2.6646	2.6549	3.4114	0.9236	4.7504	3.9176	3.9884	5.7099	6.6116	5.7039	4.6386
EP400	8.9802	10.5344	11.2691	10.6896	11.5158	9.0938	11.145	10.6116	11.4143	9.5164	10.998	10.7747	11.0768	10.2812	10.4719	10.5191	9.4745	10.0899	10.9105	10.5255	9.7324	11.2317	11.2327	10.1147	10.5322	10.074	10.4405	9.5499	10.6796	11.2638	9.4076	9.6858	9.1066	10.0185	11.4719	7.105	10.5282	10.7674	10.0952	10.9649	10.6873	10.9128	10.7768	10.7771	9.811	11.4088	11.6084	8.2752	10.2687
EPAS1	11.4699	11.4168	10.5662	12.14	11.8871	12.4588	11.6372	13.4241	12.4176	11.0381	10.9774	13.1117	13.2188	10.698	10.9753	13.1639	11.2931	11.7736	11.7126	13.4161	11.328	10.8036	9.5609	10.952	11.0049	11.1422	11.676	11.9221	14.3277	12.7463	13.1438	12.4022	9.4888	10.9918	9.7293	11.2224	13.5813	12.1787	12.5437	9.4354	12.5977	9.8438	13.2037	11.9136	10.7044	10.8388	12.7734	12.1618	11.8127
EPO	0	0	0	3.4741	1.6004	0.9143	1.424	0.4494	1.8731	1.1068	1.7158	0.8041	0.4213	0.9146	0.7822	0.7615	1.3769	0.3487	0.8317	1.8609	0.9167	1.2398	1.1822	3.1384	0.56	0	2.398	0.6648	0.3346	1.4378	1.0087	0.4932	1.9508	0.4332	0.6181	7.6107	1.3762	2.0704	0	0.5276	0.4871	2.0493	1.98	2.4275	2.9665	2.0474	1.236	1.7883	1.3503
ERCC6	6.7195	7.754	9.0746	8.8862	8.6394	7.3466	9.1489	8.6144	7.7566	6.583	8.7989	8.1195	7.9354	6.6314	7.8949	8.566	6.4386	8.2212	9.0181	7.716	6.8764	8.0461	7.5087	8.4004	7.9399	8.5182	7.9392	8.0495	8.5013	8.6813	9.2482	8.0396	8.0058	7.8206	8.917	7.4104	7.5897	8.5467	8.4026	7.1113	7.8343	7.9544	7.6799	7.5642	8.0936	8.6412	8.5777	7.4217	7.8434
ERG	6.8731	7.3622	7.691	9.3403	7.7104	8.4273	6.7735	7.9924	8.0022	6.5961	8.9894	8.867	8.4814	8.4054	6.9508	8.6502	6.7507	8.0942	7.5518	7.9289	7.4254	7.2494	5.9124	7.307	7.8475	8.1834	8.481	7.3524	8.2763	8.5293	6.493	7.681	6.4426	7.4106	6.8713	7.0731	6.7959	7.0112	7.1427	7.2769	5.7118	6.9683	6.9347	7.6684	5.8887	7.4294	8.0219	9.066	7.0353
ESR1	7.1318	5.0424	4.3985	5.9201	6.4892	8.891	4.2614	7.8939	4.1734	4.4439	4.0869	6.3761	5.6487	5.6599	4.4027	5.8407	3.9721	5.8545	3.2201	4.5305	3.7942	7.3989	3.9433	4.9383	6.5209	3.6991	7.4249	5.8153	5.1897	3.875	7.3119	2.8307	2.5302	2.2786	8.199	4.902	8.6523	5.853	9.8516	3.3606	6.2726	2.3322	7.5017	2.5524	3.2743	4.5345	4.8131	7.6003	5.2635
ESRRA	9.2764	9.6821	10.5903	10.5953	9.0338	11.0865	9.5682	10.3676	9.7426	9.157	9.4389	9.4711	9.5226	10.0729	10.3872	10.5143	10.3804	10.013	9.5704	9.4937	10.2833	10.1834	10.072	9.8685	9.6313	9.7301	9.1139	11.0988	10.9202	10.7587	10.0969	10.108	11.0116	9.6661	8.7127	10.1022	9.3726	10.2463	11.3751	10.321	11.5067	10.1565	11.2056	10.951	11.6084	10.4445	9.8405	10.5876	9.6053
ETS1	11.069	11.212	9.9589	10.0383	11.0057	10.4636	10.9526	11.6551	10.588	10.6437	9.4594	10.9331	11.737	10.1692	10.0976	10.6403	9.2355	10.8252	9.7713	11.2094	9.7541	11.4228	9.4281	9.9261	10.6403	9.1667	11.7326	8.6005	10.8982	10.9361	10.1948	7.5954	9.3092	9.2377	9.5066	10.6292	9.47	9.0471	8.9491	8.778	8.3431	7.9468	10.6966	8.098	8.9346	9.8892	11.4542	10.9124	10.7345
ETV1	9.4454	8.5401	9.4025	8.9783	10.4977	8.2584	7.6041	7.7071	9.8006	10.6776	7.8326	9.3277	10.2734	8.5418	7.8264	9.5414	9.8283	7.2366	9.3999	9.4428	11.1944	7.8779	6.843	8.1283	9.1413	9.6808	9.3152	6.7366	8.7407	8.9806	6.6897	7.0866	10.2549	7.8826	6.5598	5.4708	6.1132	7.4578	6.8405	10.0602	7.6655	6.0547	7.9357	6.0383	6.4656	10.5304	7.0349	9.8346	9.2615
EZH1	7.5677	8.2727	9.2481	8.8224	8.6918	8.2416	8.6363	8.6833	8.9683	8.9771	10.1339	9.1015	8.4326	8.8657	8.8639	9.2092	8.4855	9.0159	9.0001	8.814	8.4581	9.4	10.2308	8.686	9.1719	8.8676	9.0305	8.1921	8.5698	9.6237	8.2462	7.7178	7.3939	7.7988	9.4965	6.1828	8.9085	9.2216	8.5084	9.2533	9.3418	8.4151	8.979	9.8374	9.3643	9.6052	9.4655	8.0905	8.7182
EZH2	8.4499	8.0246	8.761	9.6638	9.5378	7.304	8.0803	8.6417	8.7625	10.2489	9.7226	8.9466	8.3807	10.1458	9.5941	8.5169	9.2469	9.1238	10.6844	8.3584	10.0361	9.8081	9.5577	8.8036	9.9275	9.1979	9.0963	9.6625	10.4137	8.5636	7.8502	8.5856	9.9523	9.8569	10.9524	7.5518	8.9603	9.4963	8.1549	9.9461	9.4666	8.9674	9.2735	10.8801	10.9849	10.0908	9.7153	7.7476	9.5489
FLI1	7.9228	8.7404	6.5624	7.6671	7.6366	8.4365	7.4292	8.856	9.1831	8.5675	7.5279	8.826	9.1077	8.1417	8.1833	8.7836	6.8176	8.9231	7.4906	7.875	7.662	8.7425	7.018	6.4714	8.0991	7.4284	9.4192	6.7718	8.8662	7.4082	9.1798	5.7655	6.5641	6.7524	6.8176	7.2547	7.2574	7.0639	6.7971	6.2321	4.6026	5.7526	7.9632	5.5467	6.646	7.6111	9.109	9.242	8.1301
FOS	10.9532	10.6679	12.3047	11.993	10.999	12.6854	10.9925	11.2238	10.8197	11.1485	10.5882	12.461	11.4283	9.1024	9.005	10.961	10.8091	8.8291	11.1526	11.8868	11.8474	11.3571	9.1354	11.8436	9.8973	12.3244	12.1704	10.8202	11.3018	11.594	10.9774	10.8738	12.0229	11.0949	10.4082	11.1242	10.1559	9.1962	11.0166	12.092	12.3249	11.8185	12.2204	9.6413	12.5533	9.4502	12.632	12.1054	11.3742
FOSL1	8.8674	8.7468	10.1803	9.3252	8.9174	9.559	8.6154	9.2499	9.1772	7.6228	8.2912	9.8596	9.4923	7.8356	10.077	8.824	9.6198	7.9502	7.9838	8.1061	10.1588	6.5015	4.9361	10.8105	6.5209	9.9333	8.0019	9.3663	7.1251	7.9825	8.9061	6.338	11.6462	9.4862	3.998	11.3457	7.0075	7.9853	8.6212	9.7102	10.5437	11.8418	8.9293	10.7266	9.9549	9.9132	9.9756	8.333	9.7673
FOSL2	12.2057	11.0301	12.5373	13.099	12.485	11.4141	12.338	12.0594	11.7713	10.881	12.2092	12.4648	12.5764	11.1658	11.1085	11.428	11.9158	11.2162	12.0402	11.8324	11.2064	12.0909	11.4677	11.8011	9.4461	11.5135	11.8826	10.9279	11.304	11.3349	11.583	11.701	10.4389	11.6361	11.273	9.941	10.5848	12.101	12.1457	10.6751	12.4321	12.0227	11.0168	12.0429	11.0718	11.3485	11.8095	10.3255	11.8646
FOXA1	8.9736	9.3137	7.9258	11.6823	6.0888	10.3697	6.1295	10.3791	10.1218	9.0574	6.633	8.9367	7.4283	10.4658	7.4732	10.8864	8.698	9.6958	10.3166	11.3935	9.2559	6.6458	9.1687	5.6533	8.6823	9.0062	8.1763	9.781	11.4568	11.544	9.1697	11.7511	8.0481	8.4168	8.2732	6.4142	12.4646	8.1908	10.6322	8.6928	10.4164	7.558	11.7997	9.3745	8.1092	7.7836	9.4544	9.0122	6.64
FOXA2	3.5055	3.0907	2.218	5.8655	4.3945	6.1017	3.7136	3.7072	4.9082	1.7256	5.5215	6.7506	7.7366	2.8469	1.485	6.6892	5.7975	5.6962	4.6238	4.514	4.4794	6.2968	6.5941	3.9703	10.0347	6.9676	5.4599	3.3736	5.816	5.5166	4.4089	3.1942	3.1115	3.9409	1.7685	2.2055	3.9414	3.1043	4.7919	6.0325	8.5628	4.0614	3.0122	2.873	4.0437	3.5065	5.243	6.245	2.708
FOXK1	9.9755	10.2482	12.4469	12.0678	11.7571	11.1305	10.6274	9.2533	11.1043	10.1262	10.4669	10.9433	11.5062	10.455	9.6833	11.3554	11.1579	11.1044	12.3685	10.4426	11.3729	11.5546	13.3204	12.2104	10.4662	11.3101	10.5067	10.2164	9.1024	9.8754	9.9774	8.8531	10.1203	11.3086	9.576	7.9392	9.2111	10.8046	10.9136	11.2182	11.1159	11.7214	10.7578	10.4336	9.7291	10.5715	10.2374	9.1411	11.9373
FOXM1	12.2378	11.5365	13.6246	11.8389	11.7871	9.2488	12.5964	10.6061	11.7171	12.4211	12.0483	9.871	10.4118	11.3838	12.5873	9.8157	12.2674	10.7322	13.1764	10.5897	12.5261	11.0753	11.5683	10.5044	11.7877	11.147	12.6627	10.8132	11.2079	10.8135	12.1867	11.0319	11.4612	11.595	11.6301	9.4223	11.4387	10.8261	10.4818	11.0281	11.1615	10.601	11.8831	11.3579	11.4519	12.5635	11.0492	7.8135	10.6342
FOXO1	10.4539	10.0742	10.3332	9.573	9.3323	9.9088	9.3004	9.0604	10.2075	9.7983	10.1476	10.1119	10.9334	9.6069	8.886	9.7108	9.5216	9.7812	10.0403	9.1906	10.0507	9.2207	7.2522	9.3396	9.0933	9.474	9.8138	9.0909	9.3277	8.2292	9.222	8.666	9.1339	9.7727	8.3222	8.5595	7.6416	9.8389	8.8418	9.4262	8.9372	9.9607	9.3419	10.1734	8.404	8.9226	9.6011	9.3096	9.4367
FOXO3	10.0209	10.8122	11.0626	9.7051	10.4776	10.0659	10.2053	9.4311	10.6697	9.0258	10.3531	10.8887	11.3355	10.2332	9.778	10.3838	10.1097	10.2925	11.4996	9.9206	9.9883	11.4044	10.2624	10.4216	9.9549	10.0885	11.2405	9.9165	9.6699	10.0815	9.1492	9.6349	10.223	10.1305	11.9248	9.3228	11.4002	10.8463	10.6515	10.6424	9.2936	10.0719	9.2203	10.207	10.7065	10.0212	10.8964	8.9238	10.2111
FOXP1	9.7665	9.5436	7.6124	9.8907	10.3703	9.2612	9.4208	9.0693	10.9362	9.0386	8.5767	9.6057	9.8961	8.7985	8.8606	10.2739	8.6263	8.9117	9.442	9.6052	8.8258	10.2779	10.2505	8.3869	9.6843	8.4504	10.0355	8.0889	9.7208	8.8087	9.1154	8.4289	8.0584	7.9101	9.6025	8.2356	9.1506	8.3549	8.5852	8.454	8.6155	8.3826	9.8489	8.1133	8.1941	8.3966	9.246	9.4853	10.0268
FOXP2	1.1048	7.4656	6.6594	6.7812	6.7093	5.6339	1.2306	5.003	4.6875	8.057	4.1502	5.7934	7.6418	7.6511	3.0351	7.4694	5.721	4.2091	8.2909	6.5893	7.4622	4.204	5.6702	6.895	4.4818	5.1279	4.3157	7.0988	5.862	6.5383	0	6.4431	5.2933	7.2239	4.989	1.4886	3.5573	4.1859	6.4337	5.6693	6.0193	5.5044	4.028	5.9388	7.2615	7.4173	8.0707	5.1605	3.4544
FOXP3	6.6045	7.0257	5.0694	6.7671	5.7004	6.0498	6.4626	7.2061	6.1761	7.1447	5.3878	6.197	7.2655	7.554	7.7383	4.0747	5.1442	6.9069	5.3715	6.2759	6.2013	9.286	6.6963	4.6463	5.6906	5.0898	8.9488	5.1561	7.0071	5.5852	5.7308	4.6918	5.093	4.5336	5.0115	4.5582	5.7824	5.8116	2.5828	4.8933	4.3122	5.5364	6.0488	4.4729	5.487	6.9057	9.008	7.5688	7.2834
GABPA	8.3768	8.7639	9.2247	8.4598	9.3928	8.565	8.9026	9.1094	9.1373	8.7417	9.2899	9.1085	9.8341	8.934	8.1821	9.3795	8.5432	8.9165	9.3982	8.4332	9.0263	9.4121	8.7061	8.8923	9.2421	9.0634	9.3952	8.5519	9.4705	9.836	9.1526	8.7791	9.8172	8.8938	10.57	9.025	8.9333	9.1357	9.3343	8.5401	8.813	9.1323	8.58	9.453	8.9377	9.8422	9.2784	9.6214	8.7504
GATA2	6.3497	7.4188	7.647	8.8043	8.1485	8.0137	5.6578	9.9064	6.2037	6.2476	8.3052	7.596	8.1744	4.6377	5.5674	7.6846	6.539	7.0821	7.2919	7.7535	6.1704	5.7358	3.9433	5.706	6.9413	7.8432	7.9351	5.0527	6.9535	8.0134	8.0726	6.0668	4.8905	8.1335	4.3779	2.5401	9.125	5.6381	6.5202	6.8554	10.2019	7.9416	8.5733	3.9633	7.028	5.0364	5.8764	6.4411	8.4635
GATA3	6.6923	6.0411	4.0935	7.1093	7.2937	7.0242	7.4348	6.6759	7.3385	5.7255	4.2689	5.4313	6.4053	5.3823	6.1605	6.7556	4.1897	6.9512	4.7123	8.1576	4.6422	8.3055	6.3163	4.0809	4.1759	4.0368	8.862	3.8246	9.3744	8.7109	7.7722	6.0313	3.9383	2.4732	4.9142	4.8121	10.1971	4.5236	6.3759	3.6414	6.2036	8.3131	9.3366	2.7739	5.7952	6.9049	7.4016	7.2433	6.5233
GATA4	1.7231	7.233	0.4492	3.8563	7.0373	1.2185	7.2398	1.9723	2.3953	7.7442	5.2015	0	0	0	7.2041	0.4304	4.2394	6.4673	7.5951	0.8397	0.53	4.6884	0.509	1.1692	1.7534	0.3622	8.1424	0	1.0315	8.7618	0	2.9111	7.7026	7.9143	0.6181	2.0037	4.617	0	0.9789	4.1519	0	5.7764	2.1808	0	8.1221	2.0474	5.9287	0	1.9553
GATA6	6.6266	6.7568	4.6709	6.839	6.7834	8.8638	6.342	7.2509	7.1376	5.8461	7.0935	8.0483	8.3601	6.3955	5.818	7.6325	6.1681	6.3318	7.9971	7.9734	5.1903	8.3471	6.0103	6.8132	6.1197	6.4176	7.8708	5.9374	8.4425	6.8939	6.4602	5.1224	5.2577	6.9244	6.4799	4.3832	8.658	5.6029	5.1681	6.9817	7.1039	5.0762	7.9077	5.4853	5.107	6.3826	6.9646	8.2307	6.4846
GATAD1	10.3368	10.1727	9.806	9.2659	9.9085	8.9592	10.5074	9.3324	8.9698	10.4117	10.0051	9.5019	9.7176	9.7457	9.9631	9.9414	10.2913	9.4377	10.1755	11.0579	9.1561	8.953	8.2232	10.3914	10.1097	9.4524	8.7095	9.4872	9.9694	9.7782	9.5643	9.3305	9.3372	9.8612	9.6105	10.5732	9.9982	9.3824	9.8905	10.5245	9.9528	9.7455	10.4462	9.5459	10.1501	9.762	9.4627	9.7819	9.776
GREB1	6.9287	6.9446	7.7583	6.6582	6.5031	4.6627	7.67	7.4051	5.9414	7.8272	5.4729	5.9496	5.4165	3.6444	6.8643	4.0865	4.8791	6.1824	5.5942	3.8239	4.0476	5.6679	6.0197	5.3562	4.4031	8.1063	6.2017	5.1862	4.1672	7.2159	3.6009	7.2149	3.8455	9.0925	8.1166	4.341	6.5041	9.0975	5.5434	5.3638	6.8762	8.4746	6.0654	2.6674	4.7563	3.7062	4.9331	6.2372	8.2313
GRHL2	9.3772	10.8763	11.2966	11.1835	10.9029	11.1877	11.1332	11.0208	11.293	10.3746	10.5565	10.5877	11.0198	11.5418	10.0036	11.4291	11.1118	11.2617	11.9483	10.2911	10.9089	10.6768	9.2074	10.944	10.5359	10.7442	9.7569	11.2545	11.4105	10.5552	10.8352	9.8604	10.9474	11.0898	11.2925	9.3255	10.4501	11.1582	12.3357	10.6844	10.8481	10.7856	10.9253	11.2094	10.7225	11.891	11.0924	9.2488	10.2312
GTF2B	8.7451	8.8266	8.0222	9.3552	8.9474	9.5598	8.5815	9.6212	8.1994	9.2852	8.6469	8.998	8.9406	9.3238	9.7909	8.9378	8.8644	8.786	8.5619	8.8407	8.6505	9.102	9.4956	9.5356	9.21	8.7813	9.186	9.9429	8.8831	8.9894	9.1569	9.5472	9.424	8.7738	9.095	10.0334	9.0412	8.7421	8.6265	8.5957	7.2519	8.9879	8.3097	9.7175	8.8324	8.3727	9.2135	10.4913	8.872
GTF2F1	10.1739	11.1573	10.5508	11.6936	10.4545	10.6311	10.6095	10.7389	11.127	10.4867	10.1933	10.7355	11.0184	10.7003	11.0924	10.7715	11.107	11.3933	11.4167	10.3217	11.1582	11.2174	10.7897	10.9726	11.3415	11.702	11.0206	10.6951	10.0678	10.7329	10.3348	10.5185	11.1927	10.3829	10.1221	10.2922	10.8482	10.8525	11.3736	11.3539	10.6905	10.0833	10.2744	11.1522	10.278	11.6408	11.0011	9.8984	10.7681
GTF2I	11.1487	11.787	11.3999	10.9738	12.0772	10.8194	11.5558	10.9559	11.7762	10.7843	11.3241	11.7243	11.6365	11.5375	10.9503	11.9461	11.3509	11.7577	12.1035	11.7564	11.5552	12.3231	11.1716	11.5482	11.6872	11.2044	11.1512	11.0955	12.5755	11.3116	10.8855	11.0826	11.2566	11.8954	12.5117	9.5083	12.0777	10.9034	11.4489	11.2586	9.8998	11.5843	10.4632	11.04	10.9858	11.5945	11.4779	9.876	12.1199
H2AFX	8.7795	10.2637	10.5029	11.7874	10.7344	10.6427	11.3052	11.0641	10.8122	11.5403	9.8684	10.0123	10.1206	10.5977	11.629	10.0706	10.8913	10.6172	11.3453	10.0942	11.0922	9.6528	10.905	10.7946	10.4633	11.2131	9.6791	11.5313	10.9331	9.8419	9.487	11.1574	11.0576	10.3612	10.1303	10.0457	10.6359	10.2976	10.9879	11.7454	10.3655	11.7499	12.1968	11.5167	10.2094	10.7149	9.7994	9.6956	10.0883
HCFC1	10.3773	10.8227	11.0788	12.0022	12.1378	10.4417	11.762	11.4265	12.2611	10.5657	11.3984	11.4153	11.7991	11.14	10.8944	11.3924	11.0796	11.5877	12.5875	11.7567	11.4979	11.9864	12.5334	10.7592	11.5074	11.8912	11.4275	10.8148	11.7878	11.2443	10.414	9.7356	10.7975	11.1703	12.2069	8.2613	11.3101	11.6072	11.5032	11.9421	11.6054	11.0889	11.174	11.5599	10.8271	11.9357	11.4957	9.0315	11.6648
HDAC1	12.3599	10.976	11.5653	13.1825	11.7747	12.3342	11.9615	11.0581	12.27	11.1645	10.8996	11.4819	11.0975	13.0415	11.8137	12.1897	12.2113	11.5811	11.4362	12.0607	11.32	11.6084	12.5204	12.197	11.4471	12.3096	11.563	12.4905	12.3519	12.5053	11.3859	11.8512	12.0889	11.4739	11.7251	12.7216	11.8878	12.4941	12.4938	11.4903	11.37	12.3607	11.2569	12.9799	11.7822	11.0655	13.2654	11.5348	12.3353
HDAC2	11.3097	11.826	11.6289	11.1849	11.5687	11.2086	11.2117	10.967	11.4422	11.3772	10.7106	11.2857	11.1439	11.864	11.4845	11.0908	11.7952	11.4142	12.0332	10.7862	10.9408	12.0449	12.3339	12.003	12.5811	11.5512	11.2732	11.9637	10.5219	11.2991	10.824	12.237	11.8656	11.5412	13.3451	11.5273	12.5312	11.6845	11.8991	11.8671	11.1596	11.2732	10.9739	12.049	10.572	11.3186	11.5349	10.7598	11.2929
HDAC3	10.3922	9.9148	9.911	10.436	10.7238	9.7228	10.7444	9.6252	10.3561	10.7373	10.3887	9.9473	9.7901	10.4649	10.2952	10.1002	10.7139	9.9228	10.1044	9.874	9.7541	10.7103	10.3857	10.0909	10.2012	10.1346	10.4565	10.4615	10.305	9.7877	10.283	10.4778	10.7583	10.1823	9.9936	10.6346	9.4869	10.3347	9.6864	10.5119	9.8277	9.8154	9.7428	9.9651	10.3128	9.9839	10.8188	10.546	10.5962
HDAC6	8.5507	9.4729	9.3117	9.5942	10.3357	9.0059	10.7622	9.5085	9.6979	9.3117	10.0316	9.8191	9.8299	9.8737	9.8399	10.2033	9.1077	9.681	9.9377	10.023	9.8072	10.1651	10.251	9.2915	9.6322	9.4542	9.798	9.0357	9.8451	11.062	10.1671	10.1665	9.3244	8.8816	11.3656	7.874	9.7628	10.8213	9.7233	10.0105	10.6325	10.1186	9.9589	9.4039	9.6601	10.0252	9.7214	8.6147	9.1813
HEY1	10.5096	11.5132	9.769	9.6578	11.5542	8.8775	9.7747	8.6973	10.9081	12.0282	12.1113	9.9522	9.9823	9.3037	10.6849	10.8401	11.6056	11.6721	11.8879	10.7635	9.7451	9.6336	7.1399	10.1228	9.6476	11.1466	8.409	9.7046	11.1195	8.8414	7.5251	11.1867	7.144	9.618	10.9444	6.5316	9.0499	10.2628	10.0424	10.0264	12.4686	10.4039	11.7016	10.501	10.5744	6.3991	8.9963	8.0398	9.3552
HIF1A	12.952	12.8801	12.7474	12.814	12.606	11.8873	12.5205	12.191	12.6943	13.1182	11.3025	12.8836	13.004	12.1045	12.2441	11.9986	12.7609	12.0784	12.5498	12.5289	12.3512	11.1716	11.2648	12.4646	12.6063	13.9518	12.3775	12.1488	12.0711	12.7661	13.4467	12.3181	12.2287	13.0511	12.512	14.1188	12.3701	11.5239	11.8021	12.2734	12.3855	12.4891	13.234	12.281	12.5101	12.1878	12.9427	12.4816	12.8043
HIRA	8.5374	10.1797	10.3429	10.2165	10.7194	9.4271	10.2701	9.4088	10.4979	9.2905	9.9033	10.0745	10.0545	9.6584	8.4603	10.0453	10.0042	10.2156	11.5167	10.8344	10.2256	9.4935	10.9971	10.2705	10.2911	10.249	9.5894	9.9274	10.366	9.1817	8.591	9.5114	8.6242	10.0283	9.5024	7.9637	10.0426	9.6981	10.0033	10.0271	9.2496	10.3092	10.001	9.8074	8.3364	10.2892	9.9822	8.7579	10.4593
HNF1B	2.9827	2.731	1.2993	6.0481	2.704	6.3251	0.4186	10.1038	0.616	1.7256	4.7078	6.0586	6.4507	1.4698	2.2011	6.7787	4.9101	0.864	3.6061	4.0923	4.4504	5.2075	3.6832	0.6999	4.2497	5.7724	4.596	2.7767	5.4531	4.5372	5.6318	2.0912	2.2695	4.2638	2.7261	0	4.9128	1.1375	3.768	4.3523	7.9307	0	2.357	1.2986	1.163	3.2746	4.4512	6.3716	1.7804
HNF4A	2.1545	0.9559	1.6743	5.0206	1.9646	2.9326	1.5945	2.3278	2.3204	0	0	3.2026	2.2419	0	2.5054	1.2572	2.1743	1.0659	1.356	0.3371	0	2.3463	0.8845	1.5227	5.9694	1.7152	2.398	1.3005	1.7438	1.4378	2.3359	0.4932	0	2.3792	0.8499	2.2055	2.9602	1.3785	2.771	1.8675	4.4519	4.8481	2.1808	0	0.6957	3.2746	2.0886	2.8349	2.3175
HNF4G	6.4855	6.2155	6.3068	5.1172	7.1653	5.9957	2.951	5.7351	5.6516	7.0373	5.2884	4.8752	5.194	5.6599	5.8272	5.8753	3.1154	6.5663	7.4024	4.5469	5.4613	6.1217	4.916	5.4519	7.5279	5.7187	4.2934	6.6341	6.8031	7.2997	0	4.8439	5.395	5.4733	2.6665	2.6822	3.456	5.6029	5.7657	4.7575	5.6669	6.6646	6.8635	7.5347	5.531	8.3915	5.6143	6.35	3.129
HOXA9	3.3513	3.9163	2.3271	3.8563	9.3133	3.7426	5.8885	5.8028	2.6613	4.1001	4.2108	2.5482	3.7233	3.8353	5.0919	2.9913	3.4465	4.6628	4.0752	4.3745	2.9371	0.8616	9.404	4.1332	2.8411	1.4397	3.6544	2.7767	5.5687	6.1302	2.3359	0.8601	2.9425	1.6328	1.0495	1.769	2.0675	3.9069	4.0893	6.6986	3.7059	4.1368	5.1835	3.6643	4.971	5.4954	3.1028	3.2614	4.3247
HOXB13	7.4868	5.372	5.9794	6.9611	9.0701	0.5284	8.7857	3.9987	6.2897	5.2447	6.644	0	2.1345	3.743	7.2863	0.4304	4.2394	5.9276	5.4386	0.3371	4.1947	11.7716	7.6087	2.3388	6.2955	0.8924	10.2855	4.4252	0.3346	8.2665	0	7.6608	4.6371	6.7096	0	0	9.3445	6.0661	3.2838	6.6986	5.3633	0	0	0.9805	5.6063	8.4323	6.2395	1.3984	7.1476
HOXB7	8.9334	7.7118	7.6231	10.0429	8.6031	8.2118	8.4994	7.169	7.7755	7.7364	8.4723	7.9603	8.0038	8.8408	9.2515	4.1444	8.7747	4.9827	8.8538	4.8791	8.0335	8.0179	6.8108	6.936	8.7013	8.9306	7.7533	9.0564	7.3449	9.0824	8.1466	8.9466	8.5996	8.6845	3.8718	8.5269	9.7081	7.5592	9.4574	9.7147	4.8233	7.8238	8.1809	8.4786	9.3671	8.5704	8.8463	8.6282	8.7762
HOXC11	3.7717	4.237	6.3266	6.0724	7.9713	0	7.7007	5.188	6.5122	5.3707	6.7189	2.1234	5.272	0	8.2203	0	5.4738	5.1475	6.3775	4.3185	4.3282	6.634	5.4505	1.6715	5.3435	0	5.4599	3.4137	7.0979	5.3452	0	6.6621	5.8179	6.7047	8.2159	6.6829	2.5329	0	5.0673	4.6088	4.3419	6.5519	5.3174	3.2867	6.774	6.768	5.3619	3.0638	6.4882
HOXC9	5.5555	4.8205	7.0054	6.7056	7.0309	1.2185	6.7053	6.4411	4.152	4.6568	5.4974	3.8877	3.3916	2.4396	8.1975	1.2572	5.1366	3.4744	6.4735	3.7692	4.296	3.3967	9.3158	3.4986	5.3519	5.6951	5.8129	2.2643	4.7603	5.9019	1.5966	4.8024	4.8905	6.2267	7.546	4.2974	2.3189	4.6439	5.2624	7.5763	5.5104	6.1579	6.1753	4.5171	6.4349	3.5065	3.353	2.3477	5.7759
HSF1	11.5905	10.9826	10.8069	12.3383	12.3568	11.2875	11.841	11.411	10.7401	10.5097	10.907	10.6552	10.9946	11.5465	11.055	10.7945	11.1079	10.6221	11.0803	11.3694	10.9914	10.693	12.1109	11.4894	9.8915	11.5718	11.0985	11.0931	10.6405	10.8658	10.8142	10.864	10.4046	11.0054	10.8337	10.6744	10.8484	11.1993	10.9318	11.153	12.1054	11.6373	11.3682	10.7539	12.022	11.7071	11.0032	10.0334	10.6952
HSF2	7.831	8.9496	7.8818	8.4437	8.5336	8.5049	8.4307	7.8783	8.6106	9.3427	8.3121	8.5811	7.9904	8.8657	8.0892	8.2234	9.1448	8.4817	9.282	8.128	8.3484	8.7269	9.1495	8.7812	9.5169	8.9982	8.5969	8.8795	7.7537	8.725	8.2022	9.1383	8.187	8.8763	10.0895	7.6674	8.7221	8.8015	8.6906	9.2689	8.2007	8.4962	7.5926	8.6298	7.9592	8.2795	8.4531	8.3763	8.0001
IKZF1	7.9296	9.5581	6.8723	7.675	8.634	8.418	7.5662	9.2993	7.062	8.9936	9.4085	8.2367	9.7054	8.9939	8.4229	7.9948	7.1122	9.8083	7.9463	8.2775	7.3762	9.8573	11.11	6.1611	7.7039	7.0539	10.0266	6.5465	9.3504	6.8173	7.7453	6.2557	6.8295	6.6148	7.8025	6.4345	7.2077	7.5865	5.9806	7.0458	8.1587	6.3683	8.2099	5.8319	7.3017	7.9629	10.1809	8.6737	7.8913
IRF1	10.9846	10.5606	11.3089	10.9936	10.3905	10.9545	9.8784	11.9395	8.9293	11.2186	10.3796	9.8117	11.1383	10.464	12.2589	9.8879	10.1836	11.7984	10.2759	9.7149	11.2451	12.7207	11.0896	9.8437	10.3912	9.2447	12.2697	10.3786	11.385	8.9911	12.2573	9.3745	11.9013	9.2435	9.6483	11.9394	10.0907	9.2976	9.3879	8.7865	9.1529	10.2394	12.0622	10.9287	11.5595	10.4087	11.8069	11.1378	9.8481
IRF3	10.261	9.3223	9.3908	10.7472	10.357	10.6205	10.5929	10.7844	10.435	10.589	9.7894	10.0435	9.9395	9.6288	10.2515	9.8599	10.2784	10.0054	9.9906	10.1562	10.3696	10.3707	11.4083	10.0328	9.8288	11.0472	10.5966	10.0745	10.0745	10.7979	10.4145	10.6184	10.321	9.2172	10.4456	10.5673	10.4967	10.1557	10.1338	10.4177	9.711	11.0785	10.5397	10.5327	11.1436	10.0938	10.5464	9.7328	10.1039
IRF4	5.5904	8.8414	5.6736	9.2446	6.4514	6.9692	8.259	10.3756	4.8158	8.6691	6.8	6.4457	8.818	8.8657	7.1319	4.8483	5.8624	10.1306	6.3502	7.1017	8.3187	9.3971	7.8788	6.5359	6.0439	3.9055	9.4173	5.4885	9.1106	6.3934	6.246	4.5745	5.8894	4.4371	5.8638	6.9936	6.3783	8.4668	2.4248	5.8894	7.6826	3.251	7.9936	5.2287	5.5691	7.4274	9.1754	7.6801	7.2665
IRF5	10.3811	8.6855	7.8272	9.5602	8.8902	8.9618	8.5815	8.2703	6.4075	9.3221	9.8813	9.2352	8.975	9.3337	9.4087	9.3496	10.037	9.9098	9.8772	7.4227	8.1598	7.5	6.9701	8.9932	7.1604	9.1724	8.7972	8.4649	8.606	9.0641	8.5252	8.0033	6.979	10.2984	7.0966	8.5151	10.0529	9.4359	8.4027	9.7276	7.0305	9.5103	9.4442	7.1706	11.0891	6.8547	8.9265	9.0748	8.8065
JARID2	8.3917	9.2791	10.8868	11.1666	11.2758	9.5998	10.6497	10.1703	8.9104	9.2852	10.6801	10.5064	9.838	9.971	9.4434	9.8324	9.6326	9.9999	10.4606	8.8896	9.9461	9.9999	9.9184	10.2654	9.0546	10.5329	9.7447	9.8448	9.9554	9.5446	9.3257	11.0064	10.0479	10.5733	10.923	8.2866	9.5068	10.4075	10.5255	9.4736	10.2916	10.0409	10.2716	9.9274	10.3434	9.3815	10.2755	7.585	10.221
JMJD1C	8.4163	9.2572	10.6213	9.6497	9.746	8.7602	10.049	9.8599	10.0211	9.5501	9.5164	9.9116	10.2824	9.8028	8.9186	10.2848	9.1281	9.7129	10.4565	9.3276	9.2036	10.3156	9.8865	9.5043	9.7843	9.2027	9.6733	9.177	9.7662	9.9841	9.9807	8.7306	9.2126	8.8364	10.9488	8.4092	8.5714	9.9593	9.2991	8.5674	9.4021	9.5017	9.9138	9.1461	9.1645	10.1933	9.9402	9.6763	9.6033
JMJD6	9.776	9.2549	9.0917	9.2553	9.0623	9.1364	9.7245	8.9958	8.7492	9.6446	8.9588	8.891	9.3874	9.2206	9.3972	8.1441	9.1634	9.149	8.6279	10.1108	9.5934	9.0658	9.5601	8.8744	8.7998	9.528	9.0597	8.8423	8.7131	8.7561	8.1363	9.5362	9.2696	9.6822	9.2608	9.2347	9.0181	9.4858	8.7225	9.8382	9.7067	8.9281	8.6931	9.409	9.8657	9.6422	9.3682	8.974	8.9347
JUN	11.8877	10.5706	10.253	13.163	11.1738	12.8544	12.1925	10.8222	11.193	9.5721	12.3725	12.4909	11.5603	10.8103	10.7766	11.5997	11.6053	10.9209	11.174	13.3702	11.1327	11.8288	10.6816	12.3088	11.3975	11.9674	12.8945	10.3903	11.7555	12.0298	9.7889	11.9613	10.0243	11.3337	13.1926	10.3519	11.3561	11.2989	10.7916	12.4568	11.5887	12.6956	10.2205	11.9211	9.8357	10.951	12.407	11.3575	11.2312
JUNB	11.0187	10.4908	11.7095	12.9307	11.4614	13.3401	10.7557	12.4737	11.1903	9.8206	10.4908	12.7197	12.5902	10.6247	12.1919	11.6315	11.7016	11.2756	11.3274	11.2713	11.422	12.1839	9.9278	13.1072	10.1716	11.1913	11.8865	12.2501	11.0884	10.4214	11.5058	10.2039	12.0096	12.7644	8.8678	11.8453	11.6624	10.6027	12.2889	11.7491	11.6308	11.4254	11.714	12.1859	13.217	11.3989	12.3281	12.4453	11.4687
JUND	9.8408	9.8354	9.8392	11.6418	10.4115	11.1587	10.4644	11.4244	10.9462	9.4772	10.0659	11.2143	11.564	10.6287	11.6571	10.3998	10.6628	10.9469	10.9732	11.5575	11.2601	10.5515	11.0004	10.5985	10.6154	9.5865	10.0942	10.3789	10.982	10.5539	9.5834	10.1495	10.1974	10.9482	9.8463	8.5055	10.8378	10.5738	11.0576	11.6001	11.2759	10.2375	10.597	12.6221	11.015	10.8154	11.4598	10.2062	10.4862
KAT2B	8.2075	8.6454	7.0054	7.4055	7.8836	8.769	7.5246	8.0924	7.9441	8.7014	8.8582	7.9364	8.7851	8.4091	8.0368	8.3097	7.8616	8.3404	8.0645	8.0428	7.8707	8.3314	7.6488	7.3211	7.5914	7.3037	8.6472	7.7902	9.2029	8.6545	6.8876	7.8963	7.1145	7.3623	6.4316	8.5936	6.6256	8.1888	6.0771	7.8491	7.4204	6.517	6.819	6.345	9.1195	6.8365	8.8489	9.2075	7.6973
KAT5	9.0158	9.8506	9.9657	10.4185	8.9983	10.1432	10.4733	10.0869	10.355	9.8208	9.5634	9.6471	9.9456	10.0014	10.3513	10.2876	9.8024	9.7345	9.6524	9.7994	9.9493	9.7472	10.2951	10.2864	10.1552	10.0388	9.7125	10.0959	9.7394	10.2993	9.5304	10.386	10.3901	9.495	9.9951	10.5245	9.9423	9.4989	10.0737	9.9902	10.378	10.1161	10.3107	9.5613	9.2606	10.9407	10.3953	10.0092	9.389
KDM1A	10.9498	10.5953	10.8017	11.9095	11.8497	10.7109	11.0133	11.2792	11.1407	11.194	11.1416	10.5035	10.1432	11.5563	10.6934	10.7666	10.9274	10.5166	10.7344	11.0441	10.8118	11.703	13.0369	11.316	11.5358	11.5601	11.2709	10.3872	11.0269	11.5236	11.0054	12.0456	10.2606	10.6944	12.3229	10.6898	11.6753	11.0841	10.3118	10.7461	11.1359	11.1325	10.7509	11.4682	10.7554	11.2062	11.0823	10.1585	11.1998
KDM2B	8.5954	9.576	10.0782	10.4184	10.1927	9.1005	10.2795	9.9473	10.4092	9.2937	9.9496	9.2996	9.5211	10.2515	10.6564	9.3669	9.467	9.9608	10.0807	9.6012	9.1784	11.1771	10.4246	9.3916	9.8132	9.0674	10.6113	10.1154	10.0191	9.5828	8.6539	9.9158	9.3594	9.4383	11.0046	8.164	9.2413	9.8005	8.8292	10.0567	9.8398	9.6028	9.992	10.1801	9.0019	10.8622	9.608	8.8901	9.4059
KDM3A	10.7865	11.5349	11.5956	12.0629	10.6706	9.6452	11.3681	9.5743	10.9301	11.7476	11.9235	10.593	11.1888	11.8908	10.7342	10.3492	11.288	11.162	12.1649	10.783	10.6394	12.0218	9.7357	11.1848	10.9556	11.1871	10.8724	10.3068	11.0443	11.4053	9.8878	11.4006	10.8425	10.6379	11.6581	9.3968	10.628	11.4837	10.6632	10.9463	10.1	11.42	9.8078	10.7997	11.1666	11.0887	10.9776	9.4729	10.8348
KDM4C	8.2018	9.4633	8.7278	9.0474	8.7029	8.3473	9.1358	8.3289	8.9797	8.6276	8.8979	8.9542	8.9525	8.3201	8.2783	8.649	10.9657	9.9573	9.561	8.4622	8.3167	9.3599	9.4466	8.3557	8.7241	8.3866	8.9861	8.0174	9.1376	8.7156	9.0342	7.1869	9.8137	9.3071	9.4348	8.8709	7.6065	8.2564	9.196	8.7649	7.4993	9.1378	8.307	8.6923	8.0864	9.3445	8.8816	8.5579	9.2209
KDM5A	11.8956	11.2609	11.8183	11.209	11.2545	9.8071	12.0609	9.6835	11.0232	11.1818	11.7797	10.6072	10.8746	10.1637	9.9558	10.6937	11.1791	10.7997	12.3192	10.0915	11.7815	11.3565	10.6038	10.6735	10.4521	10.7562	11.9998	10.241	10.8568	10.3712	10.9422	10.7475	10.1412	11.1659	11.133	9.6141	10.6896	10.6219	10.5589	10.5267	9.7321	10.8626	10.4781	10.4432	9.8561	11.2518	10.5868	9.5275	10.3568
KDM5B	10.727	10.9793	12.0322	12.3076	12.2507	12.0206	12.0009	10.1496	11.9477	11.448	11.2859	11.5168	11.7922	10.9112	10.1391	11.8648	10.824	11.7236	11.8126	11.3267	11.0695	12.231	11.698	11.3104	10.6782	11.3254	11.3983	10.9932	11.5986	11.1822	10.3672	11.4429	10.8191	12.0691	12.7399	10.8967	11.5136	12.1848	11.6724	10.7368	11.7973	11.3027	11.1662	7.4489	11.0534	10.9232	11.1705	9.9993	11.8767
KDM5C	10.1002	11.0786	11.6896	12.2536	12.4411	11.0804	11.9147	10.6665	11.2989	11.3372	12.1095	11.5179	11.6442	11.6463	11.5683	11.1412	10.756	11.183	11.9889	11.459	11.3099	11.4115	10.7748	10.9242	10.5519	12.2151	11.2392	10.8169	12.1512	11.547	9.9846	10.5758	10.9467	11.3989	12.5343	9.2547	11.3074	12.79	11.3418	11.7034	12.2727	11.5495	11.6983	10.3035	12.0845	11.3854	11.7499	10.5333	10.9632
KDM6B	9.1937	8.9135	9.6149	10.6448	11.0239	9.941	9.4187	9.2516	9.6466	8.3501	10.1417	10.5024	11.1806	9.8168	9.347	10.1224	9.7368	9.6523	9.6151	10.4086	9.8529	10.2019	10.0416	9.7994	8.8847	9.4665	9.2328	9.4234	9.9279	9.6908	8.5643	8.2021	10.0877	9.3135	10.4488	7.8703	8.9475	10.3604	9.2114	9.4327	10.4594	10.7203	10.0199	10.7253	10.0338	10.148	10.3499	7.856	9.955
KLF11	9.2439	9.4556	9.4477	9.4694	9.7477	9.0785	10.0959	8.2669	9.1306	9.3325	9.7961	9.4084	9.0086	9.2163	9.5553	9.0863	9.8947	9.232	10.4932	9.55	8.2593	10.8654	9.745	9.6285	9.3296	8.476	9.6742	9.1463	8.9913	9.7221	8.3837	9.7751	8.7287	9.1586	10.1821	7.8516	8.8598	9.0218	8.8418	8.6538	9.0054	10.3593	8.3203	9.3392	9.3521	10.3849	8.6431	8.3816	9.7055
KLF4	7.6691	8.9386	9.556	10.9296	9.7271	10.1825	10.5051	10.1921	8.0494	8.6894	11.6041	11.4095	12.8402	10.6926	10.1331	11.3283	9.922	9.4736	9.8522	9.3945	9.815	10.9583	9.8936	11.7358	10.6043	8.4242	8.9204	12.5918	11.2481	9.5099	9.6613	9.7049	11.3081	8.8012	8.379	9.3747	9.4893	11.8929	10.027	8.8095	10.0141	8.7044	10.0698	12.1835	11.6818	10.2682	13.0539	9.3625	8.8368
KLF5	10.5255	12.638	13.0077	12.4425	8.4354	13.4777	10.9396	11.8311	11.3817	11.5503	12.1813	12.5486	13.0377	12.9027	11.6748	13.0846	12.8024	12.2644	13.6894	10.2253	13.6245	10.6952	8.7238	13.295	11.2513	12.0844	9.6591	13.1595	11.1291	10.2161	11.6527	12.3842	13.2426	12.4913	11.6603	11.6013	12.1026	13.0152	13.0297	12.1868	11.473	12.7236	13.0814	13.0454	12.3331	14.0747	12.1078	11.0932	11.7584
LEF1	8.846	9.4537	8.2897	10.3541	9.2569	7.6152	7.498	7.2647	8.1703	9.5787	7.9395	8.602	8.9235	8.4608	8.7261	6.4691	9.449	8.9174	10.2693	8.9614	9.8108	10.9915	7.505	8.3842	9.8353	9.2869	9.7821	8.2938	10.6306	7.764	5.5089	7.9183	7.5194	9.2943	6.7294	5.1423	6.1379	8.5812	8.6873	9.5186	6.9809	9.4016	6.5912	8.739	8.3309	9.9463	8.7415	8.4524	9.6773
LHX2	3.5055	4.9577	4.3732	4.4077	6.2238	6.0449	5.9682	2.1008	2.2414	5.5938	3.5438	1.3174	1.4306	1.4698	7.7489	2.7885	6.939	3.7917	5.9318	4.6713	5.1548	5.4694	5.4365	7.6542	3.4542	4.2247	6.8351	6.1663	2.1353	3.4479	1.0087	1.1524	7.0326	5.8069	5.9095	2.8116	6.6715	4.1538	5.6588	4.5824	4.0235	7.7354	0	6.4849	6.1502	6.4438	6.2081	3.4351	4.1195
LIN9	8.1087	8.0807	9.4642	6.9869	8.0286	7.6851	7.3921	7.5072	7.9704	9.2197	6.7189	7.2592	7.6046	8.5554	7.5692	7.4524	7.8356	8.438	8.3345	6.9777	8.615	8.4496	7.8179	7.5523	8.4987	7.9913	8.6712	8.7764	7.6469	7.949	8.6898	8.5947	9.438	8.837	8.8875	8.1708	7.4508	8.4862	7.52	7.4214	6.7201	7.7744	7.4048	8.3425	7.0752	8.694	7.2811	8.3974	8.2121
LMNA	12.6209	11.985	14.1862	13.4943	13.4006	13.1602	13.5084	12.9998	13.1903	12.3014	12.9565	13.6687	13.8393	12.1627	13.7422	13.4395	13.1022	13.0263	11.8155	12.3548	14.2948	13.3662	13.2457	13.7203	12.5203	13.8254	13.7288	12.4001	12.6987	12.7728	12.8074	12.2012	13.0832	13.4276	12.053	13.7527	12.554	13.4867	12.5054	12.955	13.3845	13.3434	13.5628	13.306	13.3422	13.2525	12.9959	12.4648	13.36
LMNB1	9.6286	9.895	10.3774	11.3622	11.6	8.9334	9.526	10.7033	10.8258	10.6695	9.7649	9.2835	10.1753	10.2406	10.3899	9.8471	10.6814	10.18	10.9164	10.4685	10.7015	11.1006	12.2877	9.99	10.8498	10.5871	11.2262	9.6336	10.2949	10.2916	10.3348	10.9955	11.5662	9.9088	11.5392	9.1773	10.2287	10.0957	10.0189	10.0203	10.1999	10.3269	10.4358	11.741	11.0348	10.742	11.2392	8.2656	9.8753
LMO2	6.5926	7.091	5.6103	7.0737	8.1411	10.4353	8.2732	7.5998	8.5667	7.3747	6.3795	8.4207	8.4341	7.0148	7.1649	8.1299	6.0891	7.9629	6.1053	10.1428	7.3953	6.5693	6.2049	6.56	7.8972	6.7128	7.823	8.4001	10.8503	9.8785	6.4435	8.2588	7.1045	6.2064	5.7321	7.1728	6.6488	6.3111	8.3839	6.5838	6.0282	6.4812	7.3641	5.1319	8.2421	6.8426	8.0619	9.0704	7.2686
LYL1	4.362	5.1609	5.1129	6.9081	4.8369	6.8961	5.4513	6.4105	5.831	5.2001	4.3248	6.2962	6.2403	6.0741	6.5014	6.4054	5.7297	7.0937	4.8091	6.3681	5.9806	5.513	6.9456	4.9235	5.5475	6.3024	6.7229	5.3296	6.1541	4.7898	3.8235	4.243	4.0255	5.4388	4.7802	5.3902	5.7881	5.2705	5.3509	6.597	4.2535	4.5498	6.078	3.6079	5.4717	6.2834	6.651	7.6124	6.1261
MAF	10.0727	10.6239	9.96	12.2063	10.9788	9.8705	12.7629	8.8249	9.5719	9.3221	10.5925	10.1766	10.4649	9.2607	9.7366	9.8052	10.4934	10.2906	10.4717	11.2209	10.9457	10.3761	8.2734	11.0621	8.8941	10.0614	10.583	8.8228	10.5374	11.5668	8.7723	11.1238	9.6381	10.1506	10.0514	11.2133	7.792	11.261	9.3499	11.169	9.0833	12.7179	9.0172	8.1753	9.1747	11.3553	9.8302	10.3938	10.2041
MAFF	9.7798	8.3865	9.9137	9.0101	9.2411	10.0026	9.0375	10.2728	9.1858	8.8055	10.2422	10.4375	10.2125	8.308	9.6965	9.6289	9.3359	8.8785	9.7575	9.3121	9.7043	8.996	9.1058	10.3001	8.876	8.2607	8.8648	9.8797	8.0788	8.5907	9.6649	8.1513	9.4079	8.9445	8.225	9.9034	9.028	9.7153	8.4635	8.7895	10.5775	10.0767	9.7419	10.1125	10.7145	8.5211	10.4851	9.4385	9.8009
MAFK	8.8442	8.0765	10.0202	10.3781	9.8501	10.7323	8.5661	11.2695	9.1617	7.8286	9.2667	10.4518	10.176	8.771	8.6315	10.1772	9.5379	9.5413	9.4694	10.1536	9.783	8.8417	9.1038	10.5898	9.0571	9.174	8.6495	9.1505	8.6738	9.1806	9.1656	8.4784	8.7065	9.8442	8.334	8.0502	9.0947	10.4128	9.7481	10.1413	13.7383	10.8442	11.1115	10.1266	9.1673	9.6446	9.7268	9.0274	10.3771
MAX	9.8605	10.469	11.0408	9.8562	9.7516	9.9565	10.5752	10.4577	10.2651	10.7266	9.9339	10.1451	10.5262	10.248	11.3206	10.5381	10.1753	10.1797	10.3674	10.4111	10.6016	10.5323	10.5285	10.315	9.7932	10.1221	10.6709	10.4618	10.4646	10.9687	10.2865	10.7212	11.1665	9.996	9.3066	11.1732	10.1619	9.5816	10.2273	9.8575	9.992	10.59	11.2121	10.7455	11.1184	10.6038	10.7713	10.8338	10.0613
MAZ	12.527	12.103	12.1758	13.387	12.511	11.7324	12.1405	12.8412	12.4882	11.4012	12.2706	11.6412	11.8844	12.7442	12.5863	11.8487	12.4497	12.169	12.9212	12.702	12.8027	12.1471	12.863	11.7984	13.0943	12.3301	12.1543	12.5301	12.3931	12.1231	12.2197	12.2389	11.9972	12.4442	12.9797	12.0428	12.8296	12.374	12.4335	12.8687	12.3579	12.0438	11.5566	12.0868	11.7614	12.6809	11.9994	11.4653	12.082
MBD2	10.6044	11.4193	11.5395	10.6589	11.4456	11.4508	10.5711	11.0668	10.6218	10.4031	11.3903	11.5642	11.2209	10.4163	10.6646	11.3174	10.6395	11.032	10.5712	10.3426	11.4292	10.1075	10.8345	11.4586	10.6469	11.4127	10.591	11.4012	10.1228	9.7754	10.1608	11.4843	11.2396	11.664	10.6142	10.9957	10.1704	11.3444	10.8425	11.333	10.6643	10.8895	10.5536	11.4672	12.0071	10.0006	11.4288	10.1214	10.4392
MBD3	9.0223	10.0099	10.492	12.2196	10.7459	10.7862	11.683	11.039	11.2193	9.1686	9.7291	10.6359	10.7332	10.1023	11.0742	10.6897	11.3581	10.27	11.4671	11.0901	11.1685	10.5885	12.1502	10.8044	10.7447	12.0777	10.2851	10.4422	10.1782	11.2443	7.7987	10.6243	9.9607	10.1827	10.7398	9.5917	10.7202	11.0963	11.4772	12.3952	11.1752	10.3314	11.0711	12.0041	10.0261	11.5674	10.9208	9.9743	10.3797
MECP2	9.3722	9.5087	10.3213	10.6182	10.8738	9.5204	10.5257	9.438	10.8263	10.0068	10.4885	10.1484	10.6059	9.652	10.0287	10.1407	9.9752	9.84	11.4448	10.5886	9.9699	11.208	10.8815	9.5962	10.5185	9.9193	9.5945	9.3516	10.1306	10.929	9.4891	8.7059	9.434	9.9614	10.7323	7.7704	9.8657	9.5557	10.303	10.0863	10.502	10.537	9.8609	9.8924	10.0691	10.3512	10.2195	9.0583	9.8395
MED12	9.6861	10.0755	10.843	10.0166	11.3004	9.0903	10.7259	10.2374	10.3262	9.6977	10.7539	9.7006	10.4426	9.8253	9.8746	10.2563	8.9628	9.9526	10.8051	10.6363	9.7972	11.1622	10.2841	9.4174	11.0577	10.6319	10.2349	9.0517	10.7226	10.6016	10.2558	9.1331	9.856	9.2789	11.2276	6.8948	10.9916	10.102	10.2648	9.9824	10.9433	9.9219	10.5904	8.6923	10.1437	10.7802	10.2076	7.8862	9.7529
MEF2A	9.3255	10.3193	10.7297	10.2804	10.1818	9.8435	10.8712	9.5946	10.378	9.7125	9.9482	11.1623	10.4565	10.3211	9.2435	10.3534	10.6114	10.6018	10.0796	10.1744	10.3132	9.3485	8.3797	10.8314	10.0872	10.4893	10.0102	9.9283	10.1287	10.2514	9.2394	9.7314	10.1057	10.482	9.7076	9.3566	9.4048	10.2017	10.7224	10.5595	10.0619	10.5723	11.1441	9.3571	10.2643	10.1931	10.1392	10.3001	9.8171
MEF2B	3.7753	5.7218	3.8547	7.2283	4.8489	5.7003	6.0938	6.3225	4.6755	6.4022	4.4914	3.2943	6.5217	5.287	4.3276	3.3638	5.4167	7.3767	4.2498	5.8448	6.7715	4.9698	8.8844	4.4161	6.3532	1.0258	7.2434	5.8538	6.9082	4.9598	4.6525	4.139	3.2912	4.94	3.5711	5.2612	4.1428	6.1682	5.4344	5.4739	5.1946	4.2551	6.5494	6.1544	6.8307	5.9086	6.2136	5.8158	4.7639
MEF2C	7.6853	8.6855	6.6171	7.8747	8.1337	8.2395	7.357	8.3661	8.3209	7.8705	7.442	8.643	9.2519	8.5176	7.3191	8.1878	7.6553	8.9905	7.3868	8.4804	7.7299	8.1878	9.2471	6.9323	8.6219	7.4824	9.5945	6.8434	8.7797	7.2965	7.2461	6.3307	6.9233	7.2407	7.3423	7.2026	7.3236	7.2422	7.0453	7.4398	6.1144	5.574	8.2383	5.6341	6.0322	8.2025	9.1659	9.6249	8.1266
MEIS1	7.6691	8.0857	6.5624	9.9145	8.708	9.3732	8.8722	7.0977	8.5203	7.7749	6.8293	7.9275	8.6733	8.9455	7.5416	9.3511	8.383	7.7613	7.7442	9.7374	8.4156	8.509	7.5674	7.5402	6.3718	7.0098	8.262	8.2965	10.3377	9.2912	7.3302	10.2801	6.6626	7.6708	11.3932	5.2374	7.0943	7.3201	8.7108	7.7312	6.9104	7.1883	8.7788	8.2556	7.607	9.7156	9.4566	8.3904	8.5648
MITF	7.8237	8.0807	5.7924	7.4709	7.7634	7.2464	6.6771	7.0861	7.711	7.8776	6.5994	7.9754	8.3866	7.4685	6.7338	7.704	7.132	7.3617	6.2503	7.2686	6.7367	8.3362	5.3343	6.4815	7.8475	6.5771	7.8745	6.7445	7.8268	6.199	8.1048	7.7726	5.2212	6.7287	6.3535	6.3624	6.2174	6.9472	6.8648	5.6818	4.7818	5.6913	6.9622	5.4212	6.4141	6.5403	7.2194	8.6327	8.5461
MXI1	9.6328	9.4164	10.1101	11.1659	9.6226	10.0236	10.586	9.9347	9.4866	9.8479	10.7539	10.2802	9.3039	9.6725	9.0171	10.258	9.9558	9.4049	10.0177	9.1268	9.4733	10.6933	10.45	10.4131	9.2329	9.0308	10.1269	10.0689	9.9604	10.7027	10.0902	10.7939	10.3925	9.5346	10.2022	9.1713	9.7994	10.7423	9.8831	9.1739	9.46	10.0701	9.6197	10.0753	9.3845	10.3055	10.2745	9.168	9.694
MYB	4.5859	7.8357	4.3732	8.4622	7.1653	6.26	3.7858	7.6842	8.7203	7.5448	6.104	6.8046	7.282	10.2021	6.5014	8.341	6.7761	8.871	8.5247	6.7319	6.7367	12.636	11.9514	5.6711	10.4374	6.883	10.74	7.7515	6.9565	6.9508	3.4753	5.967	5.1838	4.6126	12.1602	3.8324	10.1878	7.503	8.752	5.552	4.7391	4.2769	6.8488	10.0107	4.5806	8.7443	7.7835	6.4546	7.0832
MYBL2	11.3818	11.4193	11.8283	11.6739	11.7347	9.9267	11.236	11.8218	11.9456	11.1975	10.4323	9.7768	9.9165	11.2954	11.3263	9.6046	11.6739	10.5538	11.8572	10.258	11.973	10.5721	12.1169	10.2481	12.1453	11.5479	11.5569	10.9681	10.9706	11.912	11.4931	11.1206	10.8006	11.0525	12.0315	10.9656	12.1172	10.7223	10.5383	11.2877	10.964	10.6362	11.5966	10.6236	11.7692	12.3364	10.863	9.0638	11.4576
MYC	9.9455	11.991	12.7832	12.0892	10.401	11.6244	11.9268	12.2562	11.5853	11.4155	12.2832	11.5857	11.7613	12.4698	11.0247	11.1253	12.3003	11.2955	12.6779	10.3139	11.27	11.1786	12.4636	12.1211	11.4219	11.8523	11.0647	12.9707	9.5379	11.191	12.2938	11.4102	11.8571	11.1732	10.5511	11.5787	9.1627	11.3216	11.1734	11.8654	11.1107	11.8463	11.6393	12.9573	10.2071	13.1276	11.7032	10.6653	11.3543
MYH11	9.5233	9.0851	9.6992	11.4622	11.6541	11.0378	8.8991	9.1517	10.136	12.2838	12.7453	11.627	11.0936	9.2911	7.2252	10.6626	10.888	11.8084	10.0787	10.2176	11.8599	8.9787	7.0326	9.9653	9.8072	12.9353	11.6738	8.3479	11.339	11.8808	5.3109	7.0983	9.1775	13.3142	8.4749	2.7064	10.0698	12.3083	10.1075	13.3196	5.2931	5.9533	7.1704	9.0547	9.0463	8.6415	9.8058	11.2219	11.6924
NANOG	0	0	0.7912	4.0644	0.9037	0.5284	1.0071	0	1.3773	1.1068	1.3353	0	1.0124	0	0.4434	0	0	2.3507	0.3333	1.0377	0	0.6273	1.986	1.5227	0	0.8924	0.6872	2.7137	0.3346	1.9009	0	0.4932	0	1.2635	3.9736	0	0	0.4854	1.7772	0.5276	1.7697	0.5345	1.123	0.9805	0.6957	1.6642	0.3461	0.8624	0.2885
NCAPG	8.3577	10.03	9.3474	8.831	10.0608	7.6343	9.2018	9.0162	9.3873	9.91	8.7306	8.0749	8.3524	9.9279	9.3125	8.0601	9.4207	8.6382	9.9481	8.7917	9.3225	9.6385	10.6734	9.5447	10.0843	9.1626	9.2235	9.4373	9.5363	9.7898	9.3277	8.7178	9.5265	9.0751	9.7862	9.6903	8.222	8.8231	9.0234	9.5366	9.5398	8.9329	9.2229	9.7199	9.5432	9.5953	8.877	8.2544	8.8882
NCOR2	10.9218	11.1059	12.5631	12.8198	12.8723	11.0106	12.4896	12.7506	12.2725	10.5502	11.5239	11.9092	12.6496	11.3434	11.8556	12.2214	11.4562	11.3192	12.5652	11.8551	11.3522	13.0856	12.099	11.5536	11.6071	10.825	12.0395	11.1591	12.4898	12.0419	10.6854	10.6553	9.9468	11.1884	11.6136	8.4015	11.0668	11.9576	11.1618	11.5013	12.2822	12.0178	12.913	11.37	11.2698	11.8978	10.9208	10.1102	12.2122
NFATC1	8.1207	8.4066	8.9907	9.5602	9.4345	9.0183	8.6496	7.8419	10.2688	8.3703	8.9025	9.1601	10.5525	8.9814	8.35	8.9969	8.81	8.6918	8.2447	9.9943	9.467	10.1875	8.8561	9.5674	7.9835	8.5948	9.5173	7.6396	8.4586	8.6286	7.1048	6.5968	7.2291	10.2802	9.4613	7.3322	8.519	7.6568	8.1647	7.5079	7.9283	8.9905	7.3485	8.2784	8.4171	9.5998	9.2285	7.4259	8.8611
NFE2	3.9964	2.731	2.1001	4.8624	5.1398	4.6373	3.2351	5.3258	3.3675	0	2.8264	5.2593	4.8652	0.9146	1.9556	4.9329	4.0296	3.9784	2.8557	3.9764	1.6868	2.4931	1.986	2.7933	5.9081	5.4056	3.1088	2.2643	4.0125	3.402	6.8876	2.4552	2.5302	3.3862	4.585	6.1828	5.5992	2.3219	3.05	4.1157	6.3169	1.4822	2.6556	0.9805	1.5155	2.3498	2.6208	6.35	3.6705
NFIC	8.7256	9.0781	9.5994	9.7491	10.042	8.4621	7.907	9.577	10.0174	9.2664	9.6048	9.4862	10.2211	9.1209	8.444	9.9353	9.5679	8.7562	9.925	8.0268	9.1618	9.9755	9.6713	8.6212	8.8912	10.2689	10.1699	9.2908	9.7001	9.0641	8.5132	7.3363	8.7057	9.1682	9.0687	5.8924	8.5346	9.1319	9.4713	9.2985	9.3202	7.7595	7.7068	8.5664	7.8588	10.3586	9.121	7.5757	9.3311
NFYA	9.0223	9.2007	10.3826	9.9721	9.7092	9.3303	10.662	10.1519	9.8058	9.6194	10.1611	9.6738	9.5417	9.5654	9.2718	9.5461	9.6221	10.1953	9.8989	9.7502	9.6383	11.2362	9.796	10.0137	9.9355	9.6808	10.6321	8.5653	9.2426	10.575	9.7538	10.4219	9.547	10.355	11.1437	8.5433	9.542	9.6966	10.2155	11.0506	11.1307	9.8848	10.4092	9.6998	9.5427	9.9371	9.0658	9.0726	9.7974
NFYB	9.6201	9.7435	8.5509	9.4015	9.3014	9.4655	9.4194	9.081	9.5779	9.787	9.5324	8.9938	9.2543	9.2997	10.0548	9.0715	9.0619	9.2593	9.7023	8.8646	9.3013	9.2737	9.6691	9.0255	9.1353	8.9238	9.0356	9.467	9.1382	9.2586	8.7109	9.62	9.4714	9.5763	10.3526	9.1833	9.2598	9.3527	8.9001	10.4454	9.3165	9.352	9.8718	9.2065	9.4228	10.2668	9.1956	9.9211	9.2037
NIPBL	10.0774	10.4094	11.709	11.8241	13.0536	10.8588	11.4815	11.1965	11.9504	10.4323	10.6586	11.4206	11.9674	10.8932	9.8049	10.7815	10.4591	10.6177	11.9786	11.4286	10.4256	10.912	10.7993	11.1102	10.8058	10.7763	10.3138	9.8635	11.897	11.7472	10.3016	10.1223	9.9731	10.8542	11.8292	7.9741	11.4988	10.5704	10.7877	10.3427	11.0351	10.4688	10.6677	11.4389	10.4967	10.4591	10.6555	9.1126	10.7077
NOTCH1	9.49	10.054	11.3369	11.8875	12.4409	9.5368	11.4335	10.0526	11.8857	10.7937	11.1111	10.5687	11.5434	9.814	9.2943	11.567	10.6262	10.6658	10.8392	9.8338	10.4705	12.0041	9.7235	11.2423	9.4037	10.7164	10.9369	9.5572	11.1722	10.1898	8.6173	7.195	8.3937	10.5486	13.3376	6.8579	8.6876	11.1289	11.4723	10.3549	10.2122	13.0323	9.8754	11.2428	10.5662	10.2053	11.0273	8.0775	11.1498
NR1H2	10.5073	10.083	10.6164	11.2077	10.1392	11.6482	10.763	11.5182	10.646	10.2338	10.6504	11.5218	10.8884	9.966	10.8203	11.0341	10.9079	10.5546	11.0524	10.0991	10.8245	10.6436	10.8983	10.7563	10.7301	10.1786	10.8521	11.1217	10.3631	10.846	10.2594	10.9122	10.5294	12.2555	9.8463	10.6363	11.1882	11.1034	11.6229	11.1679	10.5107	11.0622	11.1208	10.8359	11.3038	11.0665	10.7746	10.593	10.6019
NR2C2	8.4837	9.3495	9.543	8.9984	9.9305	8.6142	9.7421	8.8042	10.2919	9.6873	9.8384	9.3827	10.0772	9.6725	8.7008	9.5366	9.2621	10.0176	9.8808	9.2591	9.3975	10.1453	9.7716	9.0557	9.5276	8.9271	10.2896	9.227	9.9404	10.084	9.328	8.7112	8.776	9.2851	10.3454	7.3842	8.5407	9.5593	9.324	9.2816	9.3039	9.8009	8.7263	9.4476	9.6543	9.9508	9.5426	8.2305	9.2996
NR2F1	7.1199	6.4351	5.4746	8.3173	7.9169	7.8573	6.3949	6.36	7.5925	6.3326	7.5159	8.1042	7.9494	6.4403	5.8898	8.5197	7.6644	6.9544	8.5166	7.2463	7.887	6.7698	5.4223	5.8613	7.6758	7.0569	7.8093	6.9934	8.6722	6.8814	3.4753	4.9428	5.395	6.6353	5.6499	3.6368	8.4014	7.7748	6.7061	7.0932	6.4881	3.1082	6.1986	6.2742	6.0185	7.6601	6.3491	8.1478	7.2435
NR2F2	9.7588	9.3473	9.0194	9.7109	9.7512	9.2529	9.1606	9.5901	10.1569	8.6813	9.6216	9.7725	9.4835	9.0286	8.068	9.9921	8.0986	9.8122	8.8027	10.9503	9.4742	8.6701	10.4613	8.8006	10.7353	8.9998	9.5119	8.2844	11.1894	12.6695	9.1998	8.2684	8.7416	9.0272	8.2094	7.907	11.8512	8.676	9.2232	8.2927	8.3679	7.7655	10.6987	8.0643	7.7384	10.3957	8.7847	9.6885	9.388
NR3C1	10.1854	10.845	9.7781	9.8701	10.5264	9.3043	11.3476	11.23	10.6472	10.594	10.364	10.527	10.8917	10.5015	9.7372	10.1478	10.5648	10.0852	10.7236	9.9182	10.5189	11.2372	9.6226	9.826	9.1212	10.4187	11.2707	10.0124	10.3992	9.7664	10.9577	10.1803	10.1078	10.8432	8.5254	11.1133	8.8953	9.9048	9.7299	9.8995	10.2493	9.5863	10.7729	9.3008	9.6733	10.5765	10.1558	10.808	10.4971
NR4A1	10.7789	8.9981	9.8603	10.2205	9.2188	10.0925	9.0568	13.2534	9.4574	8.6107	10.1083	13.0659	12.302	9.8504	9.3887	9.672	8.8703	8.6324	10.6426	11.348	10.3849	11.0192	7.6304	8.2867	9.1767	8.8283	10.2458	9.6776	9.7145	10.6549	10.0781	7.3616	10.094	9.265	8.4656	5.2142	10.3021	8.9419	8.0345	10.5472	11.2773	9.334	10.8846	10.2715	9.0007	10.4923	12.3145	8.9539	9.699
NR5A2	4.8389	5.083	4.5635	5.6564	5.6373	6.0254	4.5161	6.2396	4.9708	5.7566	5.109	6.2962	6.2142	5.3823	4.8252	6.2228	4.2147	5.4019	5.1099	6.4485	5.0033	4.8194	6.4268	4.4744	4.5121	4.8423	6.0237	4.483	5.6155	5.4504	4.8748	3.1284	4.1856	5.0232	3.8181	4.341	5.0054	3.3505	4.8416	3.8764	4.2535	2.9498	4.9002	1.7795	3.7435	5.0678	5.722	6.7679	4.276
NRF1	8.0409	8.2902	8.9529	8.9622	8.8509	8.5634	8.7007	8.6961	9.079	8.7868	8.6414	8.6497	8.6709	8.8269	8.9335	8.6314	8.9311	8.5808	9.1509	8.6017	8.8894	8.8831	8.5955	8.6257	8.8927	8.6336	8.8667	8.5234	8.8119	8.8931	7.8877	8.3732	8.5672	8.7944	9.2558	7.9776	8.6863	8.3897	8.2032	9.1143	8.905	9.1355	8.8468	8.8451	8.8749	9.1403	8.574	8.1908	8.7828
OGT	9.3264	10.7505	10.9427	10.4843	11.3378	9.6658	10.6781	10.062	10.1905	11.925	10.9605	9.8968	11.1295	11.0975	10.7751	10.9325	10.3873	10.9556	11.5941	10.0658	10.9402	11.1978	10.3026	10.2668	11.4766	10.4035	10.8449	10.448	10.8405	11.4823	10.7798	9.728	10.4973	10.1233	11.0479	9.7484	9.5147	10.6068	10.2453	11.1855	11.937	11.8147	11.0143	10.3607	11.2956	11.0524	11.4548	10.6623	9.8321
PAF1	10.5445	10.4351	9.763	10.9535	10.4301	11.0026	10.9166	11.1958	10.7831	10.9364	10.5594	10.5314	10.4023	9.7824	10.7454	10.4423	10.943	10.8031	10.4307	11.2801	10.4641	10.5801	13.4976	10.5982	10.5462	11.6643	10.6777	10.2424	10.3178	11.148	9.7673	10.5447	10.3956	11.2118	10.642	9.8768	11.1426	10.1626	10.7003	10.8765	10.3593	10.4039	10.8098	10.2856	10.7209	10.6911	10.6889	9.7238	10.4595
PAX3	0	1.9334	2.5232	6.188	0.6605	0.9143	7.0028	0	4.2154	7.481	0.8169	0	1.8925	3.3001	6.8864	0.7615	0.3999	0.3487	1.7396	1.2117	0.53	1.6685	2.2653	0.9535	0	0	6.1592	0.6648	2.4429	2.351	0	2.3437	0	1.9266	1.7685	0	0	0.848	0.5709	3.0115	0.8506	1.2298	0	1.559	2.4162	4.2169	0.3461	0	0.5288
PAX5	3.5055	5.8662	1.6743	4.2462	3.9284	3.8349	3.598	3.1169	3.9922	2.7587	3.3419	3.8509	10.4309	4.5313	2.6775	1.9187	0	5.0196	3.1792	5.5726	3.1684	3.8963	4.2624	2.7268	3.2173	4.4297	6.1027	3.6337	4.5513	1.4378	2.0131	1.6032	3.7462	2.4732	3.6439	0.6799	3.697	3.3505	2.5497	4.6088	4.0587	1.8839	5.1599	0.572	1.5155	2.8613	6.8841	2.9915	3.5932
PAX6	4.0968	4.8205	8.4847	5.893	8.7019	7.3478	4.8038	7.4926	6.901	7.9734	7.1095	5.4437	7.5843	8.4824	6.4783	4.5814	6.0891	6.2409	8.1541	7.5477	7.54	6.1104	8.0172	4.454	4.078	6.276	7.1798	7.6915	8.1718	7.3121	3.7165	3.9703	6.5046	5.069	8.3271	4.9308	4.8343	4.1859	7.3501	5.6941	7.2595	7.1523	4.9284	7.4768	7.3843	8.6163	6.1039	3.5901	4.3405
PBX1	13.0539	10.7283	11.0066	10.3011	10.5049	10.8219	10.6163	8.0473	11.2159	11.1046	10.9861	9.9125	10.2703	10.5268	10.7898	10.8018	9.7704	11.0554	11.2425	10.3166	11.0284	12.1862	11.6342	9.5495	10.4443	8.5383	12.021	10.3652	10.2189	9.6367	5.8998	10.1984	10.9278	10.7433	13.5231	4.341	10.4575	10.7182	9.2874	9.1495	11.1677	9.554	11.906	9.3724	9.9764	10.7983	11.0865	9.3207	9.5838
PBX3	8.0026	9.4918	8.3279	7.7672	8.9397	7.6346	8.9281	7.9049	9.2054	9.2057	8.7034	8.2043	8.9701	8.4129	7.8956	8.1946	8.1992	7.8201	9.3346	8.8416	7.9685	8.4473	12.0127	9.0281	7.5931	9.1873	8.4423	7.9977	8.8128	8.174	6.9361	7.6579	7.0326	8.4271	9.7375	8.0966	8.0699	6.89	8.2268	9.2323	8.3905	7.7949	6.3521	7.6228	7.5699	8.5154	7.8272	8.592	8.7638
PDX1	0	4.237	4.6074	3.4741	4.7617	1.6833	2.951	5.9032	2.6613	2.4891	2.4776	0	4.7964	1.8698	1.2865	0	0	5.4019	2.438	0	2.3205	4.1161	5.4644	0	1.2767	0	0.6872	0	0	5.333	0	1.9461	1.5414	2.5614	0.342	0	4.4947	0	0.9789	0.5276	7.4637	0	1.7467	0	4.9993	0.5676	0.3461	0	0
PHF8	9.5354	10.6787	9.9631	11.0353	10.5593	9.2767	10.1966	9.2611	9.7502	10.7325	11.0881	9.963	10.2321	10.7751	10.1973	10.1215	9.7292	10.4839	11.4758	10.2257	10.4044	9.7395	9.1887	9.3375	9.9101	10.7183	9.5842	9.9147	11.2013	10.2032	8.8691	9.9788	10.5247	10.3222	10.5088	7.3589	9.6076	12.6077	10.4409	10.5494	10.1058	9.747	9.4648	9.7225	9.7101	10.7248	10.6483	8.0577	9.5196
PIAS1	7.9296	8.8116	8.7671	8.703	9.0258	8.6261	9.1427	8.8307	9.2325	8.6021	8.9937	8.701	8.8858	9.0719	7.727	8.8783	8.1787	8.9757	8.8867	8.9047	8.3582	8.8656	9.1761	8.432	8.6831	8.7472	9.1492	8.8973	9.0747	8.5894	8.7789	8.8883	8.7416	8.5481	8.7455	7.8212	8.3756	8.5384	8.5122	7.6287	8.5796	7.8323	8.0619	7.561	8.1632	9.4063	8.6175	8.1705	8.547
PML	11.3459	10.8907	11.4296	11.7502	11.0071	11.782	11.7206	11.1227	11.3355	10.3249	11.124	11.8382	11.2981	10.1681	11.59	11.1993	11.2907	11.9145	10.9281	11.1734	10.7717	12.2638	12.2684	11.2743	10.2461	10.9317	12.0956	10.2452	11.1032	9.9782	11.6122	9.765	11.973	10.8016	10.4595	10.876	10.645	10.9567	10.9975	10.578	10.2687	10.7405	11.1625	11.7291	12.3689	12.246	12.0725	10.8129	11.1634
POLR2B	10.9287	10.8807	10.7103	11.2608	11.4188	10.8502	11.6037	10.7299	12.2788	11.1271	11.4202	10.7342	11.2519	11.6582	10.7357	10.7024	10.8181	11.0033	11.7468	12.067	11.0961	11.4264	11.9471	11.3355	11.2698	10.7382	10.7556	11.5475	11.4605	11.76	11.3166	11.8637	10.9306	11.2581	11.8232	10.4276	11.3045	12.0835	11.6493	10.8924	11.9876	11.3346	11.4729	10.8771	11.2899	11.3289	11.4738	10.9298	11.9366
POLR3A	8.0472	8.13	9.875	9.2285	9.3958	7.8491	9.9301	8.9549	9.5438	8.1595	9.0299	8.7985	8.5716	10.0658	8.5152	9.0715	8.2425	8.9125	9.6677	9.1241	8.4212	9.5412	9.4422	8.8315	9.1267	8.6138	8.4077	8.6412	9.739	9.2505	8.9947	8.2473	8.1727	8.2608	9.0249	8.0966	8.2826	9.1028	8.2546	8.3209	8.3287	7.8604	8.9603	8.4347	8.4507	9.6233	9.2318	7.7882	9.1636
POLR3D	9.9672	8.9135	8.6248	8.8786	8.2289	9.2901	9.0632	8.9378	9.1436	9.4274	8.8933	8.5484	8.5945	8.8127	8.229	8.9581	9.1889	9.1167	7.9264	8.7054	9.8243	8.8681	9.1092	9.729	8.7781	8.5948	9.8557	8.5428	8.1145	8.6643	8.3483	7.8663	9.8137	9.0897	9.4954	8.325	7.6242	8.3759	8.2268	8.6039	9.5701	8.2076	8.1984	9.0108	7.4369	8.6436	9.5005	8.9226	8.82
POLR3G	6.4289	6.7939	5.7539	5.7796	6.8172	6.0736	5.6385	7.402	6.4652	6.3118	5.4479	6.0746	5.8988	6.3335	6.0394	5.3688	6.5926	6.0156	5.9979	6.4266	6.964	6.4395	6.1714	7.0526	7.5334	6.677	6.1155	6.8434	6.9895	6.2387	7.7588	7.0953	6.6072	8.137	6.4226	8.4219	5.9827	7.0378	6.2979	6.5838	6.4881	3.9401	6.0137	7.8528	7.2673	8.157	6.1974	7.0915	6.809
POU2F1	5.4455	6.9336	6.488	5.8088	8.0157	3.6941	5.3947	4.4241	6.9359	6.4704	6.8	6.8842	6.5791	6.7201	4.948	6.0444	4.7134	6.2616	6.7457	5.3393	6.7664	5.8628	7.6878	4.7334	6.7059	6.408	6.5922	4.9195	6.2462	6.4843	5.924	7.2385	6.4106	6.2064	7.8978	4.6486	7.731	6.5267	6.6162	5.3791	5.8488	4.7791	5.1835	5.1319	5.1828	7.3378	7.0962	2.7497	6.5945
POU5F1	1.7231	0.9559	2.4285	5.7067	2.9406	4.585	2.5969	5.0404	2.3425	0	3.5438	3.1581	2.6838	3.6444	2.7565	3.2237	1.83	1.7909	0.604	4.6774	3.8837	4.6419	4.2551	3.0644	1.4114	2.1457	4.9197	3.1933	3.0377	4.4848	2.5995	4.8642	3.7462	2.6445	2.2274	4.0046	2.3189	4.0531	6.0435	1.8675	3.1203	0.5345	2.514	5.2791	4.0437	4.1711	3.9419	3.2614	1.8705
PPARD	9.3003	9.2572	10.5797	11.2766	10.5324	10.2092	10.5679	10.8695	10.63	9.6024	10.7185	10.8009	10.5378	10.0575	9.9929	10.5374	10.1951	9.8114	9.7081	10.2607	9.7921	9.8208	9.4795	11.5035	9.7305	10.4262	10.0739	9.843	9.9061	10.4977	9.5872	9.0401	11.0556	9.8536	10.1447	10.2901	10.4236	10.9112	10.6944	10.3378	10.1529	10.4522	10.08	10.2578	10.9075	10.5139	10.3085	9.2332	10.9856
PPARG	7.4775	8.1154	9.0051	7.994	7.3096	8.1069	8.2653	8.1877	9.1851	7.9056	7.3708	8.6643	7.8971	8.1097	7.7705	7.9948	9.2022	8.3525	8.6837	8.3607	8.4453	5.0385	4.6982	7.7004	5.4878	8.5958	6.266	8.7314	8.8646	9.5234	7.4849	8.5702	6.0643	7.7338	4.989	4.341	8.6161	8.7122	8.2384	8.7127	8.4025	5.6533	8.493	8.2807	9.1901	6.8785	6.5208	8.2424	8.394
PRDM1	10.3252	10.4184	8.7791	9.6875	9.8808	10.4371	10.0053	9.8481	9.0488	9.6363	8.9632	10.0997	10.478	9.4478	9.2187	8.5128	8.9812	9.5022	9.246	8.4084	9.3492	9.8695	8.702	9.6392	9.9144	8.9933	10.7938	9.5578	9.917	7.943	9.3005	7.5709	10.1277	8.799	7.2988	9.2289	8.9707	8.7286	8.3985	8.6804	8.5113	9.06	8.5417	8.7763	10.2555	9.8703	11.1774	9.4688	10.6664
PRKDC	11.6767	12.3111	13.4601	12.6737	14.5924	11.8992	13.1044	12.9239	13.3024	11.6281	12.4278	12.0298	13.3555	12.926	11.5545	12.3327	12.3593	12.2451	12.6069	12.879	12.7702	12.8808	13.6226	12.7405	12.5436	13.6221	13.0316	12.2037	13.0556	13.3037	12.3297	12.8197	12.666	12.3889	14.0674	11.8979	11.545	13.0733	12.4546	11.4874	12.1906	12.34	12.4419	12.3186	11.8323	13.7074	12.963	10.5543	13.0521
RAG1	5.5904	6.4034	7.3567	6.414	5.4678	5.397	7.1262	4.2129	7.8356	6.1098	7.1487	5.8317	6.2142	6.7201	6.3119	5.1602	6.1423	6.0811	7.18	7.2413	4.8782	3.9981	2.2653	6.6524	5.1451	6.26	6.6103	6.4959	8.7976	7.7388	4.1039	7.4245	7.1244	6.6704	6.0442	6.2528	4.8741	6.5392	6.9691	7.2437	5.3492	7.8548	7.229	8.1158	7.8931	7.2098	6.9038	5.1931	6.0844
RARA	9.1651	8.7309	9.284	10.6182	10.2088	9.8678	10.2278	9.7862	9.7268	8.8018	8.8511	9.894	10.11	9.4821	9.4997	9.91	9.1602	8.8877	9.0406	10.3906	9.1255	9.7196	10.2973	8.8628	9.3445	9.2522	9.8992	9.2133	9.4889	9.8596	8.1154	8.9262	7.6209	8.7077	9.1773	8.0083	9.3507	8.6745	8.9965	8.9932	9.9328	8.4151	9.2721	9.7141	8.6441	9.8204	9.2652	9.2955	10.0262
RARG	10.8775	9.8369	11.9318	11.802	11.2124	11.5111	10.7989	10.6723	11.1676	9.2529	10.8027	10.7949	11.2894	10.9046	11.6211	11.17	11.8572	10.4908	11.0708	9.2739	10.9055	11.0768	9.062	11.3458	8.6706	9.9295	11.1911	11.078	11.304	9.8585	11.3172	9.0765	11.5087	11.4493	9.4219	9.8029	12.175	10.9199	12.191	10.3039	10.6485	10.0821	11.2309	10.525	11.7771	11.7163	11.5526	10.1642	10.8921
RB1	10.3368	10.5363	11.1522	7.5935	10.2295	10.4869	10.4151	8.6859	10.7907	11.2442	7.9484	10.124	11.177	10.1923	10.3973	10.5489	10.275	10.3821	10.0388	9.8491	10.2336	11.2346	6.7152	10.1669	10.3738	9.9971	10.4525	10.2907	10.1579	9.3678	8.7889	9.6986	10.5959	10.5158	8.2967	11.3268	9.506	9.7472	9.9067	9.1838	9.3147	10.6145	9.5409	5.6759	10.8797	11.4508	10.2419	11.325	10.2457
RBBP5	8.99	9.2987	10.2312	9.0896	9.1475	8.7123	9.0029	8.7583	9.2672	9.7738	8.5358	8.8647	9.1436	9.0334	8.6415	8.9989	8.808	9.6737	10.2386	8.8224	9.3726	9.6445	9.5609	9.3535	9.6235	9.5998	9.626	9.1889	9.0649	9.4477	9.2653	9.0073	10.0016	10.0824	10.2734	8.1496	8.6176	9.2138	9.0398	8.5607	7.9425	9.1651	8.2989	8.8558	8.38	9.5736	8.9535	8.7579	10.0336
RBL2	10.7894	11.1537	10.3763	10.3347	10.7655	10.4184	10.9359	10.5014	11.1055	10.1839	10.9908	10.9441	10.7791	11.0408	10.1489	11.1319	10.355	11.1963	11.3016	10.3272	10.4495	10.3499	10.0513	11.1315	10.2771	10.9336	10.2834	10.1509	10.9085	11.3931	9.8436	10.4553	10.291	10.5901	10.8514	9.777	10.0067	10.9748	10.777	10.4946	9.8333	11.1594	10.1709	9.9456	9.6642	10.8466	11.0745	10.3941	10.3748
RBP2	0	0	0	1.6992	0.9037	1.8695	0	0.4494	0	0	1.3353	1.8524	2.8286	1.4698	0	3.4239	0	0.864	0.8317	0.3371	0	0	0	0	0.9624	0.6516	0	0.6648	2.2185	1.4378	0	0	0	0.4332	1.0495	0	1.9232	0	0.5709	0	0	0	0	0.572	0	0.9739	1.0596	3.6849	0
RBPJ	8.8241	9.5989	8.3937	8.7223	9.7032	7.7309	8.357	8.2548	9.3467	9.4489	9.2677	9.0698	9.5541	9.3377	7.8626	8.5864	8.887	8.6909	9.0985	9.3446	8.6393	9.407	9.6487	8.6849	9.2232	8.5327	9.0439	8.4791	9.941	10.9618	8.452	8.5671	8.4221	8.3471	9.8059	9.347	9.0047	8.1137	8.8809	8.4666	8.4857	8.4358	8.2717	8.2716	8.3281	9.0162	9.2102	8.7862	9.3356
RCOR1	8.8639	10.4104	11.1663	10.5012	10.9216	9.3293	10.7005	10.8508	9.9591	9.8569	10.2895	10.1413	10.5713	9.7983	9.9899	10.5998	10.5767	9.5238	10.2565	9.6862	10.6188	9.8059	9.8813	11.0477	9.7329	10.3886	9.1784	9.7519	10.392	10.4221	10.263	9.7804	10.3688	9.9124	10.341	9.8657	10.0776	9.4115	10.6122	9.6512	10.8696	11.4408	11.0147	11.3193	10.8553	10.8889	9.8854	8.9527	10.2245
RELA	10.4785	11.0673	11.2774	11.5469	10.7445	11.2771	11.1143	11.0856	11.5299	11.0069	11.0785	10.969	11.4468	11.2594	11.4836	11.1963	11.1283	11.1124	10.9916	11.0245	11.0704	11.3976	11.3875	11.2743	10.8021	11.2505	11.2503	11.2214	10.9916	11.3855	10.8312	11.5156	11.1122	11.1849	10.8094	11.3868	11.159	11.0111	11.3635	11.1679	11.692	11.941	11.2721	11.248	11.3549	11.9528	11.527	10.2958	10.7197
RFX2	5.7531	5.7947	6.4938	9.501	8.4558	8.3512	8.5916	6.8321	7.9363	6.3733	7.3905	8.7997	8.5138	7.5794	7.7246	8.7642	6.8579	6.0636	6.6026	8.2188	8.5481	7.8475	5.8073	8.2187	6.6895	6.9276	8.0836	7.1855	7.3309	8.1533	6.8628	6.917	5.2212	4.5275	6.7403	7.1238	8.0264	7.6221	6.5873	7.0215	4.7172	8.1811	6.8852	8.0325	5.9037	9.0448	7.5021	7.0784	6.8372
RFX5	9.9771	10.7513	9.7526	8.6635	10.1343	10.1732	9.3256	10.4667	9.6835	10.3468	10.9921	9.8113	10.0252	10.1759	10.6158	10.0068	10.2232	10.6043	9.2964	10.1184	10.2848	12.6778	12.0573	8.7344	10.3892	9.6427	11.926	10.1815	10.5493	9.4134	11.1684	9.3259	11.2622	10.4688	10.0612	10.0217	9.717	9.7323	9.814	9.9121	8.9325	9.3199	9.6903	9.7795	10.5744	10.8418	10.5507	10.2982	9.4591
RING1	9.5242	9.125	9.8119	10.6955	9.9799	9.6015	10.1678	10.6518	9.7349	9.4561	10.3104	10.2029	9.7095	10.0539	10.237	9.7532	9.747	9.5328	9.2192	9.6733	9.4751	9.5016	10.0663	10.4068	9.5178	10.0525	9.7073	9.5628	9.1568	9.8208	9.8455	9.4854	9.1678	9.7471	9.8345	9.1788	9.9629	8.8796	9.9434	9.7425	10.5234	9.2537	10.866	10.2498	9.798	10.0365	9.2062	9.5033	10.0604
RNF2	10.1197	9.3823	10.2495	8.9491	9.4095	10.0064	10.0458	8.8864	9.0554	10.2366	9.4964	9.2565	9.3808	9.4478	8.8849	9.0499	9.4444	9.2676	10.2464	9.3894	9.5876	9.4913	9.4326	9.6067	9.2255	9.0245	9.4547	9.4036	9.09	9.7872	8.4268	9.9677	9.5452	9.995	9.8613	9.9079	8.7756	9.7063	9.1804	8.7634	9.4484	9.2473	9.226	8.8282	9.1732	9.9063	8.7442	9.976	9.7001
RUNX1	11.0346	10.6529	11.3555	11.6037	11.1496	11.1874	11.1418	10.7411	11.8178	10.7276	11.3138	11.5734	11.5008	10.4293	10.3775	12.2495	10.6215	10.7454	11.2933	11.5229	11.0284	11.2912	10.9479	10.9597	10.7991	11.2983	11.2693	10.0455	11.0954	10.6472	9.8102	10.4918	11.1115	11.1604	12.075	8.9713	11.4729	10.8203	11.3367	10.4362	10.6467	12.0285	10.5041	11.4172	10.1374	11.0805	11.4415	10.6521	11.8234
RUNX1T1	4.8389	4.0855	3.2878	5.6239	7.5296	3.2333	3.6376	3.0548	4.8693	2.9858	3.2292	3.8509	3.93	3.4242	3.2136	4.777	2.6848	4.2717	3.8071	4.7581	3.6988	3.7579	2.6033	3.7199	4.9923	3.3812	4.8306	1.7403	4.5831	3.0317	2.5995	1.9461	1.5414	2.0537	2.9916	0.6799	2.7193	2.7225	2.137	0.913	1.3822	1.2298	2.357	0.9805	2.2382	3.809	3.2743	5.0579	5.2718
RXRA	9.9062	10.1925	12.4327	12.0847	11.3994	11.2532	11.4927	10.354	10.8349	10.1513	11.2619	11.6163	11.7268	10.1737	10.6181	11.7238	11.7861	11.1054	11.3429	10.0915	10.8003	11.1054	10.6872	12.1447	9.8391	11.5956	10.9863	10.0865	11.6383	11.344	10.811	10.4377	11.2032	11.6202	10.5407	10.3625	11.3056	11.9292	12.8172	11.7746	11.6301	13.4749	11.2348	10.9399	10.8192	10.4621	11.3955	10.3223	11.6354
RXRG	0	2.5108	1.4989	4.7465	3.4033	4.1182	2.5969	2.1008	1.3773	1.7256	1.7158	3.7743	4.8312	5.0382	1.6595	4.6825	1.9541	2.2712	4.4967	2.5853	0.53	1.2398	0.509	1.8064	3.1417	4.6751	3.2542	2.0769	2.961	4.9419	1.0087	5.2971	1.5414	1.7872	2.4716	0	1.9232	1.1375	1.9683	4.1873	2.0749	0.5345	1.123	0.572	2.0351	0.9739	2.8551	3.4351	1.2192
RYBP	9.9854	9.4975	9.1439	9.6658	10.1455	10.2443	10.6026	9.4057	10.0946	9.6279	9.6924	9.7725	10.1514	9.2355	9.3454	9.2485	9.6545	9.3707	10.0702	9.7817	9.9363	9.8479	9.4752	9.2087	9.2821	8.6846	9.7136	9.1329	9.7517	10.1672	8.6792	10.1944	9.0814	9.5796	9.7811	8.9574	9.5512	9.6791	9.2682	8.8307	8.7454	9.4505	9.2017	9.2359	9.8542	9.6109	9.4705	9.39	9.8141
SALL4	5.6244	3.8235	4.5635	6.2743	8.1979	4.2244	5.8967	3.2886	8.0852	4.9538	5.4729	3.4688	4.3693	4.9583	4.7881	4.3052	4.2147	4.4805	3.0033	4.8399	3.9265	5.6679	2.1324	3.9116	5.5475	1.2792	4.8306	4.1677	5.1897	6.3517	4.2644	4.3333	0.9674	3.2861	6.3153	0	6.5661	3.7004	4.714	2.7526	6.9809	6.8886	7.3795	3.8704	6.1997	3.3101	4.0163	4.6037	6.0844
SAP30	6.6923	7.9823	7.131	7.4525	8.5313	7.9272	7.2073	7.1357	7.408	7.9931	6.9762	7.1497	7.2405	7.0049	8.0088	6.6988	7.8832	6.9416	7.7907	8.1629	7.3411	8.5765	8.5094	7.683	7.3817	6.9644	7.378	6.5374	7.9369	6.8688	6.321	8.6397	7.5565	6.6096	8.2211	7.9033	7.3903	6.9425	5.7397	7.7696	6.5073	7.7445	6.4719	7.0697	6.6007	8.754	7.5086	7.731	6.6304
SCML2	3.5055	6.7939	4.8642	3.7398	7.509	3.0139	7.7489	5.8122	5.176	7.9194	6.1199	3.4193	5.8317	8.0579	8.3292	2.7885	5.7975	4.312	7.698	4.9789	7.5706	7.4804	7.5961	4.5533	6.5283	5.043	7.0296	8.7274	3.4138	6.3875	2.0131	6.9742	6.6212	4.7503	7.2285	3.8921	6.0363	7.2649	5.4015	5.9729	7.6396	4.1732	3.6758	7.283	7.0484	8.0096	5.2533	4.3668	6.1533
SETDB1	9.188	10.4955	10.9309	9.6895	9.544	10.1402	9.98	10.5376	9.1891	10.1022	10.9111	9.4397	9.7024	9.9925	10.4289	9.9353	9.8732	10.3962	9.9702	9.8748	10.439	10.8056	11.2205	9.6984	10.4255	9.9261	10.3527	9.6853	9.6339	9.5799	10.7351	9.4027	10.2784	10.2141	11.2316	8.5641	9.7401	9.6924	9.6778	9.7351	10.6023	10.55	10.2846	9.5336	10.2192	10.3131	10.0056	8.9104	9.9716
SF1	11.4504	12.1068	12.2607	12.2818	12.562	11.6083	12.2289	11.9246	12.5732	12.0845	11.9855	11.967	12.492	12.2739	12.0395	12.0089	12.0439	12.044	12.2112	12.0917	12.1123	12.5704	12.8413	12.2717	12.0681	12.4076	12.4737	11.9044	12.2857	12.2575	11.1697	11.6074	12.4616	11.8724	12.5982	10.8089	11.956	12.1137	12.3412	12.2356	12.7751	12.3863	12.0469	12.5533	12.3016	12.5343	12.0056	10.7344	12.0255
SFMBT1	8.5727	7.9661	7.9853	7.675	8.1202	7.1463	8.0123	7.6945	8.5596	7.3646	8.512	7.5565	7.1331	7.5319	7.6998	7.4638	7.8813	7.6905	7.8602	8.571	7.6809	7.1561	8.5376	7.0594	8.0598	8.0328	7.8249	7.9039	8.3681	7.8174	7.0285	7.2109	6.4584	7.7409	8.6755	7.0071	7.9701	7.0112	7.5465	7.9323	7.2633	9.0157	8.2962	7.9666	5.9907	7.956	7.8713	7.1877	8.1871
SFPQ	12.2332	12.22	12.0876	12.6171	12.6504	12.0339	12.2504	12.7489	12.7971	12.0471	11.725	12.406	12.2739	12.5366	12.1016	12.0335	12.2456	12.252	12.4774	12.6928	12.4881	12.8749	13.4778	12.5378	12.5434	13.0023	12.5602	12.3127	12.3773	12.4848	11.7597	12.8007	12.5251	12.56	13.1175	12.0108	12.8515	12.7389	12.8923	12.3355	11.9416	12.5072	11.9575	12.9802	12.4434	12.7135	12.6731	11.4366	12.8123
SIN3A	9.9455	11.0873	11.4882	11.1135	11.3474	10.1012	11.2014	10.3431	11.4244	10.2907	11.1518	11.3185	11.1443	11.2505	10.1313	11.3146	11.0035	11.374	11.7479	10.727	10.5585	10.8366	10.6352	10.7487	12.0849	11.1992	11.4189	10.8704	11.1732	11.0644	11.0501	10.392	11.5405	10.9668	11.2922	8.7908	10.7801	10.7544	11.2904	10.7594	10.9075	10.3359	10.6403	10.6618	10.5779	11.4109	10.8972	9.8384	10.8716
SIRT6	7.5233	7.4884	7.9495	9.0504	8.1603	8.7994	7.6748	8.7497	8.0377	7.6144	7.2888	8.1081	8.0019	7.9171	8.9979	8.5414	8.4318	7.8766	8.345	7.6286	8.555	8.5326	8.9129	8.4845	8.3639	8.8816	8.2345	8.1936	7.6543	8.1943	7.6755	7.7672	8.2011	7.7219	7.9314	8.9987	8.6278	8.4338	9.0424	9.2099	8.5412	8.2076	8.2013	8.9861	8.3	8.3737	8.6115	8.5166	8.4203
SIX5	8.4114	8.8965	9.0092	9.6856	9.7685	9.74	9.3112	9.9672	9.1189	9.5523	9.1293	8.9969	8.9692	8.9763	9.2231	9.0047	9.2454	9.1174	9.0971	8.5977	9.0234	9.4151	7.4184	8.6871	7.4021	9.9057	9.7004	8.5874	8.6592	8.7435	8.9273	8.0813	7.3857	8.6635	9.5556	7.9913	9.2867	8.683	9.6881	9.9415	9.3978	9.2334	9.5958	9.0616	9.2863	8.1835	8.4542	7.717	9.208
SMAD1	9.3621	10.1394	10.0068	9.5298	10.1159	9.672	9.9592	8.3788	11.3649	9.7431	10.6221	9.77	9.9837	9.4478	9.9584	9.5727	10.1529	9.4753	10.7086	9.7096	9.8592	10.3873	11.5243	9.3101	8.7577	9.6277	9.9964	9.4724	10.0817	10.5224	8.7282	10.2261	9.4617	10.3848	10.5687	10.0292	9.1384	9.7823	9.7873	9.9187	8.7997	10.6862	9.5969	9.5515	9.302	10.1085	10.1005	9.3077	9.0781
SMAD2	10.6277	11.571	11.6039	10.4649	10.336	11.0479	10.9423	12.044	11.1239	10.6613	11.3642	11.172	11.3442	13.2812	10.3391	10.9953	11.0499	10.9239	11.613	12.6978	11.1677	11.1978	10.897	11.538	11.23	11.4175	11.0725	11.5628	11.6286	10.4604	10.4911	11.576	10.8956	11.8226	11.4638	10.3485	10.3089	11.3845	10.3107	11.5996	11.6348	10.477	10.5727	10.7918	10.4855	10.9205	11.0963	10.4327	12.5154
SMAD3	10.6129	10.9077	12.427	11.4296	10.9627	11.5326	11.4119	9.0525	10.9569	10.3313	11.2646	11.7855	11.4463	10.6543	10.2245	11.772	11.1392	11.1514	11.3489	11.0754	11.3262	10.8639	10.0341	11.7494	10.8859	10.6186	10.5106	11.1194	11.1881	10.8358	10.122	9.944	11.6043	11.6851	10.6655	10.4377	11.5101	11.757	12.5136	10.7624	10.1886	11.6765	11.4046	10.9342	12.2902	11.4291	11.9198	10.0602	11.8126
SMAD4	10.2658	11.2537	11.5279	9.7724	10.1255	10.1391	10.4786	9.8765	10.3841	10.5314	10.9384	10.2139	10.7341	10.2955	9.7714	10.5782	10.494	10.7953	11.3388	10.4488	10.358	11.1273	10.5757	10.8663	11.0579	10.6896	10.9282	11.0883	10.1544	9.7663	9.8037	11.0417	10.1118	11.7194	11.2321	9.5378	9.5021	10.3619	9.8837	10.6606	10.9289	10.2174	9.8144	10.5566	9.2719	10.2425	10.4869	10.6111	10.1601
SMARCA4	10.7013	11.2708	11.9349	12.8478	12.2788	10.8728	12.4093	11.9837	12.8164	11.3027	11.4242	11.7553	11.9861	11.7029	11.5538	12.0508	11.484	11.9857	12.2771	11.7538	11.8176	13.2255	12.2396	11.3806	12.71	12.0481	12.1153	11.6089	11.3969	11.3697	10.8582	11.1127	11.4547	12.0669	12.1962	9.6041	9.0036	12.1606	12.0023	12.0505	12.0418	10.8716	12.0183	13.0088	12.0177	12.7332	11.9535	9.2937	11.2869
SMARCB1	11.0988	11.0379	11.1199	11.8467	11.7473	11.2164	11.8396	10.9694	11.4616	11.0655	10.8706	11.3625	10.7752	12.4014	11.7272	11.0429	11.7335	10.8489	11.7455	11.8523	11.9775	10.88	10.9005	11.6159	11.9874	11.4426	10.7528	11.6722	10.3207	10.497	10.5073	12.4812	10.3541	10.765	10.7454	11.3289	11.3725	10.7547	10.9334	11.3102	11.1036	10.7034	11.3121	11.5423	9.7829	11.7584	11.1143	10.5934	11.5264
SMARCC1	10.7231	11.4828	11.682	11.0847	12.3317	10.8833	12.0121	11.3611	12.341	10.9081	11.4714	11.2936	11.2803	11.5457	10.8711	11.2293	11.1619	11.5134	11.9902	10.7153	11.1193	12.0761	12.2517	10.8817	11.6964	11.4868	12.4576	11.3592	11.0184	11.5938	9.1441	11.816	11.2784	11.338	12.7372	10.4711	10.9383	11.2537	11.13	10.956	10.0034	10.9384	11.0147	11.8864	10.5861	11.677	11.145	10.0569	11.1994
SMARCC2	10.9532	10.9753	11.5055	10.9946	11.5093	10.847	11.2546	11.4255	11.5393	10.7919	11.7703	11.1057	11.0524	11.0568	11.2552	11.0578	11.0999	11.3397	11.9263	10.8234	10.5749	11.9646	12.2715	10.5389	11.4152	11.4385	11.3852	11.0997	11.6388	11.4881	10.1311	10.733	10.8854	11.4838	11.652	8.627	10.8347	11.4205	11.4246	11.3527	11.2397	10.9842	11.1008	11.3384	12.0686	12.0556	11.3133	9.5916	11.1138
SMC1A	10.215	11.4837	11.8576	11.9782	12.3145	10.2412	12.0739	10.8726	11.8673	11.524	12.2331	11.3307	11.6169	12.0728	11.5478	11.1986	10.6314	11.2392	11.9363	11.3848	11.4131	11.3722	11.2668	11.0247	11.58	11.819	11.5485	11.1411	11.9607	12.0684	10.6577	11.4212	11.6561	11.401	13.3033	9.9043	10.7328	12.6747	11.6707	10.9004	11.1998	11.3829	11.6097	11.0517	11.3982	12.3593	11.7771	9.9205	11.304
SMC3	10.0368	10.3168	10.6613	10.9858	10.6434	9.6798	11.2168	11.1342	10.7682	10.4821	10.5528	10.3647	10.1694	10.0211	10.3351	10.4098	9.9879	10.7548	10.6865	10.1667	10.4786	11.3187	11.4929	10.7579	10.8197	9.9604	11.4977	9.9024	10.7848	10.3419	10.8731	10.2452	10.5789	10.5557	11.1839	9.3721	10.4665	10.7657	9.7166	9.939	10.193	10.3394	11.0245	10.5374	9.994	11.2642	10.7421	9.019	10.6117
SNAI2	9.7703	9.7034	11.0408	10.5549	10.4449	10.3922	11.4433	7.2578	10.8414	10.9766	9.0713	9.4937	10.3515	9.6345	9.3205	9.9188	10.0145	9.3497	9.4555	8.9886	11.0644	9.6567	5.609	11.1142	8.7928	9.7542	10.4261	10.2597	9.5082	9.7686	11.0474	10.0936	10.9242	10.7243	6.9231	11.7459	5.6912	8.8015	9.6023	9.0841	8.6331	11.2651	8.6129	9.1631	10.1142	11.0109	9.4188	10.3497	10.9774
SNAPC2	7.8382	7.7247	8.3858	9.1422	8.6181	8.5413	8.0273	9.0505	8.6465	7.8634	6.8954	8.0422	8.366	8.552	7.8149	8.6084	8.9498	8.9279	7.5893	8.6133	9.0574	8.7352	8.5127	9.0272	8.5938	8.5526	8.7793	8.2235	7.5048	7.6727	7.8877	8.768	7.2564	9.6901	6.9853	7.9356	8.0656	7.7853	8.4191	8.846	8.0923	7.6019	8.0068	8.8783	8.1539	9.4267	7.8545	8.8643	8.6443
SNAPC4	5.5198	7.1303	8.1427	8.8854	8.6714	7.0959	7.6652	7.7857	7.67	5.7255	8.4219	8.3549	8.4509	8.1143	8.0007	8.5521	8.4609	7.8883	8.6307	7.7179	8.51	9.1491	9.848	8.1882	7.8813	8.6357	8.2227	6.7834	8.3862	8.1977	7.4182	6.6328	7.8592	7.7219	9.3236	5.8777	7.5245	8.987	8.7488	9.3887	9.5739	9.4771	8.178	9.5478	8.7784	8.3852	8.4249	6.8	8.4616
SOX17	4.515	4.3072	2.9891	5.3336	3.7838	6.5997	4.3355	6.0536	4.3721	3.775	3.7209	6.4333	5.7969	4.5855	5.1516	5.8753	2.9463	4.7386	4.3572	5.3672	5.242	5.0022	3.5849	4.1586	4.2676	3.9328	5.1609	3.883	5.0603	4.3321	4.4089	2.3437	3.3996	3.0625	3.0855	2.3825	5.0408	2.7225	5.3679	3.3606	3.5661	2.5687	4.6182	2.1396	4.8523	3.928	4.6356	5.7039	5.0679
SOX2	10.0557	12.7277	12.3648	12.7883	9.041	10.9253	8.8794	4.2687	9.8741	12.5263	13.2525	12.2017	12.1027	12.6858	12.3378	11.6623	12.5331	12.5795	14.0723	10.2361	12.4835	10.0333	3.9825	12.0165	11.4487	12.9788	9.1646	12.3762	10.5638	8.6667	2.8223	11.9925	11.676	12.9082	10.2889	7.726	12.0581	12.2911	12.3132	13.7432	8.4414	11.2911	10.9547	12.9737	13.5888	12.7062	12.0363	8.2865	11.7235
SOX4	11.5006	10.8152	11.2806	12.9911	12.4065	10.7514	11.1116	10.9567	11.5761	11.2667	12.1483	11.761	10.8441	12.1608	10.2066	12.0537	11.0135	11.4347	12.7591	11.9393	11.27	13.4681	12.6153	10.8027	12.1688	11.6924	12.6583	11.1028	12.2094	11.9576	11.0398	13.5266	11.431	11.9363	14.517	10.01	12.9743	11.2101	11.9407	11.1186	11.3048	11.3983	11.8325	12.0015	10.6757	11.9305	11.4112	10.8911	11.6393
SOX9	9.0818	6.6795	10.5627	9.9077	11.768	8.1636	10.235	8.7848	11.4131	10.3531	9.1927	9.8304	11.4399	8.7666	9.5097	10.4405	8.9766	8.7051	9.6482	10.8018	10.6228	11.8535	11.4886	10.2052	11.1876	9.0339	11.0251	8.257	9.7768	9.5314	7.167	7.6374	11.5919	10.2162	12.4088	10.2845	8.7926	9.2969	8.0425	8.4022	7.6627	10.884	7.6013	10.2618	11.4199	6.7127	9.9976	7.3771	10.6933
SP2	8.3768	8.9191	9.4694	9.9591	9.6987	8.5902	9.7841	10.066	9.4	9.1715	8.9566	9.5071	9.545	9.3881	9.4612	9.5661	9.0696	9.2109	9.8526	8.8498	8.7037	9.407	8.8679	9.2966	9.5615	9.5258	9.5137	9.1193	9.6438	9.0483	8.4603	8.1007	8.8767	9.3222	9.5271	7.3268	8.9775	9.1972	9.14	9.1062	9.5283	8.2864	9.4708	9.6535	9.2588	9.6426	9.296	7.9328	9.2605
SPDEF	3.3513	0.9559	1.4989	4.9698	3.7217	6.9641	4.2099	12.1574	4.8954	2.1573	2.9735	7.0719	5.9232	0	3.2136	7.5992	5.0419	6.1157	2.9558	5.8346	5.762	4.3266	4.8328	1.9298	3.0621	5.1041	4.1271	6.069	6.8232	6.7224	8.8053	2.9111	2.2695	3.337	4.536	5.9912	7.0985	5.5046	5.2984	5.2001	9.9604	2.3322	9.3458	3.9176	1.163	3.4116	5.8083	9.0371	2.4979
SPIB	7.4587	5.7701	3.8594	5.4119	3.2356	6.8415	4.2099	4.9865	1.0463	4.2822	3.107	3.9236	6.6244	5.8926	6.6223	3.2764	3.6802	6.4762	4.03	6.6957	5.2588	12.1391	8.4652	1.8064	2.6903	2.4769	11.6227	4.8184	5.789	3.3055	3.4753	2.0912	4.9805	3.2861	4.4503	2.3825	5.5261	5.3001	2.771	6.1083	2.0749	2.5687	6.9758	3.7711	3.8087	5.7297	7.4291	7.4017	4.7013
SRC	11.0066	10.4526	10.8837	11.5631	11.3747	11.5256	11.2449	10.6001	11.1913	10.067	10.9196	11.2718	10.8858	10.248	11.3557	11.2611	11.2937	10.9554	12.1126	11.8231	10.6573	10.4394	9.332	10.9893	10.3455	11.7291	10.0363	10.8341	11.0484	12.1156	9.8392	10.2123	10.0361	10.1055	11.2491	10.4295	11.2249	10.8748	11.3123	11.4729	10.1401	12.1117	11.2228	10.152	11.2376	10.7326	11.2818	9.8922	10.867
SREBF1	11.2999	10.5472	13.2259	11.8343	11.4514	11.7745	10.394	11.2643	12.0296	10.7567	11.2174	10.797	11.6932	11.1636	11.9215	10.8288	11.2557	12.1329	11.509	12.2837	12.229	10.8794	11.2053	11.8613	10.4097	11.8585	10.5399	11.8813	11.2399	10.4722	9.6358	10.6491	11.5766	11.2139	10.0997	11.2867	10.8903	11.9125	13.1518	11.7095	12.9052	11.3458	10.0101	12.9397	11.8617	11.7758	11.8425	9.597	11.2155
SREBF2	11.415	12.2891	12.9609	13.5188	12.2221	12.8215	12.7694	10.7788	13.6147	12.7757	12.3042	13.0833	12.9388	12.3409	12.4139	12.4491	12.6161	13.0507	13.9126	12.3468	13.0473	12.4224	12.579	12.5305	12.2331	12.7337	12.5754	13.1013	11.5239	11.814	11.2244	11.6215	12.0364	13.1866	12.4413	11.1852	13.064	12.8312	13.2242	12.6989	12.7924	13.0177	10.6161	13.3848	12.7638	12.3327	13.0029	10.9069	12.9545
SRF	10.4396	10.2291	11.0156	11.5539	10.5753	11.2701	11.3148	10.6389	11.2884	9.7908	11.2298	11.0469	10.7472	10.9754	10.4461	10.6456	10.6459	11.0652	10.4903	10.3698	10.7278	10.6599	10.1911	10.7258	10.7499	10.892	10.61	9.9553	9.9855	10.4417	10.1415	9.6489	10.6127	11.1968	10.8152	8.9166	10.9233	10.5651	10.7833	11.2981	11.2442	10.9142	10.9701	10.9038	10.6005	10.5489	10.3257	9.707	11.1057
SSRP1	12.0875	12.3031	12.8415	13.0612	12.1779	11.8797	12.7947	12.3323	13.3036	12.3182	12.1551	11.8277	11.8916	12.7319	12.0037	12.1195	12.6376	12.25	12.3899	12.2464	12.7873	12.6598	13.2116	12.4384	13.0254	12.465	12.286	12.5225	12.1624	12.4778	12.945	12.6653	12.8569	12.1426	12.84	10.9398	12.2198	12.5358	12.2025	12.3901	13.0352	12.0646	12.1187	12.0727	12.4678	13.454	11.6206	10.9689	12.0795
STAT1	12.8462	13.6333	13.9152	11.9994	11.8028	11.765	11.7819	13.6004	11.6035	14.0302	12.9612	11.4272	13.1753	12.6369	13.7124	11.64	12.0097	14.6539	12.145	12.141	12.8504	14.1888	12.8048	11.5713	13.1819	11.9842	14.4525	12.0796	13.472	11.7103	14.0308	13.1215	13.2508	11.261	12.7093	14.749	11.7515	12.1186	11.3491	10.9706	11.2963	13.0639	13.6812	13.2727	12.9223	12.948	13.253	12.8241	11.8104
STAT2	10.9115	11.8882	11.6677	11.1432	10.8744	10.8102	11.0168	11.0771	10.993	11.6401	12.3461	11.2114	11.1821	11.2037	12.027	11.799	10.5434	12.0941	11.2502	11.2298	10.7906	12.2181	11.0424	10.3578	10.6819	11.5783	11.817	10.5936	11.887	10.9501	11.2707	10.2247	11.3467	10.5717	11.2345	10.7521	10.0217	11.0508	11.071	11.0862	10.772	11.6002	11.6562	10.6674	11.8693	12.2101	11.8374	11.2262	11.0669
STAT3	12.4298	13.2895	12.0969	12.8535	12.8269	12.656	12.4977	12.8971	12.8886	12.858	12.7024	12.9183	12.6323	12.1552	12.8126	12.6216	12.6356	12.6777	11.7368	12.5651	11.7454	13.8897	13.1861	11.6823	11.8944	12.576	13.2141	12.5036	12.5104	11.9462	12.1269	12.2559	11.7878	12.9015	12.3469	11.9363	12.5397	12.1895	12.8858	11.9176	12.176	11.3928	11.9642	13.105	12.5454	13.0489	13.1925	11.9076	12.1733
STAT4	5.1031	6.5262	4.4715	5.5907	4.5984	5.8921	4.7507	7.3053	4.4964	6.9458	4.3248	6.0666	7.1641	6.2353	6.7676	5.8052	4.4855	7.1252	5.7347	7.519	5.1548	6.3556	4.8541	5.1176	5.4878	4.5921	6.4833	5.5072	6.5812	5.689	6.7986	3.5857	4.9805	5.6647	5.1498	6.5502	4.6857	4.6893	4.483	5.3005	4.1266	6.8216	5.7552	5.1117	5.0541	5.1287	7.3011	7.4632	5.8331
STAT5A	9.4807	9.3158	8.9855	8.8716	8.313	9.4046	9.0595	9.7838	7.8255	9.8187	9.0875	9.3336	9.5496	9.1186	10.3563	9.3511	8.5534	9.7273	7.7839	8.6431	8.2404	10.731	9.7177	8.5069	8.884	8.6388	10.2971	8.8723	9.1255	8.0153	9.1898	7.3651	8.0533	7.748	8.3077	8.6093	7.2946	8.5736	9.0277	7.0409	8.3142	7.1838	8.7175	7.9972	8.6374	9.9477	9.8684	9.5033	8.9509
STAT5B	10.1361	10.3812	10.9795	10.1495	10.4383	9.6891	10.5885	10.1935	10.4594	10.6259	10.5521	10.1579	10.098	10.5661	10.5059	9.5482	10.2653	10.6	10.2629	9.7136	9.6423	9.9117	9.6833	9.8953	10.0344	10.4871	9.9162	9.7534	9.3077	9.4805	9.9107	9.8477	9.019	10.1137	10.5402	9.5012	9.0736	9.8975	9.8637	10.4712	10.3294	9.7959	10.4426	10.6182	10.4034	10.7151	10.6587	9.9417	9.971
STAT6	11.5473	11.5611	12.0906	11.7097	10.5813	11.9936	11.4405	10.5823	12.012	11.5302	12.0019	12.1165	12.1413	11.8715	12.5447	12.6065	12.3878	12.1234	12.7668	11.3479	12.123	11.7772	12.0282	11.5399	10.3449	11.5553	11.7904	12.4794	12.3107	11.335	11.5093	10.3516	12.63	12.1486	11.3072	11.5918	11.1975	11.8829	12.2754	11.7478	11.6016	11.4492	11.5033	11.8629	12.6724	12.3534	12.8863	11.5475	11.1689
SUMO1	11.3611	11.1994	10.8453	11.3424	10.6958	11.4343	10.7951	10.9399	10.6488	11.3256	12.6788	10.3998	10.68	10.2719	11.2859	10.969	11.2072	11.2673	10.8553	10.8301	11.6361	10.9672	11.577	10.8829	11.6699	10.8498	11.3199	11.6664	10.8499	10.6828	11.5017	10.6314	11.5972	11.5131	11.7226	12.4074	11.594	11.3508	11.7538	11.7024	11.6054	11.2598	11.3144	10.428	12.0387	9.8158	11.2521	12.0982	11.0049
SUMO2	12.4787	11.9719	12.0912	12.1639	11.3282	12.1115	12.1169	11.954	11.6715	12.9276	11.8952	11.6654	11.741	12.5235	12.2256	11.2799	12.3894	11.918	11.9367	11.658	12.2838	12.0653	12.131	12.176	12.0987	11.906	11.6992	12.2689	11.419	11.266	12.0114	12.9381	12.3588	12.4223	12.2524	12.8823	12.2061	12.0106	12.0219	12.2154	11.729	11.4586	12.4045	12.7463	12.4651	12.325	12.0296	12.3601	11.8329
SUPT5H	11.9641	11.8935	11.3917	11.8772	11.6583	11.7313	12.3907	12.5299	11.4439	12.3337	11.7983	11.6278	11.851	11.1535	11.4334	11.6113	12.3551	12.2566	12.1342	11.5574	11.7758	12.0733	14.2582	11.4894	11.9379	12.8216	12.183	11.3677	11.4353	12.0874	11.1042	10.9409	11.6789	12.509	11.972	10.6237	12.1612	11.4116	11.9675	12.0785	11.7993	11.94	11.8475	11.6032	12.1446	11.7925	11.8774	10.399	11.5591
TAF1	8.5683	9.8295	10.5199	9.5688	10.3838	8.5769	10.0554	9.0673	9.9362	9.4632	10.2459	9.0798	10.1082	9.7398	9.5656	10.1518	8.6158	9.9196	10.4176	9.7172	9.6834	10.4028	9.6141	9.4088	10.4626	9.6903	9.8538	9.1538	10.1523	10.7579	9.6576	8.7612	9.6172	9.0823	10.5806	6.7731	9.0564	10.1362	9.9356	9.6849	10.0152	10.1128	9.7791	9.8313	9.817	10.9521	9.8528	8.2366	9.4381
TAL1	3.3513	4.9134	3.2328	5.6239	6.6269	5.4993	5.2491	4.7522	5.9966	3.3545	4.9403	6.3696	5.6967	4.4164	4.042	6.0291	3.7503	4.6783	4.6834	4.5469	4.7884	4.2869	2.8769	2.9761	4.2133	4.3511	5.4698	4.6436	5.3916	4.9579	3.7165	2.223	3.3996	5.1424	3.8181	4.5029	4.0144	3.2928	4.5443	3.7401	4.8233	3.6621	4.3941	2.1396	3.8087	7.8055	4.9073	5.3167	4.4901
TAT	1.1048	0	0.7912	4.3292	1.6004	2.5523	2.2336	2.1008	0	1.1068	0.8169	3.0157	0.4213	0	0	1.9187	1.3769	0.6292	1.356	1.2117	0.9167	0.8616	4.3843	0.392	1.1281	0.3622	2.1229	1.4625	0.3346	5.66	1.0087	0.4932	0	0	2.1625	5.7053	2.8843	0.4854	1.9683	5.8122	5.3059	3.8974	4.1286	0.9805	0	2.2799	2.0886	1.7883	1.2192
TBL1XR1	13.2661	14.1233	11.6836	13.0234	11.3992	12.7052	11.7376	11.8337	11.7296	12.4775	13.2758	11.6373	11.578	13.467	13.5119	11.9685	13.2868	12.6605	12.5013	11.0817	12.7542	11.9286	10.8445	12.9877	11.7336	12.62	12.2751	13.3931	11.2102	10.8919	11.7205	12.6245	11.6823	13.1986	12.534	11.5338	11.6275	12.6979	13.1645	13.6373	11.862	12.1139	12.4098	13.2087	12.3629	14.3485	14.066	11.9593	12.7235
TBP	7.7714	8.4382	7.3632	8.1619	8.4171	7.9245	8.1808	7.9049	7.9221	8.0061	7.9528	8.1896	8.336	8.4535	8.1043	7.9285	8.6379	8.3622	8.558	7.6093	7.8734	7.5237	8.8065	8.8991	8.6906	7.9864	7.4376	8.7114	7.5835	8.352	8.6098	8.0965	8.3437	8.4359	9.7537	8.6787	7.9446	8.1928	8.4654	8.7996	8.007	8.2676	7.5157	9.0812	7.7216	7.5475	8.2484	8.5263	8.1893
TCF12	10.9193	10.9084	10.6858	10.3787	11.5126	9.9122	10.4903	10.4476	11.1616	10.569	10.5782	10.4765	10.4395	10.2647	9.9052	10.3641	10.3697	10.718	11.0495	10.873	10.4035	10.5576	9.9391	10.5383	11.0137	10.4348	11.2515	10.2597	10.9712	10.2794	10.6238	10.917	10.0877	10.7736	10.8956	9.6545	9.6956	10.1302	10.2985	10.2833	9.992	9.7395	10.0634	9.0311	9.5535	11.2801	10.0282	10.5973	10.7772
TCF21	7.3202	5.4044	3.5351	7.2003	5.0542	7.8819	4.558	5.745	5.8511	3.3545	6.284	7.8078	7.5508	4.475	5.1071	7.8972	5.2858	5.2752	5.7487	6.1608	5.3558	5.8217	5.3191	4.4333	5.7066	6.1714	6.9499	3.4528	6.6578	5.559	3.9231	4.1131	2.5302	4.8588	4.9142	1.4886	6.4977	4.9355	4.483	3.6916	3.4114	2.1977	3.8626	2.6674	2.0351	4.4255	4.8269	7.7254	6.6841
TCF7	8.1207	7.2509	7.0695	6.867	10.0143	7.2878	7.395	8.3516	8.7465	6.5074	6.7085	7.3901	8.3054	8.1235	7.7098	7.5085	5.764	7.9422	6.0888	8.4173	7.1737	9.7527	10.3678	7.533	8.1697	6.9775	10.5864	7.0455	8.199	6.9428	8.078	7.7482	7.3691	5.6037	8.4524	7.8591	7.7283	7.0725	4.4513	5.9525	8.744	6.545	8.5024	6.2833	5.9479	7.6806	9.5829	7.9757	8.8597
TCF7L1	10.4276	7.7501	8.9803	10.8693	10.4485	9.4816	11.8041	8.6297	9.6998	9.4608	9.7291	9.0199	9.4531	9.1369	10.9012	9.818	10.084	8.3122	8.9172	10.107	9.5934	11.1177	5.571	8.8982	8.1897	8.9852	11.1024	8.4921	11.0823	9.7861	7.8439	8.8144	5.8894	8.3656	8.9828	6.7731	8.7796	8.8954	9.1511	9.1651	8.8867	8.9879	9.268	9.3446	9.3845	10.7936	9.1342	7.8636	8.8815
TCF7L2	8.3668	8.3286	8.0363	10.0764	8.802	8.7047	9.4307	8.314	8.9667	8.9164	9.1738	8.9079	8.7962	8.2959	8.6647	9.7084	8.2256	8.2344	8.9668	8.8224	8.7006	9.59	8.5144	8.8677	8.9901	8.811	9.8685	8.3964	9.388	9.6386	8.7955	7.9207	8.6656	8.3929	8.1964	8.373	8.4985	8.9698	8.3218	8.3347	8.5145	8.9373	9.3857	8.1133	8.8067	8.8163	9.2569	8.6237	8.7769
TEAD1	9.806	10.8618	9.6645	9.9737	11.3019	9.0084	9.8608	10.7573	11.0448	10.2059	9.2977	10.3573	11.1445	10.1242	9.1363	10.9435	9.526	9.7426	10.1621	9.9276	10.0561	10.2323	10.1785	9.8145	10.2627	10.3515	10.4123	9.6801	10.294	9.8988	10.4108	9.1642	9.9228	9.2634	10.8671	7.9637	9.3123	10.6469	10.1682	11.0132	9.9977	9.4915	9.7289	10.1624	11.1284	10.4928	9.9489	9.1639	10.2831
TEAD4	9.8078	8.8236	9.6979	8.6515	8.6095	7.8518	10.4468	8.7704	8.467	8.987	9.4703	8.1692	8.3436	8.5211	10.3868	7.8888	9.7955	8.6023	8.6136	8.7703	10.3382	9.1436	9.1666	8.654	8.6486	7.6393	9.2445	8.3951	8.4767	7.6751	10.6127	9.8892	8.5117	9.1228	8.3974	8.432	9.47	7.5984	8.1125	8.6347	8.4042	8.8461	9.5925	9.4275	9.1291	9.8855	7.5	7.7198	8.9829
TERF1	9.3392	9.5971	8.9782	9.0258	10.2653	9.3183	9.1707	8.8491	9.1106	9.6046	8.7653	8.2772	9.2969	9.3766	8.7261	8.8547	9.9674	9.3358	9.6332	9.0917	9.8093	8.8865	9.3062	9.1919	9.1749	9.8914	9.1052	9.2616	9.0948	9.4936	8.0563	8.8352	9.5097	8.7233	9.5407	9.0256	8.7717	9.2673	9.1671	8.5556	8.7588	9.3006	9.2203	9.8064	9.5887	9.6509	9.2499	8.4456	8.9923
TERF2	8.6491	9.8039	9.0194	9.6294	9.3921	8.839	10.01	9.6809	9.3914	8.6853	9.8731	9.0199	9.2567	9.2033	8.7707	9.1255	9.1168	9.4619	9.2964	9.231	9.1437	9.268	9.6203	9.3361	8.9995	9.6245	9.0769	9.0698	9.3778	9.2177	8.986	8.8907	9.5154	8.9899	9.7807	7.9285	9.0214	9.0795	9.1731	9.4225	9.5062	9.4045	9.0335	9.6631	8.3337	9.193	9.4983	8.4675	8.9216
TET2	8.0026	8.9795	9.0496	9.8993	10.1462	8.618	9.1883	7.9202	10.5439	8.9771	9.7699	9.3177	10.5279	9.1163	7.913	9.911	8.9301	9.1469	10.8292	9.6839	10.014	9.9076	9.0132	8.7291	8.6722	8.5711	8.842	9.3379	10.139	9.9777	7.6023	8.3318	8.446	8.8125	10.5201	8.0645	10.1498	8.9836	10.0817	8.4302	8.2299	9.9451	9.3047	9.5078	8.6881	9.8558	9.921	8.9165	9.2683
TFAP2A	8.5058	7.3204	9.656	10.4171	11.532	9.8099	10.6154	11.2094	11.3419	8.6149	9.6299	10.4705	8.6208	9.4312	9.8889	9.7911	8.4171	8.6284	9.2734	10.0869	9.4451	12.5483	7.9838	9.8185	7.6195	9.1738	10.6884	8.4791	10.4555	9.5971	9.8862	10.6622	9.3027	10.056	10.3594	9.6448	7.0901	9.7546	10.5672	9.5227	8.9642	9.6688	10.947	10.2422	9.7686	10.8686	8.7488	8.0081	9.7738
TFAP2C	7.5052	9.4164	9.4363	10.3329	10.0448	9.9883	11.0192	10.086	9.7885	7.6312	8.998	9.8735	10.185	9.9428	8.6938	9.9069	9.1399	9.4896	9.0089	5.3204	9.7651	10.5829	5.1913	9.7065	6.8989	9.8112	9.4166	9.92	9.9884	10.1285	10.3143	8.3926	9.5433	8.5946	10.4327	10.0267	10.1659	10.1571	10.1244	8.759	10.2929	9.6513	10.1003	8.7456	10.83	9.9495	9.8263	8.1163	9.7651
THAP11	9.3055	9.4975	9.8558	10.3516	9.8529	9.9088	10.5114	10.3259	10.0114	9.1686	9.5705	9.2397	9.6811	9.8723	10.0621	9.2501	9.6733	9.6838	9.4506	9.6709	9.8348	9.1567	9.5124	10.0868	9.4776	9.6748	9.3118	10.0775	9.4863	9.6373	9.7161	10.5666	9.3157	9.6096	9.3895	10.0605	10.0055	9.4516	9.9827	9.5613	9.4707	9.413	9.8434	9.7398	9.087	9.6834	9.8233	10.1564	9.6212
TP53	9.1418	11.1843	11.9553	11.3386	11.4458	9.487	11.2576	10.8667	8.7267	10.9742	11.6034	9.1769	9.2447	11.0496	11.7496	11.1823	8.6122	11.6174	11.525	10.4755	8.7174	12.3225	12.1967	11.4971	9.0449	12.5502	9.3768	10.7358	8.8269	7.6084	11.1779	9.8095	12.2073	11.2717	12.6385	6.6487	7.8075	11.333	9.5006	11.0929	11.057	9.5829	11.6683	8.7374	10.5919	8.4373	10.9301	9.3049	10.5402
TP63	12.5449	13.422	15.0909	13.8387	12.0504	13.9388	12.2631	6.3664	12.4372	14.4435	13.1745	13.8202	12.8037	14.923	12.9764	12.9184	14.3038	13.4995	14.3865	11.0908	14.7796	13.2815	4.0577	15.2625	5.9749	14.0304	12.6797	14.1388	12.6001	12.1057	11.3567	13.7094	13.7411	14.7213	2.7261	13.5574	9.5005	14.0805	14.0045	14.7423	5.9271	14.6093	11.1747	14.771	13.7939	14.5389	14.1009	11.0802	13.8728
TP73	7.0958	5.8892	7.7312	10.015	8.5437	8.8528	7.9009	5.9551	9.0106	8.3853	7.5219	8.1217	8.0359	7.1195	9.0585	8.992	7.6089	6.5663	6.5192	9.3973	8.1327	10.7979	8.2435	8.0758	5.2921	8.7005	9.4134	7.2199	9.2636	9.0465	5.4433	6.6328	7.1244	6.8343	6.8647	5.4902	9.1053	7.6879	8.5668	6.8107	5.7872	8.2293	8.1603	8.0799	7.2673	7.1424	8.4453	6.4206	6.8204
TRIM28	12.7163	12.4351	12.615	13.6479	12.9137	12.6148	13.8502	13.8733	13.6182	14.0674	12.8165	12.677	12.5485	12.2674	12.9201	12.5107	13.2559	12.5929	13.6248	13.0112	13.2481	13.1246	14.1605	12.6532	13.1118	14.0539	13.178	12.7655	12.6717	13.3253	12.8035	13.8024	12.5739	13.4805	13.6378	11.9423	13.3561	12.6348	13.0506	13.3605	12.8483	12.8347	13.3786	13.3056	12.9375	13.5866	12.767	11.0929	13.1097
TTF2	8.3668	9.5012	8.8641	9.1074	9.3427	8.3096	8.5534	9.4681	9.6647	9.6046	9.0693	8.5627	8.4814	10.2853	9.3172	8.7397	9.048	9.3173	9.294	9.0087	8.9095	9.268	8.2595	9.826	9.261	9.4022	8.6958	9.909	9.5318	9.0305	9.0862	8.8039	8.9538	8.9588	9.7833	8.4092	8.5393	8.9478	8.8809	8.8488	7.0126	9.6237	8.0746	10.2124	8.8265	8.9836	9.5798	7.519	9.6943
UBTF	10.9507	11.1249	11.5521	12.2999	11.6006	11.0971	12.1615	12.0806	11.9055	10.6312	11.3025	11.2796	11.4709	11.6991	11.7505	11.3662	11.2206	11.3107	11.6644	11.4917	11.5782	11.8366	12.8593	11.132	11.7414	11.3648	11.6907	11.3112	11.4552	11.6202	10.824	11.1528	10.8663	11.4184	11.8857	10.5618	12.221	11.0393	11.5942	11.3279	11.1299	11.2826	11.7148	11.8812	11.2175	12.191	11.5832	10.4378	11.6834
USF1	12.6087	9.9316	10.0641	10.151	9.4039	10.9164	9.3203	9.6125	8.7148	10.9558	10.5037	9.5356	9.7361	9.8504	10.7614	9.9183	9.7045	10.3171	9.1296	9.8905	10.6434	10.8267	10.6436	9.5483	10.0275	10.0207	10.277	9.7352	10.1648	9.8457	10.4279	9.4664	10.7662	10.6174	10.5495	9.7342	9.9291	9.7438	9.3531	10.4739	10.4701	9.6105	10.729	9.582	10.5573	9.7394	10.406	11.0681	9.8561
USF2	11.4827	10.8604	10.8575	11.8241	11.0565	11.7404	11.6861	12.0414	10.8807	11.5789	11.3634	11.2045	11.0103	11.0393	12.0357	11.0611	11.2893	11.1876	11.5338	11.1727	10.8908	11.5029	12.921	11.3225	11.5598	11.9931	11.4108	11.1919	11.2912	11.3785	11.0467	11.3956	10.5322	11.5027	10.9121	10.4168	11.3331	10.8219	11.3875	11.3348	11.1049	11.2924	12.0559	10.6373	11.7438	11.1594	11.2974	11.0937	10.9484
VDR	10.3483	9.103	9.8142	10.4052	10.6008	9.9475	9.3556	10.6713	9.501	8.7906	8.666	9.6592	10.235	8.7219	9.2038	10.2269	8.8202	9.293	8.1018	8.4708	8.3834	9.8749	9.8532	9.7343	8.4408	9.0324	10.0865	9.0469	9.1997	7.5804	9.4416	6.9072	9.1091	9.3915	8.4612	8.973	8.3911	9.7042	9.0843	8.134	9.8956	9.351	9.4934	8.7439	8.2972	9.6096	9.8392	9.6136	10.6105
VEZF1	10.0033	10.0705	10.531	10.1002	10.3328	9.6436	10.4279	9.3575	10.5462	10.9168	10.6476	9.9918	10.3448	10.7026	9.9416	10.5252	10.4709	10.5908	11.0319	9.7289	10.1844	10.988	9.332	10.06	10.7443	10.2937	10.5331	10.2727	10.6911	9.5413	9.4247	10.0521	9.8634	10.6596	11.2089	9.4449	9.4512	9.7499	9.892	9.9937	9.7665	10.1122	10.0698	10.3206	9.0903	10.5808	10.0135	10.4203	10.3519
WDR5	9.5354	10.6402	10.8081	11.0899	10.6961	9.9939	10.5001	10.1304	10.3181	10.6238	10.527	9.7389	10.3972	10.953	10.6978	9.9672	10.9189	10.3687	11.0364	9.4703	10.7698	10.5508	10.8538	11.0989	10.6243	10.8295	10.2841	9.7332	10.2264	9.9356	10.1154	10.1526	10.4528	10.5296	11.2341	9.7804	9.7694	10.653	10.7689	11.2531	10.953	11.923	10.0925	11.2658	10.4661	10.2752	10.4777	8.9383	10.7613
WHSC1	10.051	11.2867	11.3915	10.9874	12.0573	9.2757	11.3663	11.1115	11.5413	10.6797	11.703	9.9902	10.6562	11.0369	10.6345	10.0203	10.9469	10.3153	11.6234	11.729	10.981	11.3204	12.5112	10.7105	11.6475	10.3901	10.7581	10.9873	11.6339	11.6249	10.4562	10.8035	10.0479	10.2972	12.4212	8.7308	10.6571	10.771	11.2141	11.4359	10.938	10.9771	11.4143	11.4949	10.9337	11.6529	10.7576	8.7497	10.646
WWTR1	8.7001	9.5821	10.0762	9.6527	10.5033	8.9157	8.8925	9.2125	11.4473	11.0509	9.9778	10.2784	9.762	8.9758	8.9463	9.7101	9.1393	10.8733	10.339	9.3969	9.9988	8.6977	6.1509	10.5442	10.0179	10.7687	9.8625	9.6423	9.9599	8.5957	8.7907	8.0553	9.5733	10.7171	10.1402	8.761	10.246	9.0963	9.8502	9.9274	9.676	10.2419	9.7181	10.1845	9.241	7.3491	8.7988	9.0082	10.0094
XBP1	12.4897	13.285	11.2125	12.9098	11.1331	13.0262	12.5692	13.1362	11.1393	13.1311	12.2431	12.3303	13.2255	13.2036	11.5459	12.0166	12.2213	13.9245	11.7981	13.1093	13.0337	11.4988	12.0389	11.6602	11.9258	11.6174	13.6745	12.578	13.0942	11.3551	12.2653	12.1178	11.5603	12.5037	10.8113	13.308	14.4022	12.278	12.1027	11.3992	11.3554	10.8716	12.4045	12.0209	10.4565	12.4196	12.864	14.057	12.2131
XRN2	11.5792	10.9357	11.6041	10.6099	11.9502	10.8988	12.4879	10.867	10.3719	11.8593	10.7539	11.3355	11.4213	11.443	11.1751	11.3806	11.2733	11.3879	11.4176	10.5737	10.8625	11.6565	11.0668	12.3202	11.9683	11.8287	11.3735	11.6718	11.2724	12.2019	11.1325	11.2944	11.0769	12.0353	12.4313	11.3091	11.8413	11.292	11.2354	11.0073	10.5839	11.3071	10.9349	11.2575	10.2751	11.8525	10.9518	11.3027	11.0476
YAP1	11.1265	11.1814	11.5869	11.6017	11.4477	10.9727	12.0068	11.0981	11.9138	11.8802	11.4857	11.1711	11.9938	11.2453	10.6852	11.8996	11.2859	10.7096	11.5755	11.2502	11.7796	11.5444	7.3264	11.0342	10.8565	10.9597	11.2634	11.2258	12.0414	11.8501	11.1703	12.1451	11.8391	11.1936	9.789	10.2922	10.7038	11.4839	11.5584	11.3802	10.504	11.5352	11.1394	10.8028	10.5662	11.7338	10.8567	11.3678	11.3963
YY1	10.4598	11.1715	11.0781	10.4695	10.7656	10.4559	10.816	11.1255	10.8635	10.7451	10.9632	10.137	10.7673	10.8032	10.9007	10.4796	10.8781	10.1271	10.6216	10.3133	10.6546	10.1739	10.3576	10.8062	10.7244	10.4214	10.0313	10.9717	10.8392	11.1753	10.9868	11.6737	10.4878	10.4592	10.4952	11.6035	11.2516	10.1702	10.9448	10.0555	10.7217	11.4685	11.4747	10.858	10.8539	10.697	10.4609	10.806	10.6824
ZBTB17	7.6853	7.224	8.288	10.4522	9.3329	8.9934	8.717	9.2377	8.632	8.1769	9.1391	8.8449	8.5612	8.7399	8.6271	8.8262	8.4198	8.0797	8.0405	9.3281	8.9254	9.43	10.0405	9.0169	8.1003	9.3324	9.3208	7.7652	9.2093	10.1121	8.2605	8.564	8.6588	8.7173	9.551	7.9603	9.6683	9.0612	8.5388	8.9307	9.4242	9.4045	9.2569	9.076	9.0672	8.8101	9.3414	8.539	9.3856
ZBTB33	8.5727	10.1867	10.462	9.204	10.431	9.0293	10.2298	8.5644	10.388	10.3582	10.1133	9.9505	10.1086	10.1648	10.3586	10.1228	10.1209	10.2677	11.771	9.0233	10.1997	11.682	9.7436	9.7114	10.1992	9.485	10.0376	9.9325	10.113	9.9199	9.7572	9.5974	10.6654	10.4239	10.6093	9.4561	9.2227	10.293	10.1954	9.6987	10.0931	9.9756	9.4803	10.2687	10.0355	10.295	10.2912	9.2391	9.5034
[truncated: 314 more columns]
