# Supplementary material for: Cancer Stemness-Based Prognostic Immune-Related Gene Signatures in Lung Adenocarcinoma and Lung Squamous Cell Carcinoma
Source: Front Endocrinol (Lausanne). 2021 Oct 21;12:755805. doi: 10.3389/fendo.2021.755805 (PMC8567176; doi:10.3389/fendo.2021.755805)
Supplement: Supplementary file 1 [file DataSheet_1.zip › Supplementary table 17.xlsx]

## Sheet: Sheet1
Supplementary table 17: The correlation analysis between TFs and DEIRGs in LUAD.
TF	immuneGene	cor	pvalue	Regulation
ASCL1	CALCB	0.746729	1.01981e-81	postive
ASCL1	CGA	0.439725	8.53519e-23	postive
ASCL1	OBP2A	0.537673	3.1635e-35	postive
ASCL1	RETNLB	0.41425	3.60558e-20	postive
BACH2	BMP7	0.423632	4.12812e-21	postive
BRCA1	CD1E	-0.419762	1.01757e-20	negative
BRCA1	ELANE	-0.418842	1.2588e-20	negative
CEBPA	CD1E	0.453283	2.75684e-24	postive
CENPA	ANGPTL5	-0.48147	1.31647e-27	negative
CENPA	AZU1	-0.422159	5.82738e-21	negative
CENPA	CD1A	-0.430457	8.17122e-22	negative
CENPA	CD1E	-0.518219	1.9923e-32	negative
CENPA	CNTFR	-0.407464	1.65761e-19	negative
CENPA	CTSG	-0.453005	2.96243e-24	negative
CENPA	EDN3	-0.450522	5.61686e-24	negative
CENPA	ELANE	-0.458916	6.32657e-25	negative
CIITA	CCL17	0.490254	1.04678e-28	postive
CIITA	CD1A	0.500241	5.37527e-30	postive
CIITA	CD1B	0.557171	3.2047e-38	postive
CIITA	CD1E	0.600746	1.11798e-45	postive
CIITA	CSF2	0.405077	2.81153e-19	postive
CIITA	IL12B	0.479705	2.17054e-27	postive
CIITA	IL22RA2	0.520415	9.82871e-33	postive
E2F1	ANGPTL5	-0.412375	5.51437e-20	negative
E2F1	CD1A	-0.430894	7.35801e-22	negative
E2F1	CD1E	-0.469268	3.93561e-26	negative
ETV1	CD1A	0.469131	4.08535e-26	postive
ETV1	CD1B	0.420014	9.59894e-21	postive
ETV1	CD1E	0.458431	7.18888e-25	postive
EZH2	ANGPTL5	-0.4338	3.64682e-22	negative
EZH2	CD1E	-0.440135	7.71046e-23	negative
FOXM1	ANGPTL5	-0.472215	1.75414e-26	negative
FOXM1	CD1A	-0.469598	3.59616e-26	negative
FOXM1	CD1B	-0.409865	9.70056e-20	negative
FOXM1	CD1E	-0.549335	5.40571e-37	negative
FOXM1	CNTFR	-0.406328	2.13282e-19	negative
FOXM1	CTSG	-0.427464	1.67034e-21	negative
FOXM1	EDN3	-0.412931	4.86378e-20	negative
FOXM1	ELANE	-0.438419	1.17846e-22	negative
FOXP3	CCL17	0.492856	4.87593e-29	postive
FOXP3	CD1B	0.485341	4.35282e-28	postive
FOXP3	CD1E	0.427019	1.85647e-21	postive
FOXP3	IL12B	0.404424	3.24693e-19	postive
FOXP3	IL22RA2	0.567367	7.23599e-40	postive
GATA6	EDN3	0.422177	5.80283e-21	postive
IKZF1	CCL17	0.436231	2.01682e-22	postive
IKZF1	CD1B	0.518978	1.5617e-32	postive
IKZF1	CD1E	0.523445	3.67476e-33	postive
IKZF1	CTSG	0.408836	1.2212e-19	postive
IKZF1	IL12B	0.489155	1.4426e-28	postive
IKZF1	IL2	0.424069	3.72543e-21	postive
IKZF1	IL22RA2	0.575229	3.55276e-41	postive
IRF4	IL22RA2	0.418986	1.21768e-20	postive
MYBL2	ANGPTL5	-0.4882	1.90451e-28	negative
MYBL2	CD1A	-0.41262	5.21808e-20	negative
MYBL2	CD1E	-0.488526	1.73258e-28	negative
MYBL2	CTSG	-0.417968	1.53996e-20	negative
MYBL2	EDN3	-0.42052	8.53491e-21	negative
MYBL2	ELANE	-0.436461	1.90612e-22	negative
MYH11	ANGPTL5	0.452012	3.82917e-24	postive
MYH11	ANGPTL7	0.421409	6.94147e-21	postive
MYH11	CMA1	0.41456	3.35974e-20	postive
MYH11	CTSG	0.464589	1.39725e-25	postive
NCAPG	ANGPTL5	-0.464321	1.50154e-25	negative
NCAPG	AZU1	-0.413077	4.70551e-20	negative
NCAPG	CD1E	-0.498278	9.70986e-30	negative
NCAPG	CNTFR	-0.435709	2.29081e-22	negative
NCAPG	CTSG	-0.429243	1.0929e-21	negative
NCAPG	EDN3	-0.425763	2.49963e-21	negative
NCAPG	ELANE	-0.472191	1.76579e-26	negative
PPARG	CALCB	-0.448192	1.01867e-23	negative
RBP2	ANGPTL7	0.463621	1.81156e-25	postive
RXRG	ANGPTL7	0.410461	8.4865e-20	postive
RXRG	CD1E	0.403906	3.63824e-19	postive
SCML2	CALCB	0.436993	1.67316e-22	postive
SCML2	CD1E	-0.410461	8.48809e-20	negative
SCML2	PTH2R	0.433786	3.65893e-22	postive
SOX17	CMA1	0.413759	4.03072e-20	postive
SOX17	CTSG	0.403119	4.32328e-19	postive
SPIB	CCL17	0.427975	1.47923e-21	postive
SPIB	CD1B	0.457607	8.92945e-25	postive
SPIB	CD1E	0.479217	2.49061e-27	postive
SPIB	IL12B	0.52212	5.65718e-33	postive
SPIB	IL2	0.454353	2.08886e-24	postive
SPIB	IL22RA2	0.51861	1.75767e-32	postive
STAT4	IL12B	0.451273	4.63132e-24	postive
TAL1	ANGPTL7	0.53903	1.98664e-35	postive
TAL1	CMA1	0.488764	1.6168e-28	postive
TAL1	CNTFR	0.464342	1.4931e-25	postive
TAL1	CTSG	0.519299	1.40854e-32	postive
TCF21	ANGPTL5	0.518839	1.63318e-32	postive
TCF21	ANGPTL7	0.578503	9.88175e-42	postive
TCF21	CD1E	0.442196	4.61806e-23	postive
TCF21	CMA1	0.550409	3.68583e-37	postive
TCF21	CNTFR	0.488145	1.93519e-28	postive
TCF21	CTSG	0.597745	3.9709e-45	postive
TCF21	EDN3	0.404237	3.38274e-19	postive
TCF21	ELANE	0.412934	4.8605e-20	postive
