# Supplementary material for: Cancer Stemness-Based Prognostic Immune-Related Gene Signatures in Lung Adenocarcinoma and Lung Squamous Cell Carcinoma
Source: Front Endocrinol (Lausanne). 2021 Oct 21;12:755805. doi: 10.3389/fendo.2021.755805 (PMC8567176; doi:10.3389/fendo.2021.755805)
Supplement: Supplementary file 1 [file DataSheet_1.zip › Supplementary table 18.xlsx]

## Sheet: Sheet1
Supplementary table 18: The correlation analysis between TFs and DEIRGs in LUSC.
TF	immuneGene	cor	pvalue	Regulation
BATF	IL27	0.504981	6.91478e-25	postive
BATF	KLRC3	0.517729	2.78737e-26	postive
BATF	KLRC4	0.445036	4.65253e-19	postive
BATF	NCR1	0.407542	5.87351e-16	postive
BATF	CCL23	0.4699	2.44804e-21	postive
BATF	KLRC1	0.585176	9.81262e-35	postive
BATF	RNASE3	0.404479	1.01273e-15	postive
CIITA	IL2	0.422132	4.05329e-17	postive
CIITA	IL27	0.568149	2.0468e-32	postive
CIITA	KIR2DL3	0.430908	7.61661e-18	postive
CIITA	KLRC3	0.564612	5.97401e-32	postive
CIITA	KLRC4	0.579194	6.63958e-34	postive
CIITA	NCR1	0.598484	1.20631e-36	postive
CIITA	CCL23	0.571339	7.70672e-33	postive
CIITA	KLRC1	0.604043	1.80583e-37	postive
CIITA	PAK3	0.441947	8.66868e-19	postive
EOMES	IL27	0.485214	7.75708e-23	postive
EOMES	KIR2DL3	0.402456	1.44694e-15	postive
EOMES	KLRC3	0.425008	2.35626e-17	postive
EOMES	KLRC4	0.485667	6.98542e-23	postive
EOMES	NCR1	0.462408	1.24491e-20	postive
EOMES	KLRC1	0.429647	9.71437e-18	postive
EPAS1	CCL23	0.431206	7.19031e-18	postive
ESR1	KLRC1	0.40731	6.12146e-16	postive
ETS1	IL27	0.472602	1.34799e-21	postive
ETS1	KLRC3	0.427123	1.57572e-17	postive
ETS1	KLRC4	0.408409	5.02858e-16	postive
ETS1	NCR1	0.524271	5.0854e-27	postive
ETS1	CCL23	0.53563	2.42543e-28	postive
ETS1	KLRC1	0.481068	2.00925e-22	postive
ETS1	PAK3	0.481466	1.83491e-22	postive
ETS1	RNASE3	0.431632	6.62056e-18	postive
FLI1	CCL16	0.417348	9.87987e-17	postive
FLI1	CMA1	0.467485	4.15342e-21	postive
FLI1	FAM19A1	0.405804	8.00594e-16	postive
FLI1	IL2	0.403172	1.27557e-15	postive
FLI1	IL27	0.541613	4.65947e-29	postive
FLI1	KLRC3	0.453739	7.78176e-20	postive
FLI1	KLRC4	0.476598	5.52605e-22	postive
FLI1	NCR1	0.534296	3.48849e-28	postive
FLI1	BPI	0.423742	2.99372e-17	postive
FLI1	CCL23	0.629214	2.0469e-41	postive
FLI1	KLRC1	0.563791	7.64403e-32	postive
FLI1	PAK3	0.471712	1.64161e-21	postive
FLI1	RNASE3	0.469829	2.48621e-21	postive
FOXA2	R3HDML	0.542851	3.29788e-29	postive
FOXP3	FAM19A1	0.41593	1.28314e-16	postive
FOXP3	IL26	0.413047	2.17492e-16	postive
FOXP3	IL27	0.577134	1.27105e-33	postive
FOXP3	KLRC3	0.429401	1.01849e-17	postive
FOXP3	KLRC4	0.425304	2.22768e-17	postive
FOXP3	NCR1	0.526595	2.75442e-27	postive
FOXP3	CCL23	0.428066	1.31584e-17	postive
FOXP3	KLRC1	0.497236	4.55859e-24	postive
FOXP3	PAK3	0.418043	8.68812e-17	postive
GATA6	R3HDML	0.452416	1.02466e-19	postive
GATA6	CCL23	0.435668	3.013e-18	postive
GATA6	PAK3	0.425363	2.20259e-17	postive
HNF1B	R3HDML	0.659278	1.24731e-46	postive
HNF1B	CCL23	0.513472	8.2691e-26	postive
HNF4A	R3HDML	0.557002	5.73015e-31	postive
IKZF1	CMA1	0.420651	5.34906e-17	postive
IKZF1	FAM19A1	0.436726	2.44718e-18	postive
IKZF1	IL2	0.436103	2.76642e-18	postive
IKZF1	IL27	0.564214	6.73317e-32	postive
IKZF1	KLRC3	0.491524	1.77739e-23	postive
IKZF1	KLRC4	0.528053	1.87034e-27	postive
IKZF1	NCR1	0.553453	1.61258e-30	postive
IKZF1	CCL23	0.536321	2.00837e-28	postive
IKZF1	KLRC1	0.586911	5.59285e-35	postive
IKZF1	PAK3	0.422802	3.57382e-17	postive
IKZF1	RNASE3	0.415862	1.29919e-16	postive
IRF1	IL26	0.433561	4.55101e-18	postive
IRF1	IL27	0.590102	1.97243e-35	postive
IRF1	KIR2DL3	0.451934	1.13242e-19	postive
IRF1	KLRC3	0.641479	1.79423e-43	postive
IRF1	KLRC4	0.53829	1.16967e-28	postive
IRF1	NCR1	0.547849	8.05736e-30	postive
IRF1	KLRC1	0.676944	5.51043e-50	postive
IRF4	IL26	0.436029	2.80664e-18	postive
IRF4	IL27	0.481743	1.72241e-22	postive
IRF4	KLRC3	0.413971	1.83752e-16	postive
IRF4	KLRC4	0.418696	7.69758e-17	postive
IRF4	NCR1	0.481324	1.89504e-22	postive
IRF4	CCL23	0.415335	1.43142e-16	postive
IRF4	KLRC1	0.484493	9.16148e-23	postive
MEF2C	CCL16	0.458286	2.99553e-20	postive
MEF2C	CMA1	0.514852	5.82202e-26	postive
MEF2C	ELANE	0.411141	3.07383e-16	postive
MEF2C	IL27	0.427038	1.60147e-17	postive
MEF2C	KLRC4	0.40001	2.22033e-15	postive
MEF2C	NCR1	0.442898	7.16173e-19	postive
MEF2C	R3HDML	0.421344	4.69843e-17	postive
MEF2C	BPI	0.444117	5.60295e-19	postive
MEF2C	CCL23	0.623234	1.91047e-40	postive
MEF2C	KLRC1	0.48559	7.1107e-23	postive
MEF2C	RNASE3	0.468285	3.48791e-21	postive
MITF	IL27	0.438813	1.61969e-18	postive
MITF	CCL23	0.566832	3.05421e-32	postive
MITF	RNASE3	0.421828	4.29092e-17	postive
NFE2	PAEP	0.43656	2.5283e-18	postive
NR5A2	CCL16	0.438753	1.63893e-18	postive
NR5A2	CMA1	0.494693	8.38116e-24	postive
NR5A2	CCL23	0.607237	5.96331e-38	postive
NR5A2	KLRC1	0.418307	8.27345e-17	postive
RBP2	CCL23	0.516244	4.08069e-26	postive
RUNX1T1	BPI	0.426448	1.79216e-17	postive
RUNX1T1	CCL23	0.448156	2.46492e-19	postive
SOX17	CCL16	0.50109	1.79449e-24	postive
SOX17	CMA1	0.487258	4.82913e-23	postive
SOX17	ELANE	0.477901	4.12035e-22	postive
SOX17	BPI	0.41676	1.10119e-16	postive
SOX17	CCL23	0.631598	8.28832e-42	postive
SOX17	RNASE3	0.418381	8.16098e-17	postive
SPIB	IL2	0.456588	4.28605e-20	postive
SPIB	IL27	0.429948	9.16737e-18	postive
SPIB	NCR1	0.592866	7.91967e-36	postive
SPIB	KLRC1	0.441297	9.87445e-19	postive
SPIB	PAK3	0.527903	1.94656e-27	postive
STAT4	IL27	0.467451	4.18405e-21	postive
STAT4	KLRC3	0.457583	3.47551e-20	postive
STAT4	KLRC4	0.494257	9.29941e-24	postive
STAT4	NCR1	0.461202	1.61151e-20	postive
STAT4	CCL23	0.562943	9.85772e-32	postive
STAT4	KLRC1	0.535049	2.84182e-28	postive
STAT4	RNASE3	0.448081	2.50346e-19	postive
TAL1	CCL16	0.439204	1.49865e-18	postive
TAL1	CCL23	0.445877	3.92267e-19	postive
TCF21	CCL16	0.476732	5.36127e-22	postive
TCF21	CMA1	0.414748	1.59405e-16	postive
TCF21	ELANE	0.50351	9.92936e-25	postive
TCF21	R3HDML	0.504477	7.82959e-25	postive
TCF21	BPI	0.413313	2.07181e-16	postive
TCF21	CCL23	0.665626	8.25713e-48	postive
TCF21	RNASE3	0.431449	6.85951e-18	postive
TCF7	PAK3	0.464043	8.75922e-21	postive
VDR	FGF8	-0.417528	9.55665e-17	negative
VDR	RNASE3	0.410556	3.41696e-16	postive
