# Supplementary material for: Cancer Stemness-Based Prognostic Immune-Related Gene Signatures in Lung Adenocarcinoma and Lung Squamous Cell Carcinoma
Source: Front Endocrinol (Lausanne). 2021 Oct 21;12:755805. doi: 10.3389/fendo.2021.755805 (PMC8567176; doi:10.3389/fendo.2021.755805)
Supplement: Supplementary file 1 [file DataSheet_1.zip › Supplementary table 19.xlsx]

## Sheet: Sheet1
Supplementary table 19: The COX regression analysis of DEIRGs in LUAD.
id	HR	HR.95L	HR.95H	pvalue
ANGPTL5	0.828878	0.707076	0.971661	0.0206414
ANGPTL7	0.861602	0.750524	0.989119	0.0344017
CCL17	0.902025	0.838438	0.970435	0.00569921
CD1A	0.93835	0.884633	0.995329	0.0343761
CD1B	0.876575	0.807738	0.951277	0.00159391
CD1E	0.887729	0.825161	0.955042	0.00140562
CNTFR	0.895278	0.810204	0.989284	0.0298972
CTSG	0.897681	0.829576	0.971376	0.00733162
EDN3	0.861812	0.757207	0.980868	0.024287
IL12B	0.848244	0.746128	0.964335	0.0119076
IL2	0.716772	0.571996	0.898192	0.00381972
