# Supplementary material for: Cancer Stemness-Based Prognostic Immune-Related Gene Signatures in Lung Adenocarcinoma and Lung Squamous Cell Carcinoma
Source: Front Endocrinol (Lausanne). 2021 Oct 21;12:755805. doi: 10.3389/fendo.2021.755805 (PMC8567176; doi:10.3389/fendo.2021.755805)
Supplement: Supplementary file 1 [file DataSheet_1.zip › Supplementary table 2.xlsx]

## Sheet: Sheet2
Supplementary table 2: The mRNA expression-based stemness index (mRNAsi), overall survival data, and immnue-related genes in LUSC.
id	futime	fustat	mRNAsi	cluster	A2M	ABCC4	ACO1	ACTA1	ACTG1	ACVR1B	ACVR1C	ACVR2A	ACVR2B	ACVRL1	ADAR	ADCYAP1R1	ADIPOQ	ADIPOR1	ADIPOR2	ADM	ADM2	ADRB1	ADRB2	ADRBK1	ADRM1	AEN	AGER	AGRP	AGT	AGTR1	AGTR2	AHNAK	AKT1	AKT2	AKT3	ALB	AMBN	AMELX	AMH	AMHR2	ANGPT1	ANGPT4	ANGPTL1	ANGPTL2	ANGPTL3	ANGPTL4	ANGPTL5	ANGPTL6	ANGPTL7
TCGA-77-8007-01	1	198	0.109968	1	13.4449	9.1333	10.3832	1.5199	16.7788	9.9641	3.4425	7.3245	8.7411	9.4213	13.2399	1.379	0	11.7067	10.7124	10.514	7.4964	4.1328	5.7067	12.0628	11.469	8.7652	5.906	1.9763	6.3965	3.1272	0.3412	15.351	12.1231	11.3145	9.6479	1.2228	0	0	1.0477	1.875	4.447	0.6169	3.8947	11.5265	0.3412	11.4514	0.8483	3.7127	0.8483
TCGA-85-A4PA-01	0	741	0.115003	1	13.036	8.6456	9.001	1.705	16.6072	8.5575	5.1485	7.6059	7.225	9.8246	12.9768	1.4304	4.7844	10.6414	10.4681	6.0191	8.9074	4.724	7.3301	13.5109	11.2184	9.7659	12.0752	2.4648	6.2183	3.4068	5.4942	13.709	11.8952	11.7625	8.7325	2.4648	1.705	0	2.9599	0	5.2802	3.4068	4.8981	8.4567	1.0909	5.712	1.4304	7.9381	3.5529
TCGA-96-A4JL-01	0	842	0.115571	1	13.5189	10.1289	8.5476	2.2513	14.8973	10.5305	5.4332	7.4772	8.0413	9.7252	13.7756	0.5038	0.5038	11.8251	10.7809	7.0376	10.3505	4.4247	6.5829	11.3811	11.5373	9.7804	7.6342	0.5038	5.1402	2.8616	0	13.9575	11.6325	11.185	9.5799	1.1723	0	0	8.4867	0	5.905	0.5038	4.6575	9.3727	0.5038	6.1874	2.1187	4.3047	2.1187
TCGA-85-6560-01	0	1259	0.116395	1	13.8376	9.5927	9.4825	1.4831	16.5006	9.815	1.7944	6.6272	10.1987	9.8203	13.2405	1.8848	0	11.4471	11.7792	9.5596	5.0679	2.1988	4.0819	10.9164	11.441	10.2746	5.5753	0.2921	8.0148	10.1027	3.4429	13.0964	11.6237	10.618	8.4156	2.3333	0.2921	0	3.7136	0	5.4915	1.2306	6.4385	11.4663	0.2921	7.7459	0	3.5419	1.4831
TCGA-46-6025-01	0	324	0.118982	1	11.7256	8.2662	9.523	1.0074	17.9081	10.2677	6.963	7.0563	8.8116	8.3821	13.4534	0	0.3249	12.0872	11.3924	11.1618	8.3811	5.5994	6.5769	12.0273	12.3008	10.1164	4.9801	0.3249	3.686	2.4715	0.5899	15.9582	12.5621	11.7152	6.5576	2.9671	0	0	1.5948	0.5899	5.9803	0.3249	3.2226	10.5772	0.8137	9.9913	0	0.3847	0
TCGA-52-7812-01	1	835	0.121372	1	12.6316	7.8606	11.0437	3.6077	16.877	10.4494	5.6599	7.3929	6.932	8.1698	13.9272	0	0	11.406	10.8576	6.8643	7.868	2.7215	5.4907	11.7025	11.5119	10.022	9.2726	1.1368	6.3458	3.2316	4.9716	13.4701	12.1188	11.5587	6.8839	1.9252	0.4851	0	4.2161	1.1368	6.0301	0	3.2316	9.0794	0	9.5086	0	2.1509	0.4851
TCGA-77-A5FZ-01	1	3838	0.123073	1	15.5653	9.3402	10.0029	3.2262	16.0796	9.6075	4.147	8.2062	7.5397	10.4976	12.8035	1.7605	0	11.3232	10.5663	9.3975	7.6849	4.9472	8.0909	12.014	10.641	9.4428	11.613	1.7605	5.9793	5.6597	7.4686	14.1258	11.8935	11.001	9.2497	0.6754	0	0	2.5301	0.6754	7.8694	2.196	5.9094	10.8491	0	11.6556	0.6754	5.6024	2.3727
TCGA-85-8479-01	1	22	0.123187	1	11.3037	7.073	7.8646	1.7038	15.847	10.6387	8.772	8.0505	7.8192	7.5295	12.9789	0.9283	0	12.7	11.0265	10.2252	7.9775	3.8624	8.816	11.4399	11.5949	9.1648	7.7083	0	3.1901	1.7038	0	14.3177	12.2565	11.4698	6.2034	0.5375	0.9283	0	7.9194	1.2354	5.6757	0.9283	1.4885	7.73	1.4885	11.0143	0	3.8462	0.5375
TCGA-39-5040-01	1	519	0.123752	1	13.7692	7.6919	9.5356	2.7195	15.8123	10.4121	2.4997	7.9778	10.5768	8.5411	13.5595	1.1645	0	12.3363	11.4326	11.013	5.7896	4.6735	6.675	11.1422	11.3871	9.0393	8.5697	0.6966	3.6056	4.5451	3.5684	17.4172	11.0852	12.0313	11.2162	0.39	0	0	4.7082	0.39	7.1265	0	4.0729	8.651	0.6966	7.4027	2.4182	2.3792	0
TCGA-90-6837-01	0	758	0.124748	1	13.7365	7.7193	9.7501	3.0833	15.1342	10.3893	7.1434	8.0186	8.5531	9.5278	12.787	0.5011	0	12.164	11.8632	10.5865	8.3551	1.1673	7.7249	11.1174	11.0384	10.2112	6.2823	2.2442	3.9956	5.0794	1.6213	14.9639	12.2528	11.605	8.3948	0.8723	0	0	3.8783	1.804	5.519	0	4.2993	11.8748	1.1673	7.9645	0	3.7987	1.1673
TCGA-63-6202-01	0	1602	0.127116	1	14.4386	8.1477	11.5973	1.7821	16.3483	9.9563	6.2129	7.037	8.3165	10.1946	13.4955	0.4314	0	11.4249	10.6351	8.612	8.4803	4.3338	6.2726	11.7833	11.3579	9.4762	7.1686	1.2593	5.8874	3.832	1.4554	14.0681	11.375	11.0367	8.3752	2.9299	0	0	5.2848	1.2593	5.9209	0.4314	4.8863	10.7192	0	12.8822	0	2.7988	0.4314
TCGA-94-8491-01	0	810	0.127769	1	12.116	7.7922	8.7855	2.7699	16.7769	10.5001	7.2956	7.8823	8.161	8.1874	12.492	0	0.6128	12.0323	10.7826	8.9034	7.8229	7.9487	7.9973	12.1572	11.4418	9.5675	7.5201	1.3716	4.5376	3.5984	4.7511	14.264	12.749	11.7902	7.1419	2.3877	0	0	3.8308	1.3716	4.3997	1.0415	3.534	9.0915	0	5.4374	0	3.1323	0
TCGA-37-A5EL-01	1	1143	0.130012	1	9.8237	7.9013	8.9624	2.2228	15.5928	10.0544	6.8993	6.4708	7.8564	6.8207	12.8028	0	0	11.1343	11.495	12.2408	8.1332	5.358	7.157	11.5541	11.7631	10.0201	5.524	0	1.2227	0.4151	0	13.7525	12.1373	10.2002	7.8647	0.7372	0	0	4.7731	0.4151	5.9154	0.4151	1.7373	8.2148	1.4153	10.3065	0	0.893	0
TCGA-77-7141-01	0	15	0.131418	1	12.9226	9.3645	9.7579	1.9614	15.9703	10.1877	7.8686	7.8986	8.7086	8.195	14.2917	0.6589	7.1552	12.3076	11.7033	10.1776	8.8938	5.9491	4.9181	11.2558	11.0212	9.1549	4.6452	0.3667	5.3246	2.5657	1.4524	14.4995	11.7176	10.6829	11.0902	2.3369	0.6589	0	3.6856	0.9017	6.0967	1.1095	4.8031	8.5998	0.3667	6.2582	2.4934	1.8184	4.742
TCGA-NC-A5HE-01	0	2336	0.133621	1	12.475	9.0556	10.4363	3.1775	15.7182	9.6173	6.4426	7.5167	7.8675	9.5124	13.6401	0	0	11.8276	11.5886	9.9469	7.4965	3.9047	5.5467	11.3592	11.5373	9.1447	7.51	0.5094	3.8633	2.7928	0	13.5926	11.7596	11.3855	10.1606	0	0	0	7.896	0	5.4934	0	4.1989	10.6031	0.5094	8.6377	0	3.5716	0.5094
TCGA-77-7142-01	0	2227	0.133655	1	13.8899	10.4697	10.4554	2.4406	16.5537	10.6843	7.6852	10.3638	9.4655	8.9581	13.1624	0	0	11.701	12.4095	10.4482	6.6317	4.7259	7.7385	10.9519	10.0911	8.2443	10.1292	1.0753	4.8419	4.0763	8.4501	14.9185	10.983	10.9967	8.0268	1.0753	0	0	2.9341	1.9827	7.1569	1.3081	5.1424	9.518	0.7975	7.2508	0.7975	1.4297	2.1115
TCGA-56-8623-01	1	692	0.133713	1	16.7768	9.1035	10.6553	1.9756	15.7834	9.8551	5.1777	7.988	7.5499	11.7155	12.5936	1.3947	0	11.7152	10.9184	8.7278	5.1646	8.936	9.7774	11.8391	10.9208	9.2787	15.0724	6.9713	5.3373	7.0192	8.4076	15.2365	12.095	11.0845	9.1069	2.3885	0	0	2.1968	2.9102	10.6079	5.7405	7.1931	9.8248	0.407	7.2467	3.6703	3.4975	5.1906
TCGA-77-8009-01	1	1695	0.134439	1	11.0174	8.6241	9.4272	2.3414	16.1332	9.5953	6.2203	7.8379	7.878	8.2156	13.7288	0	0.4212	12.6332	11.6425	10.5237	8.532	3.3912	5.9467	11.6399	11.3445	8.8012	4.3688	0	3.3912	3.2441	0.4212	14.0122	12.0018	11.4942	11.0299	1.2363	0	0	6.1669	0	9.1414	1.0122	1.6012	9.2041	0	5.3456	0.4212	1.386	0.7467
TCGA-56-8626-01	1	302	0.134791	1	13.9024	9.3841	10.3233	2.2036	16.1609	10.8783	7.4685	8.273	7.89	9.8827	12.7262	3.563	0	11.6546	11.1701	10.2994	8.328	6.3172	7.6946	11.55	12.0526	8.7527	12.1682	2.6802	5.4684	4.9284	6.8851	15.468	12.2591	11.413	9.1105	0	0.6791	0	2.8095	1.4871	7.8642	2.9282	4.4618	10.7088	0	8.8079	1.1389	3.361	0
TCGA-O2-A52N-01	1	1006	0.134964	1	12.7405	8.3542	8.5223	4.4797	16.4791	10.4449	7.04	7.6821	8.7878	8.0255	12.865	0	0	11.6172	11.5716	11.5483	8.7771	3.8191	5.4104	11.2651	11.6517	8.4384	9.3362	0.6289	3.1128	2.5651	6.1597	14.7321	12.4785	11.133	10.557	0	0	0	5.8262	0.6289	7.241	1.0655	3.2844	10.1601	0.6289	9.9577	0	3.0777	1.0655
TCGA-58-8393-01	1	1058	0.135197	1	14.0176	8.4451	9.3842	2.2956	15.5467	10.1421	5.8983	7.1472	7.6837	9.731	14.2616	0.5204	0	12.6809	11.2166	11.6806	6.4287	5.0317	6.2343	11.7056	11.2913	9.2289	9.9859	0.5204	3.7653	4.0936	4.2664	15.3197	11.5736	11.4408	8.0097	1.4529	0	0	2.0146	0.5204	7.2902	1.2036	5.4309	10.3817	0.5204	10.0769	0.5204	3.4054	0
TCGA-22-5480-01	1	2170	0.136282	1	12.5371	10.2414	8.8435	1.6685	16.3672	10.6421	4.6884	8.4315	8.4269	8.9882	14.5587	2.2669	0	11.5053	11.7688	7.8762	10.6522	3.2392	7.7154	11.0997	11.3316	8.602	8.5989	0.3474	4.5273	3.0146	4.5776	13.1245	10.927	11.1006	10.9044	3.9224	0	0	1.2398	0	6.2868	0	3.1535	11.4103	0.3474	7.9622	0.3474	2.8118	0.6273
TCGA-77-7138-01	1	340	0.136338	1	11.1054	6.6092	9.2501	1.5682	15.93	9.4885	5.0344	8.1826	7.4151	7.9805	13.0317	0.9874	0	11.7166	11.2515	8.5846	7.8056	4.1191	7.754	10.8307	11.4994	8.3614	5.2106	0.4087	0.9874	1.8561	0.4087	15.6191	11.6497	11.5482	10.0907	0	0	0	1.8561	0	3.1475	3.0932	1.3993	9.4129	0.4087	9.4726	0	2.3837	0
TCGA-98-A53D-01	1	645	0.136977	1	16.0874	9.0929	10.2896	2.1288	16.054	10.4895	3.9946	8.2914	6.9862	10.3182	12.43	2.4161	0	11.1576	10.4383	9.2655	6.2874	5.6204	8.3156	11.4797	11.0281	10.1721	11.8434	3.2005	7.1071	5.4716	11.682	14.7654	12.0459	11.2831	9.2779	0	0	0	3.8086	0.9737	8.5999	0.9737	6.5097	10.8894	0	13.028	1.9604	4.9815	2.5408
TCGA-85-A513-01	0	910	0.139439	1	14.1125	8.6931	9.8154	2.8976	15.426	9.5876	4.436	8.1245	8.5265	9.671	12.7469	0	0	11.3844	10.8798	7.909	9.3853	7.6088	8.6217	11.9505	11.7894	9.3227	12.9122	2.6232	6.3513	4.436	3.9254	13.3274	11.888	11.4072	8.3777	1.5536	0	0	2.8976	3.1279	6.7125	1.1955	5.4023	10.1071	0.7183	9.2784	1.1955	5.1008	3.0174
TCGA-77-A5GF-01	1	840	0.139851	1	12.6012	9.088	10.0262	0	16.2011	9.9795	5.3196	6.8088	7.9201	8.1689	13.5173	0	0	11.9128	10.9276	10.6501	9.6173	3.1039	4.8822	10.7134	11.6299	8.7233	5.8337	0.9633	4.1774	2.5231	0	14.0696	11.8906	11.5184	10.2316	0.9633	0	0	5.3535	0	6.5556	0	3.3919	10.1841	0	8.6905	0	2.7821	1.5357
TCGA-85-7696-01	0	1111	0.141477	1	12.4023	8.9081	8.2041	2.1422	16.3276	9.6529	8.0155	8.3496	9.2611	8.2667	14.0621	0.3612	1.9431	12.9591	11.3167	9.3835	7.793	5.2035	5.1467	11.1307	11.1178	8.9976	6.9827	0.6498	5.9382	3.0202	3.7869	15.0159	11.6962	10.4409	11.3079	4.1058	0	0	5.5833	0	4.9215	2.1422	3.9284	9.0543	0.8903	8.1675	0.8903	2.3799	1.8321
TCGA-85-8582-01	0	1160	0.143404	1	13.0929	9.0779	10.2983	2.7894	16.3271	9.7751	5.6706	8.3955	7.8391	9.0656	13.1144	0.7286	4.3723	11.5883	10.8486	11.916	5.7253	0.7286	6.2081	13.1718	11.5834	9.0262	5.3371	0	6.589	5.862	1.571	15.0902	12.5678	12.4375	9.1877	2.7894	0	0	1.8592	0	7.2239	1.8592	5.6518	11.9406	0.7286	10.0083	0.7286	4.0946	3.8218
TCGA-39-5024-01	0	2510	0.143457	1	12.2492	9.2656	12.338	1.4367	16.1704	10.5703	7.6305	8.4988	6.5197	8.7492	13.2381	1.2765	2.8021	12.3441	11.6112	11.0297	7.4521	4.9746	7.5799	11.5251	11.6077	8.6196	9.2106	0.8903	5.9581	3.6627	4.3057	14.9187	12.3007	11.3654	7.3093	5.7141	0	0	5.5309	0.3612	5.4202	1.2765	4.1755	7.9522	0.6498	9.6559	1.2765	2.5591	3.5269
TCGA-63-A5MJ-01	0	1824	0.143803	1	12.4068	8.4022	10.4422	1.6755	16.5361	9.8063	7.6007	7.3382	7.8366	9.0426	13.3775	0	0	12.0112	11.2598	12.2102	7.5143	5.6228	5.5667	11.5016	12.1216	9.6096	4.7559	0.3934	5.0569	4.6518	1.5265	13.9959	12.1766	11.2258	7.6007	0	0	0	5.9278	0.7022	6.807	0	4.5396	10.8333	0.3934	6.971	0	2.772	0.7022
TCGA-39-5016-01	0	3850	0.14394	1	11.78	9.6527	9.3007	0.7776	16.4032	10.0148	7.3626	8.4406	8.3629	7.8913	13.3841	0.7776	0	12.3032	11.4473	12.2042	8.2641	3.0255	4.063	10.8977	10.8449	8.5831	6.4142	0	4.4406	1.2801	2.7472	11.8981	11.368	11.523	6.5524	0.7776	0	0	1.2801	0	7.2452	0	3.0255	7.694	0	5.035	0.4405	2.9806	0.4405
TCGA-43-6771-01	1	166	0.143994	1	12.2033	8.0623	9.9355	1.0614	16.5202	11.3726	5.5354	7.2016	8.2073	9.0352	13.0094	1.7848	0	12.2511	11.8105	12.3966	5.2044	1.0614	5.1279	12.1813	11.8244	9.616	3.4665	0	2.6236	3.8395	0	16.4482	12.0883	11.4385	8.6038	2.9111	0	0.3468	4.8574	0.3468	4.7004	2.5586	1.5371	10.737	0	10.3457	0	2.1872	0
TCGA-63-A5ML-01	0	1386	0.144714	1	12.5506	9.1404	10.181	1.3548	15.9813	9.959	6.3016	7.2924	8.47	8.2758	13.813	0.6033	0	12.0563	11.5212	11.7455	6.9788	4.2995	4.8073	10.7099	11.0607	8.6523	6.3298	0.6033	4.2995	2.9541	3.8579	13.7909	11.731	10.8076	10.3998	2.6304	0	0	4.0051	1.0274	4.9595	2.2124	2.8541	8.5055	1.0274	7.1573	0	0.6895	0
TCGA-60-2697-01	1	372	0.146854	1	15.3179	9.5806	10.1064	1.6613	16.0644	9.9854	5.4913	8.3575	7.71	10.1506	12.8368	2.5963	0	11.5597	10.8207	9.5853	7.3186	4.3805	7.6646	11.6632	10.9012	9.1808	11.384	0.4441	7.9286	5.9525	9.1826	14.0044	12.0541	11.093	9.0505	1.0577	0	0	2.2033	1.2881	8.6928	1.9576	6.7414	10.6139	0	10.058	0.7832	5.4413	1.6613
TCGA-56-8309-01	1	428	0.147196	1	14.0002	9.3612	9.3376	1.9988	15.9764	9.8583	7.6688	7.9641	7.3584	10.1966	13.203	0.8924	0	11.681	11.3227	11.4969	9.0938	4.5919	7.8722	11.5219	11.6552	8.369	9.0255	1.1917	5.4247	4.11	3.1912	14.0739	11.4224	11.2211	9.7613	5.5084	0	2.5132	5.4247	0.5141	6.2381	0.5141	5.049	10.3469	0	12.1611	0	4.1896	1.4395
TCGA-63-A5MP-01	0	769	0.147785	1	13.7695	8.7185	9.0694	1.4816	15.5816	11.3815	6.229	7.2218	8.2465	9.0892	12.4885	2.0261	0	11.431	10.7833	9.7937	7.5482	6.1163	5.953	11.2749	11.3061	10.4799	9.6092	2.0261	5.2037	4.7198	5.7483	13.7708	11.9319	10.6514	9.4151	1.0174	0.329	0	6.1216	0.8223	6.5966	0	5.1936	10.1607	0	7.9829	0.329	3.9245	1.1893
TCGA-85-A4JC-01	1	604	0.15222	1	12.6207	9.1515	9.3516	2.889	16.6422	11.1678	5.6536	7.9411	7.0759	8.7166	12.8054	0	1.19	12.2859	11.3385	10.5111	7.3383	5.5189	6.9913	11.8543	12.1315	9.2982	5.7597	0.7143	5.6898	4.4689	0	14.4804	11.1196	11.1921	7.6366	1.5471	0	0	2.2763	0	4.8355	0	3.6477	10.3992	1.8331	11.1054	1.5471	2.054	3.9761
TCGA-56-8201-01	1	397	0.152386	1	13.8374	9.4271	11.3509	1.3716	16.567	10.3538	3.534	6.982	7.6398	9.6228	12.9724	1.3716	0	11.2994	10.6942	9.046	5.9508	5.1017	4.5044	11.5371	11.6861	9.7047	5.1017	0.6128	6.3476	4.2065	0	13.9662	11.368	11.2226	8.9535	0	0	0.6128	2.0618	0	4.4703	0	5.3652	11.6731	0	8.4057	0.6128	3.9973	0
TCGA-21-5787-01	1	329	0.152614	1	13.3688	6.7512	9.8832	4.6083	16.8432	9.5969	4.3485	6.5909	7.3512	9.5005	13.4602	0.7916	0.4494	12.561	10.7441	12.5085	7.8715	3.4421	5.6848	11.3637	12.0342	9.4763	7.3895	0	6.321	2.8507	3.2336	12.8187	12.3402	11.8292	7.6214	6.1826	0	0	0.7916	1.068	5.8309	0	5.3126	10.4532	0	9.7438	0.4494	2.9773	1.2998
TCGA-77-8144-01	0	833	0.152855	1	10.9276	8.5118	9.424	1.9166	16.1248	9.3099	7.3841	7.4919	7.5103	7.6923	12.6765	0.5484	0	12.082	11.3599	10.5495	5.4447	3.8949	9.5699	11.5182	11.806	10.4196	5.6711	0	2.0833	1.2556	0	14.9394	12.3353	10.9232	7.028	3.982	0	0	1.511	0	3.2212	1.511	2.7116	8.8127	0	6.5961	0	1.9219	0
TCGA-NC-A5HJ-01	0	418	0.153805	1	15.4917	8.742	11.7947	2.3638	15.6747	10.7603	6.04	8.2784	8.7714	10.8818	13.3202	2.5022	0	11.4948	11.1488	8.7102	5.9216	6.859	7.8333	11.5225	11.3113	8.6501	14.5582	2.6285	7.0741	7.0117	8.0604	15.3543	11.6794	10.8679	9.4846	0.6026	0	0	2.3638	1.3534	9.1632	2.5022	6.2313	9.5064	0	5.9938	1.0263	2.7646	2.3638
TCGA-56-8624-01	0	420	0.154061	1	15.2911	8.3091	9.0167	1.1184	15.9026	11.7522	7.785	10.0031	7.479	8.4291	12.1979	1.1184	0	12.4589	10.7609	8.5802	7.5025	5.7149	5.5443	11.9575	12.0963	8.2686	8.723	0.6649	5.0014	4.5749	6.4823	15.5841	11.9925	11.7743	8.2297	1.9736	0	0	1.7407	2.35	7.7343	0.6649	5.7931	9.6078	0	7.9167	1.1184	4.1574	0.6649
TCGA-85-8355-01	0	61	0.15408	1	14.0278	10.2167	9.6104	0.8824	15.2493	9.9581	6.2005	8.2451	8.0175	9.364	13.5317	1.1797	7.0781	11.669	10.9208	10.0929	9.3649	5.2523	6.0887	11.8811	11.3051	9.0076	7.1865	0	5.2994	3.815	3.1721	14.8781	12.3608	12.4238	8.7676	1.9827	0	0	3.8576	0	6.2888	3.5291	5.2523	9.3603	0	6.2573	1.9827	4.5688	4.4925
TCGA-O2-A52S-01	1	387	0.154398	1	11.8261	9.1007	10.9009	1.9625	16.4903	10.6386	8.0207	8.4129	9.3904	7.9451	13.808	3.8737	3.4507	12.3732	11.531	10.5742	8.2201	2.8497	3.5043	11.541	11.2412	9.7911	4.4393	0	6.4307	0.8701	0	13.393	11.9539	10.5069	9.9413	10.2565	0	0	4.7142	0	4.759	0	2.577	8.5338	2.1081	6.2305	0.4997	3.7049	1.9625
TCGA-85-6175-01	1	294	0.155208	1	14.6885	9.3434	10.0426	4.6689	16.5604	9.8386	5.1288	8.4622	7.9908	9.6737	13.4231	0.3572	0	11.2713	10.5549	10.7255	7.5893	2.6638	6.2101	11.103	10.6862	9.1415	8.9581	1.4251	6.0663	5.0936	6.1991	15.6977	11.8945	11.009	9.8293	3.1482	0	0	1.4251	0.6432	8.2577	0.6432	5.8303	12.3558	0.6432	9.7182	0	3.3138	0.8818
TCGA-34-5232-01	0	2471	0.155443	1	12.9766	8.7175	9.0138	0.8586	16.2073	10.452	7.3546	8.6912	7.2273	8.6323	13.1154	1.0596	0	11.9528	11.6491	10.7585	8.0457	3.8087	8.9543	12.1328	11.4845	9.3859	8.7758	0	3.9163	2.8551	5.3037	14.3746	11.881	11.1907	7.5696	4.1099	0	0	4.4512	0.3461	5.5656	0.3461	3.3908	8.6789	0.3461	9.743	0.8586	4.6678	1.0596
TCGA-58-A46M-01	0	1072	0.155456	1	10.9289	8.5404	10.2863	2.8495	15.6014	9.4163	6.9347	6.824	8.7383	7.8391	14.0967	0	0	12.1903	11.0263	11.1597	8.035	4.5591	6.3016	11.0074	10.7869	8.5005	5.2358	1.09	3.2426	1.4292	0.6455	14.1056	11.5063	11.0007	6.3622	1.09	0	0	2.8495	0	5.2572	1.09	3.0594	8.5251	1.7037	9.1227	0	2.8664	0.6455
TCGA-33-4583-01	1	4601	0.155508	1	11.0163	7.7799	10.4704	0	16.5189	10.3802	7.9173	7.7353	7.1825	6.968	13.684	0	0	12.6451	11.321	11.5326	8.2335	1.9508	5.0653	10.932	10.7081	9.9143	5.3619	0	3.6397	2.9425	5.2933	14.0807	11.5816	9.6604	8.3647	0	0	0	1.5414	0	7.3691	0	0	7.7609	0	8.0841	0	1.7848	0
TCGA-60-2709-01	0	1505	0.155545	1	15.4587	10.0168	10.2513	1.5422	16.2604	10.202	5.05	8.0823	7.8462	9.4205	13.1921	0.4673	0	12.3415	11.3739	10.2513	7.6568	4.3847	5.9588	11.5772	11.2716	9.0581	10.0416	1.5422	5.6754	4.4366	5.2372	14.5582	11.933	11.4202	9.6514	2.8318	0	0	1.8787	1.5422	8.0762	3.4008	5.6754	11.4017	0	7.1355	0.4673	4.1116	1.8787
TCGA-90-A4EE-01	0	688	0.155663	1	13.3239	9.7921	9.9482	2.579	16.1295	9.8413	8.282	6.8508	7.7807	9.745	13.6318	0	0	11.9403	11.5909	8.6189	8.752	4.5052	5.7885	12.0314	11.7541	8.981	9.4197	1.7055	5.2512	2.7823	3.1924	13.4956	11.487	11.6019	10.4148	1.4901	0.5383	0	3.5113	1.2369	7.836	0	4.073	9.975	0.5383	7.4485	1.2369	4.4136	0.5383
TCGA-63-A5MM-01	1	456	0.156793	1	13.7624	7.6517	10.742	3.4541	17.2413	10.4285	3.9529	7.4647	6.9662	9.2598	12.9353	0.9301	10.1094	11.9438	10.8425	12.4015	3.866	3.6747	9.262	11.2084	12.0572	9.7584	6.1983	2.2084	7.9446	3.7249	0	14.5579	12.1062	11.0007	8.2102	1.491	0	0	4.2899	0	6.0286	2.2084	5.9673	11.2798	0	12.9198	0.5387	3.387	1.8938
TCGA-77-8136-01	0	1189	0.157076	1	12.5542	8.2883	10.3569	1.179	15.803	10.2605	6.3448	7.2305	7.4235	9.252	13.8548	0	0	11.9425	11.203	10.6856	7.5842	4.8486	6.504	11.9556	11.6662	8.7989	5.7908	0.7067	5.438	4.681	2.2608	14.5383	12.4694	11.8065	8.6927	3.3001	0	0	2.0568	0	6.5822	0.7067	5.5395	11.4292	0	9.258	0	2.2397	0
TCGA-98-A53I-01	0	565	0.15715	1	13.0248	8.5215	10.6998	1.6464	16.3076	9.4403	7.9174	7.6284	7.8943	8.8386	13.7741	0	0	11.6524	10.9515	8.2916	6.7992	4.5598	5.2667	11.4561	11.6262	8.3549	6.941	0.8892	5.2344	0.5121	4.4515	13.9989	11.0995	11.2954	10.345	0	0	0	6.8319	0.5121	5.3744	1.8305	3.7396	9.1404	0	5.9919	0	5.0268	0.8892
TCGA-18-4721-01	0	4694	0.157376	1	13.0273	9.3072	10.8346	0	15.5816	9.825	7.3457	8.0957	7.9983	8.625	13.5489	1.5259	0	12.3226	11.8208	10.9679	8.5069	3.3783	5.2703	10.944	10.3337	9.1914	5.1609	0	5.372	5.0007	1.5259	13.6427	12.386	10.7474	10.5326	0	0	0	3.2416	0	7.6857	0.9559	4.6145	10.6274	0	5.978	0	3.7886	0
TCGA-70-6722-01	0	367	0.157525	1	13.7003	9.1222	9.4764	0.8127	15.8913	9.6358	5.8324	7.4386	8.0731	8.8469	13.4096	1.709	0	11.9875	11.6091	8.2096	6.4469	3.2965	7.0622	11.7579	12.6822	9.2053	6.864	0	6.4174	3.5032	3.7119	15.477	11.5001	11.1093	9.2322	3.181	0	0	1.3294	0.5891	6.7805	0.8127	3.9185	11.4299	0	9.5992	0	2.3795	0
TCGA-22-5489-01	1	1912	0.15832	1	14.503	10.2161	9.5669	1.7826	16.103	9.5698	7.6801	8.2212	7.4997	9.0712	14.3933	1.7826	0	12.0527	11.7515	8.5844	10.0148	5.805	7.2068	11.0765	11.307	9.0931	8.615	1.9052	5.7732	3.7227	3.939	13.5764	11.3331	11.3256	10.6674	1.3365	0.3842	0	0.3842	0	7.5709	1.7826	4.846	10.7387	0.3842	7.5778	0.6872	4.187	3.0568
TCGA-NC-A5HL-01	1	88	0.15867	1	12.2921	9.2523	10.2864	2.3302	16.3041	10.2026	6.1082	6.7176	8.5858	7.9112	12.1711	0	0	11.2975	11.4856	12.6485	6.8494	3.6534	4.5017	11.1793	11.2228	8.5821	8.27	1.3281	2.178	2.7092	3.2572	14.9228	11.3723	13.6261	7.0103	2.178	0	0	7.4819	0	6.2581	0	3.009	8.4324	1.0052	9.3243	0	3.7271	0
TCGA-22-5483-01	1	573	0.159375	1	13.111	8.7843	9.3098	3.18	16.1467	9.6497	5.4014	7.2372	8.4289	9.0161	12.9551	0.56	2.5218	12.4914	11.1091	9.5813	7.8593	8.7354	3.4851	11.7732	11.1572	9.6017	5.3008	1.1281	9.6629	1.2767	0.56	12.8659	12.088	11.7788	10.86	3.5449	0.56	0.56	4.734	0.56	8.0116	0.56	5.4954	10.6645	0.307	7.5627	3.6845	2.5525	0.9624
TCGA-56-8503-01	0	41	0.159675	1	13.9148	9.6812	10.0652	2.2842	16.4314	10.3317	7.2041	8.4191	7.6088	9.8671	12.8609	1.1955	0	11.6102	11.3993	10.4022	7.9321	6.0195	8.0735	11.8301	11.5135	8.9118	5.5083	0.7183	6.0758	4.9084	0.7183	14.8156	11.6332	11.6057	9.2527	1.8402	0	0	1.8402	2.0792	6.8398	0	5.0274	11.7494	0.7183	9.0287	0	4.3839	0.7183
TCGA-85-7710-01	0	42	0.161314	1	12.337	8.1517	9.0076	1.7638	16.5131	10.3029	8.6502	9.1639	7.5136	8.4684	14.2379	0	0	11.8537	11.3861	10.0664	7.3836	3.3563	5.4522	12.1221	11.287	8.6453	6.3952	0.7523	2.3525	1.7638	2.6951	15.6085	12.1957	11.8685	6.9646	0.4247	0	0	2.1449	0.4247	5.7833	0	3.8079	8.9419	0.7523	9.3056	0	2.9225	0
TCGA-85-8277-01	1	307	0.161809	1	11.5497	8.6471	10.0673	1.6801	16.817	9.5804	6.7509	6.8535	8.4932	7.7706	13.3692	0	0	12.4494	11.8462	11.7104	8.3544	3.1597	5.4372	11.2535	11.9638	8.9826	5.3463	0.9121	4.319	2.6533	1.4666	13.4968	11.9603	9.8996	10.9614	6.3752	0	0	4.4986	0	5.0716	0	2.4354	9.0537	0.9121	9.172	0	3.1597	0
TCGA-85-A50M-01	1	826	0.16183	1	12.9589	9.4414	10.9176	2.9516	15.7512	8.7982	5.6146	8.1621	7.9127	8.2957	13.1121	0	0	11.8962	10.4434	9.9731	8.8452	5.3867	7.4879	11.9285	10.8668	9.9695	7.1798	0.8813	4.49	3.7687	2.9516	15.7378	12.8075	11.3702	8.1147	0	0	0	3.3593	0	5.3867	0	2.127	10.88	0.5069	9.0493	0	1.8181	0.5069
TCGA-85-7844-01	0	911	0.16198	1	13.911	8.5415	9.5949	2.0575	15.8721	10.0371	7.5993	8.3933	7.6272	9.3173	13.4184	1.5348	0	12.4582	11.498	12.4424	8.101	3.8039	6.7745	11.3849	11.1701	9.002	7.2069	0.3965	4.6996	4.664	4.7848	15.3864	12.0395	11.2289	8.8891	0	0	0	2.2616	2.0575	7.7383	0	3.9877	11.2436	0.3965	8.8958	0	1.5598	0.9626
TCGA-O2-A5IB-01	1	340	0.162831	1	14.0129	8.9877	10.0815	2.8326	16.2484	9.3743	5.6963	8.1059	8.6538	7.2065	14.8189	0.6159	0.3405	10.885	11.1636	8.2617	7.6734	0.6159	3.0336	11.3712	10.8345	9.9688	7.1208	0.6159	8.6689	10.3425	0.3405	13.7754	12.3317	11.463	5.8374	4.7311	0	0	4.7019	0	10.9129	0.3405	2.1574	7.9868	0	7.9685	0	2.4452	0.3405
TCGA-NK-A7XE-01	0	13	0.162938	1	9.5083	8.8091	9.5064	3.1019	16.4749	8.8843	6.1785	6.786	7.8284	6.1402	12.8995	0	2.2608	11.7948	12.8594	9.4436	7.0427	5.4998	8.7824	10.9421	12.0022	9.2713	5.9169	0.7067	3.8979	0	0	13.0258	11.3441	12.1637	7.5457	0	0	0	2.4396	0	3.8979	1.179	1.819	7.097	0.7067	7.6031	0	1.4024	0
TCGA-56-7582-01	1	601	0.162993	1	12.7874	9.1737	9.5207	1.6165	16.6541	10.388	7.4898	8.8382	8.4732	8.0098	13.3281	0	0	12.1722	11.8814	11.6465	8.2588	3.5023	6.654	10.6292	10.727	8.9003	3.0413	1.3504	6.1125	1.0238	0	14.8174	11.5751	10.7741	11.1879	0	0	0	2.4981	0	5.7044	0	4.0887	9.1955	0	9.7936	1.6165	0	0
TCGA-56-8625-01	1	315	0.163818	1	14.8253	10.573	9.8943	2.3784	15.8147	10.3139	7.5617	8.7175	8.3155	9.8424	12.9859	0.6087	1.0356	11.4743	11.6798	9.1456	8.0756	5.5765	6.6989	12.1029	11.6168	9.4742	7.7137	1.6321	6.864	4.5265	2.2248	15.218	12.1692	11.4928	9.5418	1.0356	1.3645	0	4.9748	0	8.8822	0.6087	5.7413	10.7226	0.6087	7.8046	0.6087	4.5801	0.6087
TCGA-56-A4ZJ-01	0	640	0.164099	1	15.2986	8.7547	10.1571	2.3286	15.9263	10.456	5.5422	8.3004	7.0875	9.9864	12.3601	0.5331	0	12.054	10.9405	10.1734	5.9494	6.5196	7.7034	11.7263	12.0078	8.3644	11.7244	3.552	6.4695	5.724	8.5685	14.6773	12.0531	11.3786	8.5651	1.6938	0.5331	0	3.0272	1.2272	8.5113	1.8806	6.4101	10.9496	0	8.2798	0.9215	2.2589	2.768
TCGA-33-4586-01	1	428	0.164439	1	11.4507	8.8513	9.743	1.46	16.8256	10.1849	7.5493	8.0115	7.4971	7.9017	13.3532	0.4332	0	13.0713	12.1903	6.1787	8.8976	3.7287	5.6141	10.8667	11.0508	9.2659	7.8391	0.4332	4.4602	3.337	6.1647	14.14	11.4594	12.1737	10.7999	0.7659	0	0	0.7659	0.7659	6.2267	0	2.0537	9.0683	0.4332	9.8812	0.7659	1.8191	0
TCGA-58-8388-01	1	412	0.165241	1	15.0303	8.5847	8.7971	3.2105	15.8218	10.9047	5.7172	9.0055	8.7598	9.8096	13.8633	2.3585	0	11.4742	11.0431	7.19	10.5424	5.0215	6.5997	11.2923	11.5959	8.7073	10.6617	0.6004	3.9969	4.0873	6.9401	13.4794	11.7809	11.7512	9.402	0.6004	0.6004	0	2.0344	0	7.3896	0.6004	5.1528	10.9129	0	7.5211	0.6004	3.8621	1.6155
TCGA-98-A53H-01	0	618	0.165823	1	15.8244	9.2235	10.1669	2.7609	15.9765	10.3126	4.4075	8.5865	7.766	10.508	12.8914	2.2371	3.2731	11.3909	10.3753	8.5536	7.4994	6.4266	7.5856	11.6892	10.9689	9.079	11.5811	1.9594	8.7763	6.0845	8.7572	14.3903	12.0299	11.1435	8.9061	1.1623	0	0	3.5522	2.1049	8.4157	2.1049	7.0152	10.9491	0	9.3584	3.6021	4.5278	3.8698
TCGA-77-7335-01	0	2133	0.165924	1	14.5084	8.254	10.0091	0.7239	16.454	10.3388	6.319	9.3179	7.304	9.7456	12.9593	0	0	11.4795	12.1143	8.9491	6.9635	3.4294	6.0191	10.6063	10.7996	8.3522	4.6501	1.563	5.6773	4.7231	0.7239	14.2713	11.5405	10.7025	9.4635	1.8505	0	0	0	0	7.768	1.563	6.8701	12.1345	0.7239	5.1511	5.394	2.79	4.8261
TCGA-58-8391-01	0	2167	0.166092	1	12.4119	7.0866	9.6835	1.4911	16.4215	9.7165	7.5405	9.3174	7.8116	8.0172	12.7537	0.5387	0	11.6774	11.7667	12.2382	8.3166	5.0309	6.4803	11.5903	11.5359	9.6026	6.3975	0	2.4666	1.7065	2.0598	14.574	13.2041	10.9627	6.2336	1.2377	0	0	6.7887	0.5387	3.4542	0.5387	2.6855	9.1528	0.9302	8.6368	0	1.6597	0
TCGA-56-8628-01	0	616	0.166309	1	14.8328	8.4286	9.6093	1.7083	15.3271	11.3489	7.619	9.4419	8.6463	10.3378	12.6109	0.6479	6.0363	11.5346	11.0262	9.2763	7.1046	6.0237	6.8731	11.8894	11.516	8.6154	11.6367	3.1598	6.3184	5.4247	8.2734	14.7595	12.3578	11.604	8.4498	2.6094	0.6479	0.6479	7.4702	0	8.9206	0	5.7475	10.6344	1.0934	8.6565	0.6479	3.7867	1.4334
TCGA-85-7698-01	1	952	0.166528	1	12.6276	9.133	10.5796	2.2972	16.0529	10.0451	5.2722	8.3918	7.6913	8.8215	13.485	0.9287	2.7489	11.4855	11.5583	11.9416	9.5279	3.0405	5.1181	11.1149	10.938	9.5929	5.6807	0	5.9503	3.6374	0.9287	14.8392	11.7382	11.1708	9.7933	1.7694	0	0	5.1673	0.3798	7.8579	0.3798	4.9595	10.8571	0.9287	7.9748	0.9287	3.1286	3.8631
TCGA-90-7767-01	1	89	0.166943	1	12.675	9.2826	9.2424	1.5919	16.4876	10.376	7.143	7.1968	8.4324	8.9568	13.9724	1.0052	0.4176	11.9943	11.7852	6.8262	9.7813	2.4235	7.0583	10.9487	11.5654	8.5391	4.491	0	5.1394	4.3556	0	14.1735	11.0403	11.1424	12.3218	1.2284	0.4176	0	4.5543	0	7.1869	0.4176	5.2325	11.5626	0.7411	5.6826	1.0052	2.4459	1.882
TCGA-43-6647-01	0	757	0.167263	1	13.1374	8.4771	10.5788	2.1276	16.2532	9.6139	8.3669	8.0958	7.289	9.6358	13.2496	0.4588	0	12.0425	11.4104	12.2017	7.4796	5.3332	5.1628	11.4215	11.1939	9.2593	5.4977	0	4.1272	4.274	2.8807	15.2689	12.2994	11.5892	10.2497	2.4576	0	0	0	0	6.2947	0	4.1877	12.4849	0.4588	10.2757	0	2.9276	0.4588
TCGA-43-A475-01	0	296	0.167501	1	13.0852	9.4888	9.6192	2.4749	15.6069	9.7542	8.1162	7.6465	8.9575	8.3559	13.4382	4.1358	0	11.7725	11.9058	9.5062	7.9568	4.9274	6.3977	11.461	10.8226	9.3063	8.6203	0	3.4526	3.1498	4.1358	14.7393	11.0219	11.5249	10.6065	1.802	0.5003	0	4.3562	0.5003	7.1616	0.5003	4.03	8.4512	1.6194	4.8672	0.5003	3.0187	0.8711
TCGA-85-A4JB-01	0	942	0.167695	1	11.3181	9.0042	9.2152	2.6048	15.8025	10.6607	5.0595	9.9559	7.655	7.8952	12.924	1.2548	0	10.9844	11.3686	11.5559	8.2918	5.2291	5.4737	11.3108	11.8414	9.2916	6.6818	0.548	4.89	4.9772	0	14.7522	12.2675	11.451	7.2402	2.8089	0	0	0.548	0.548	7.1999	0	2.9876	9.4798	1.5102	10.2134	0.548	2.6951	0.548
TCGA-22-4599-01	1	1161	0.167797	1	12.184	10.6079	9.9184	2.1573	16.3809	10.0855	7.2046	8.5718	7.424	9.1305	13.4268	0	0	12.8139	12.5437	11.3784	7.2815	4.194	5.2879	10.7088	10.9047	8.3653	4.3653	0	4.5184	2.1573	0	11.9609	11.2442	11.6598	10.6175	0	0	0	2.4891	0	7.2599	0	4.2822	10.2087	0	9.0033	1.1068	2.4161	0
TCGA-92-7340-01	0	82	0.168487	1	13.6353	8.6765	10.2575	1.2823	16.986	10.0119	8.6433	8.7102	7.9565	9.3398	13.4233	0.4415	0	11.7931	11.2452	10.2146	5.8292	4.8543	6.3434	11.5363	10.5812	8.4633	7.4453	1.0525	6.3047	5.0696	7.463	14.8856	12.3617	11.0488	9.1904	1.8099	0	0.4415	3.8684	1.2823	6.8526	0	6.2784	11.4709	0	8.8843	1.2823	2.4773	2.4994
TCGA-92-8065-01	0	70	0.16855	1	12.9774	8.4118	9.6206	2.125	16.1105	10.5414	8.9533	8.2573	7.0299	8.4696	13.6672	1.2874	5.1914	11.8517	11.3305	10.0295	7.7005	2.7577	6.8373	11.8135	11.6929	8.5364	5.1914	1.2874	3.0364	3.1961	2.125	14.4035	12.1389	11.6528	8.2731	5.419	0	0	2.2757	0	6.5719	0.5659	2.125	9.6091	0.9713	5.3357	0.5659	4.091	0.9713
TCGA-39-5022-01	1	1679	0.168581	1	14.7552	9.2809	10.086	2.9802	16.2602	9.8817	6.3315	8.1835	7.5518	9.5466	13.7409	0.3641	0	12.2288	10.857	10.57	8.1134	4.4756	6.9327	11.4033	11.0758	9.0805	6.3671	0.6547	7.1201	4.2762	2.5561	13.608	11.9494	11.2663	9.2802	3.8575	0.6547	0	2.8135	0.6547	8.0847	1.1033	6.4261	10.7074	0	8.1906	1.2843	4.1258	1.5897
TCGA-56-A62T-01	0	440	0.168676	1	11.5725	8.3091	9.7562	1.0976	15.9395	11.0392	7.7555	7.8817	8.2273	7.9409	13.018	2.0144	0	11.1833	11.2696	11.3373	8.6301	4.864	7.8416	11.429	11.7546	9.9438	5.9846	0.4647	5.2281	2.66	0.4647	15.0161	12.1162	11.0878	9.5868	1.8719	0	0	0.4647	0	9.14	0.8156	4.3758	9.9571	0.4647	4.3491	0	3.9483	0.4647
TCGA-NC-A5HD-01	1	2	0.168828	1	10.851	9.608	8.5486	2.1443	16.007	10.8407	6.0318	8.6646	8.5331	6.6549	13.0617	1.9451	0	12.0836	11.7177	12.0725	8.8346	6.5796	3.2558	11.1137	11.8307	9.3106	7.4828	0	3.4934	2.6161	0	13.9606	12.64	10.9074	6.3568	0	0	0	6.069	0	7.2214	0	3.4185	9.1504	0	11.098	1.4385	3.4015	1.9451
TCGA-85-8666-01	1	687	0.168883	1	12.8102	8.7454	9.9812	0	16.7061	10.3131	6.5299	7.1013	7.8441	8.9788	13.5113	0	8.7016	12.248	12.3697	11.8456	7.0085	5.2435	6.7959	11.5764	12.1728	8.8527	4.7932	0.6178	5.3033	4.5183	0	14.5406	12.0313	11.0137	8.5799	0	0	0	3.6736	0.6178	7.6809	0	5.416	10.5041	0	9.106	0	2.7124	2.8903
TCGA-21-5786-01	0	1032	0.169378	1	11.9877	9.3914	9.9694	2.5969	16.9263	11.0655	4.9366	8.4872	9.4094	8.0622	12.8903	1.0071	0	11.8905	12.777	11.6131	7.911	6.33	5.976	11.3674	11.2657	10.0329	3.5574	0.4186	5.2103	2.675	2.5142	14.4006	12.0123	12.1628	7.8108	4.9207	1.747	0	3.1826	0.4186	4.5372	0	3.5574	9.6253	0.4186	8.091	0	3.0633	0
TCGA-56-6545-01	0	666	0.172473	1	14.1585	9.5654	10.1602	3.7519	16.7034	9.8846	9.5764	9.1957	8.3443	9.8325	13.6269	0.6363	0	11.606	11.341	10.9585	6.7247	4.0702	7.2138	11.0767	11.1147	9.1386	10.7374	1.4131	5.0867	5.0984	6.9613	15.0518	11.4494	11.1971	9.9576	4.5685	0.353	0	1.8051	1.2545	8.6292	1.5559	5.7826	11.1976	0	9.4716	1.0763	2.6829	1.9152
TCGA-85-8353-01	1	94	0.172639	1	14.1146	9.3975	10.4217	1.2165	16.5086	10.1593	6.698	8.0128	8.2819	9.8101	13.2572	1.2165	0	12.3433	10.4059	12.2005	9.2178	3.535	7.1475	11.2394	11.4004	9.1387	8.6595	0	5.2999	4.6844	3.9186	14.7802	12.0965	12.1171	8.8032	2.7521	0	0	7.0011	0.9127	6.7814	1.2165	4.6595	11.8845	0	11.0269	0	3.7598	0
TCGA-85-8584-01	1	383	0.1728	1	13.2237	8.5325	9.503	1.3514	16.0353	9.6228	4.3501	7.3292	7.443	8.7534	12.9298	0	0	11.9368	12.4117	9.8677	7.1359	4.236	5.1972	12.1591	11.4144	10.2806	8.6514	0	4.404	4.2942	2.0367	13.9708	12.3051	12.3968	7.6012	0	0	0	5.2274	0	5.9245	0	4.112	10.383	0	11.0374	2.2866	3.864	0
TCGA-51-6867-01	1	1856	0.172845	1	13.7731	9.6693	9.7472	1.354	16.6564	10.5879	7.5716	8.6235	8.8181	9.1555	13.9272	0	0	12.3444	11.6808	10.6879	8.143	6.7723	4.0498	10.9523	11.4779	9.4241	5.6667	0.9514	4.7953	3.3698	2.7894	14.8935	11.5366	11.8725	7.8557	0.6982	0.3909	0	0.9514	0.6982	8.4925	0.9514	4.3867	9.573	0.3909	9.319	0.6982	1.7266	0.3909
TCGA-85-A50Z-01	0	493	0.173889	1	12.3224	9.5107	10.3437	1.7357	15.2014	8.6183	6.681	7.8269	7.654	8.4284	12.5312	0	0.9502	12.9135	11.3812	12.1162	6.6343	4.8793	6.6343	11.126	11.3885	9.4505	6.0499	0	4.0339	1.9247	1.262	13.4388	12.2468	11.3632	7.543	2.9984	0	0	1.7357	0	5.0514	0	2.8195	8.5374	0	12.0661	0.552	2.2766	0.552
TCGA-56-8504-01	0	510	0.173956	1	12.888	7.9866	9.0602	0.6886	15.55	9.6999	6.0139	8.7619	6.573	8.7659	13.3101	0	0	11.7656	11.9352	11.1999	6.2173	5.8399	4.7383	12.348	11.8315	9.4791	6.5449	0	2.9503	3.2576	1.5034	13.6206	13.1833	10.9169	7.4937	0	0	0	2.2235	1.5034	6.6364	0.6886	3.0602	9.963	0.6886	8.9855	0	1.6763	0
TCGA-98-8023-01	0	649	0.174105	1	13.0792	9.7904	9.3846	4.2674	15.8507	10.5913	8.9463	8.0035	8.816	8.8095	13.2232	1.5987	0	11.7412	11.9185	7.8764	9.5745	0.7452	4.9427	11.6969	11.4832	9.1762	6.1835	0	4.7386	4.8099	1.2342	14.6674	11.624	11.5988	10.3368	0	0	0	1.5987	1.2342	7.8805	0.7452	5.4463	11.3302	0	9.5144	0	3.7075	0
TCGA-56-7731-01	1	3	0.174196	1	14.7703	9.2643	10.292	3.3649	16.9206	10.1481	4.8915	8.3114	7.0402	10.2866	12.3405	0.828	0	11.567	11.4804	12.1173	7.6868	6.1993	8.1941	11.161	11.5688	9.3135	11.7365	3.1921	6.739	5.7472	8.844	14.4801	12.3233	11.4063	8.6433	0.4726	0	0	1.5548	1.1129	6.9617	0.4726	5.9508	10.5288	0.828	12.1702	0.4726	2.6709	2.396
TCGA-85-8351-01	0	510	0.175015	1	13.7198	8.7962	9.0926	2.6581	16.9242	10.4211	6.4187	7.6706	8.4794	9.0304	13.0957	0	0	12.2513	11.1872	10.0069	6.5266	4.8075	6.6008	11.2766	11.7419	10.0848	10.1995	0.9148	8.3187	3.7436	5.0192	15.6574	11.8609	10.7735	8.678	1.4703	0	0	1.8703	0	5.9665	0	4.0438	10.2606	2.0352	10.107	0.5288	1.3626	1.2191
TCGA-98-A53C-01	1	822	0.175321	1	16.6622	9.5091	10.3024	1.7608	15.715	10.0033	5.743	8.2656	7.8743	11.1717	12.79	0.9676	0	11.3654	11.2004	9.244	6.8479	7.4386	8.7322	11.6368	10.8133	9.2519	14.4449	5.2936	7.3142	7.3357	10.1354	15.0787	11.9674	11.0845	9.6743	2.2697	0	0	3.0298	1.5416	9.8308	1.2829	7.6387	10.61	0.9676	11.399	3.6943	5.4146	4.2597
TCGA-85-A511-01	0	455	0.175751	1	13.0372	9.4444	10.0661	1.4945	16.0347	9.9648	8.5524	8.7281	8.0548	8.8722	13.2754	0.9327	0	11.7648	12.2363	10.32	8.0961	4.568	8.231	11.5785	11.498	8.6568	6.4105	0.9327	4.7738	4.8439	0.5404	14.4863	11.5619	11.2094	9.3258	1.2407	0	0	2.7881	0	7.4212	0.5404	5.1326	11.6545	1.2407	9.6935	0	3.9195	0.5404
TCGA-NC-A5HK-01	0	128	0.175824	1	11.2268	6.6314	9.1039	1.77	15.9319	9.7754	5.0753	7.7025	11.067	7.3776	12.8175	0.427	0	12.0807	11.5337	10.1856	5.4266	4.5474	6.5113	11.2984	11.7586	8.2899	8.7804	0.427	0.7559	1.0237	0.7559	13.0128	12.2345	10.7717	5.5484	0.427	0	0	4.3665	0	3.1003	1.2494	3.2117	9.3253	2.6242	10.2932	1.2494	3.0405	1.2494
TCGA-98-A53J-01	0	630	0.176149	1	10.9517	7.9706	8.5439	1.5372	16.8925	10.1123	6.947	9.1908	7.3062	7.5792	12.861	1.1815	0	12.3082	12.0215	13.1259	8.1995	4.0749	6.0786	11.2789	11.7724	8.6086	5.4839	0	2.4433	0.7085	2.4433	15.3126	11.0115	11.5307	9.6323	2.2644	0	0	5.9513	0.7085	5.0592	0.7085	2.7457	7.6538	0.7085	11.0062	0.7085	3.0318	3.2084
TCGA-39-5011-01	0	4053	0.176241	1	12.3622	9.106	10.6228	1.0989	16.624	10.5595	6.038	8.143	7.152	8.638	11.9347	0.8166	0	11.1937	10.2739	10.2123	7.9185	5.5909	4.5284	11.6149	11.4101	8.0815	7.5123	1.3349	8.6855	7.5538	3.9859	11.6864	11.8842	10.7427	6.3454	2.1459	0	0	0.4653	0.4653	4.5284	0	3.5432	10.0199	0	6.5527	0	3.6481	0.8166
TCGA-21-5783-01	1	2680	0.176795	1	12.3753	9.2746	9.9267	2.0681	15.9866	10.6869	6.0764	8.102	8.6989	7.8675	13.0768	5.5416	0	11.2688	10.7742	10.3643	6.9553	5.7737	4.9897	10.8771	11.369	9.5277	5.175	0.6605	4.3945	3.5535	0	14.7821	12.3777	11.3267	10.7044	1.8531	0	0	2.497	0	7.8385	1.8531	5.4583	11.0267	0.3677	9.6274	0.3677	2.0121	0
TCGA-85-8052-01	1	734	0.177036	1	12.8013	9.0989	10.2465	1.9521	16.0375	10.3626	7.8932	7.7076	8.31	8.4468	13.519	1.2837	0	11.9202	11.402	11.8437	8.8391	3.5559	5.6785	11.6936	11.6137	8.9395	8.1221	0	6.7912	1.9521	6.4082	14.7879	11.568	11.5085	11.2343	0.7802	0	0	2.5901	0	6.8992	0	3.031	9.5143	0	10.1155	0	2.7541	0
TCGA-60-2704-01	1	1154	0.177399	1	15.1897	9.4973	11.0169	2.0031	15.9911	10.3695	7.1501	8.8764	8.5355	9.6257	13.1049	2.3609	0	11.6275	11.613	10.7333	7.2172	5.4049	6.9496	10.9918	10.0692	9.0255	10.402	1.3244	6.2802	5.0096	8.164	15.3222	11.1534	10.8959	10.3143	2.1325	0	0	2.0031	1.0896	8.6358	1.5263	6.604	11.0781	1.5263	9.5626	1.5263	2.5691	1.3244
TCGA-33-6738-01	0	1927	0.177507	1	12.7521	9.7313	9.2494	1.5825	16.9198	10.068	2.8843	7.7946	7.8203	8.0911	12.3213	0	1.5825	12.1411	11.8457	11.4441	7.9423	4.6403	4.4427	11.1264	12.2785	10.1304	9.0672	0.8463	7.4639	3.6054	3.6519	12.7198	12.1682	11.4775	6.5292	0.4844	0	0	2.4299	0.4844	7.4442	0	4.0839	8.3843	0.4844	9.7387	0.4844	3.6288	0.4844
TCGA-63-A5MB-01	0	3123	0.177577	1	12.8307	8.5923	9.4796	5.2539	16.3841	11.2328	7.8042	7.955	8.602	8.6132	12.9049	0	0.8985	11.6655	11.3699	10.2611	8.7926	3.9718	5.2208	10.757	11.8737	9.1127	10.0279	1.4479	4.7964	3.1337	4.1579	13.4949	11.5989	11.6895	10.7385	1.1992	0	0	3.393	0	7.7269	1.1992	4.3535	8.9458	1.1992	8.7784	1.1992	2.8771	1.4479
TCGA-34-A5IX-01	0	1031	0.177913	1	11.0242	8.8274	9.2031	3.151	16.5701	8.6827	7.7328	8.1876	7.0949	8.1423	12.7398	0	0	12.0945	10.9419	10.0477	8.5524	1.7015	5.9366	11.424	11.7088	9.7382	6.6614	0	4.0674	1.4272	1.4272	14.6153	11.2729	11.7775	7.3046	0	0	0	1.4272	0	2.9555	0.6444	2.7291	8.9392	0	9.2599	0	2.4126	0.6444
TCGA-33-AASL-01	1	826	0.178058	1	9.9521	6.9863	8.7825	0.6957	16.7734	10.0389	7.5792	8.8225	7.9771	7.0752	13.1104	0	0	12.0448	11.7651	11.4436	8.9051	3.5279	6.0726	11.9404	12.2377	9.184	7.3242	0.6957	2.8473	1.5155	0	14.87	12.4294	11.3405	8.5941	2.7175	0	0	6.637	0	5.3888	0	0.6957	7.4826	0	7.5172	0	2.3737	0
TCGA-34-5239-01	0	1834	0.178506	1	14.6284	10.7013	9.8005	1.7464	15.7703	10.3168	7.1289	8.2871	7.7504	8.8684	13.5656	1.2709	0	11.9517	11.1065	8.8382	9.5302	3.0118	6.5587	11.2903	11.3382	8.5113	6.0599	0.9576	6.237	3.1712	0.3051	15.9007	11.5743	11.1451	10.8827	3.8505	0	0	3.3147	1.4053	8.3226	1.1227	5.8984	11.8573	0	8.1846	1.5282	3.8058	1.4053
TCGA-94-A5I4-01	0	491	0.178747	1	11.5272	9.0111	9.2685	2.7502	16.3667	10.4923	7.2115	8.8663	8.5597	7.7186	12.1319	0	1.1014	11.2738	12.5622	11.3759	8.3299	3.0783	6.0878	11.0005	11.6685	9.7389	7.0018	0	4.6798	2.1495	4.6798	14.7855	11.9497	11.2815	9.8106	0	0	0	6.0633	1.1014	3.7036	0	2.977	9.3276	0	9.4626	0.6533	1.2719	0.6533
TCGA-21-5784-01	0	1268	0.179165	1	14.3108	8.2353	9.7841	2.9326	16.4954	10.051	7.6537	9.0996	6.5597	9.1876	12.4412	0	0.5284	12.5935	10.8968	13.2378	7.394	6.7962	8.1299	11.5844	12.1161	8.8625	10.7537	2.4392	6.0254	4.7835	6.3644	13.8521	12.0407	11.3556	7.5315	6.8359	0	0	1.8695	1.4695	7.7036	0.9143	5.6467	9.1284	0.9143	11.3058	1.8695	2.3152	2.3164
TCGA-77-8133-01	1	1640	0.179402	1	13.2172	9.0757	9.625	1.6663	16.3721	11.1171	6.8334	8.731	8.4053	8.1478	13.1687	0.6262	1.0614	11.8122	12.3797	9.6919	8.5483	3.0117	5.873	11.5722	11.5945	8.6514	6.9006	0.6262	5.9887	1.3953	0	14.5399	11.6369	11.256	10.0598	1.0614	0	0	4.0195	1.0614	5.8996	1.3953	4.243	8.1114	0	6.1409	2.4189	5.0569	0
TCGA-98-7454-01	0	652	0.180165	1	15.6822	9.2332	10.5157	1.4765	16.4426	9.3662	4.1212	8.4618	8.4574	9.8937	13.7569	3.1448	0	12.3111	11.0948	8.5176	5.8051	4.485	6.4998	10.7574	9.9608	8.9979	9.5233	1.4765	4.5741	5.3427	7.9297	14.2876	11.1484	10.8872	9.0733	0	0.7766	0	1.4765	1.2788	9.3909	0.7766	6.9502	11.3407	0	8.0393	0.7766	2.5252	5.4642
TCGA-63-A5MG-01	0	2148	0.181072	1	13.2016	8.3754	9.3222	2.1553	15.2686	9.4713	7.7572	8.8966	7.3003	8.6707	12.4916	0	0	11.4559	11.2736	10.8127	8.6146	5.055	8.4366	11.3225	11.398	9.4956	7.8609	0.6561	3.9444	3.5777	1.9556	15.1067	11.9139	11.3803	8.2252	0.6561	0	0	5.2855	1.7239	5.723	0	4.4028	10.0544	0	9.8318	0	3.9932	0
TCGA-O2-A52Q-01	1	113	0.181562	1	12.7516	8.2746	10.0515	3.3846	17.0376	9.6006	5.384	6.9104	6.9399	9.1	12.7987	0	5.6641	11.3889	10.3479	11.0612	5.8118	1.9936	4.5464	11.2938	11.6632	9.5528	6.1311	2.1633	3.4517	3.0799	0	13.9617	11.9995	10.5951	7.5537	0	0.5821	0	5.121	2.4524	5.6498	1.8012	4.6642	10.2884	2.3151	13.7337	1.8012	4.1615	0
TCGA-34-5236-01	1	276	0.181653	1	13.0385	9.4205	10.2674	1.6842	16.4546	10.2583	5.6919	8.4379	8.0683	9.1372	13.1393	2.6068	0	11.7763	11.5228	9.8017	8.5401	3.9645	5.5147	11.2266	11.2743	9.4785	4.0823	2.1833	6.2902	5.2718	0.5288	14.5252	12.0235	11.0674	8.9288	3.2002	0.2885	0	1.4704	0.5288	6.9318	0	3.425	11.7494	0	7.7751	0.7347	3.0946	0.9149
TCGA-94-A5I6-01	0	538	0.181815	1	10.9191	9.0981	9.9571	1.7634	15.9162	9.6881	6.5681	7.9828	8.2804	7.4383	13.1718	3.2664	0	11.9034	12.177	11.3883	8.4362	4.0293	4.5257	10.9553	11.1071	9.0336	5.6536	0.5646	3.75	3.5283	0.5646	14.5311	11.5471	12.0427	10.0758	0.9694	0	0	1.9539	0.9694	6.1774	0.9694	1.544	9.8109	0.5646	9.9508	0	3.4678	0
TCGA-96-8170-01	0	531	0.181909	1	14.9217	8.4415	9.6235	0.8737	15.854	10.4743	6.6859	9.1713	6.922	9.0755	12.5842	0	0	11.7095	11.3442	9.981	7.027	5.3411	8.6427	11.8867	11.5852	9.0899	10.5726	2.3678	5.7397	4.0716	7.2206	15.2447	12.2339	11.6104	8.033	7.355	0.5019	0	2.7711	0.5019	8.0169	2.1141	5.6227	8.2595	1.4139	9.0587	1.4139	3.0515	1.9683
TCGA-63-A5M9-01	1	0	0.182119	1	12.8014	9.5059	9.6846	1.5334	15.8106	10.7414	5.4027	8.7146	8.2576	8.3526	12.9295	0.4635	0	12.1923	12.356	11.0228	9.1045	4.3181	4.5458	10.5714	11.5117	8.8652	8.2011	0.8139	3.1007	4.9512	3.4399	13.4996	12.0161	12.132	10.1857	0.8139	0	0.4635	6.3724	0.4635	6.5521	0.4635	4.3452	9.797	0.4635	7.7963	0	3.0289	0
TCGA-34-5241-01	1	515	0.182374	1	13.6704	7.802	9.929	3.8908	15.8264	9.2349	8.4153	8.082	6.4557	9.5445	12.3356	0.5051	0.5051	12.082	11.6848	12.1651	6.7309	6.5491	5.9686	11.0179	11.2137	9.0094	9.1891	1.6304	5.8159	5.2908	7.1652	12.78	12.096	12.1102	8.4555	0.8785	0	0	0	0.8785	8.5342	0	6.0347	11.1955	0	10.3807	0.5051	2.765	1.8136
TCGA-18-3417-01	1	1097	0.182899	1	13.0794	9.8783	10.9312	2.4862	16.9071	9.7395	6.4289	7.0338	8.1676	9.2521	12.506	0	0	12.5656	12.4274	11.8391	6.1768	2.9827	4.5859	10.3661	11.4034	9.205	3.3513	0	5.8426	3.7717	0	13.1845	11.8066	11.5743	8.6696	0	0	0	0	1.1048	7.496	1.7231	5.1031	12.0551	0	8.871	0	1.3063	0
TCGA-77-A5G1-01	0	4026	0.182907	1	15.633	7.0835	9.3022	2.5381	16.196	11.3979	4.9617	8.1466	6.7793	8.3916	12.4596	0.5232	0	11.176	12.1693	9.9781	6.5958	6.1306	5.6426	11.4259	11.4585	9.1362	9.2316	0.5232	5.0016	3.9875	6.5427	15.4109	11.4063	11.6038	8.9189	0.9063	0	0	0	0.5232	7.4653	0.5232	3.819	9.2379	1.2087	10.357	0.5232	2.4063	0.9063
TCGA-33-4566-01	1	5287	0.182915	1	11.9448	5.8245	10.6685	2.0131	15.5497	9.1595	2.3359	6.7452	7.8052	8.4603	13.5088	0	0	12.7383	11.8932	8.162	6.1871	3.8235	6.1871	10.2854	11.381	9.3639	5.2264	0	2.5995	2.0131	2.5995	12.2868	11.7819	10.1246	7.5796	0	0	0	2.0131	0	4.1039	0	3.6009	9.9803	0	8.7922	0	1.7906	0
TCGA-22-5474-01	1	445	0.183252	1	13.4402	9.7572	10.1922	1.6722	16.3274	9.9613	6.1157	8.4494	7.9848	8.9449	14.0248	0	0	12.5585	11.3947	9.84	8.842	6.1932	5.3736	11.3125	11.0655	9.2142	3.9532	1.243	6.0985	1.5428	0	13.261	11.4172	11.6624	8.5757	3.9532	0	0	1.243	0.3487	8.0841	0.864	4.6783	9.3043	0.3487	8.4186	0.6292	3.2932	0.864
TCGA-96-7545-01	1	1736	0.183338	1	15.5618	9.4562	10.4131	1.2497	16.6579	10.4717	7.2436	8.9106	8.8178	9.8883	12.6373	0.4271	0.4271	11.8783	11.4209	11.1796	8.1767	6.0164	7.4424	10.5004	10.5873	8.7651	11.6766	2.7775	4.391	5.8711	9.3049	15.3713	11.2276	10.7879	8.8908	0.7562	0	0	0.4271	2.1522	8.8559	3.2123	6.8459	10.3739	0.4271	7.5604	1.024	1.8007	4.0744
TCGA-34-5928-01	0	1196	0.183533	1	13.8675	9.7096	10.6372	2.8395	16.5902	10.5076	7.868	8.3025	8.2709	9.4879	13.5834	5.2196	0	11.9643	11.1324	9.1404	7.579	5.8005	5.5844	11.1472	10.9425	9.4218	4.9052	0.2964	3.6589	5.4019	2.2169	14.4147	11.3287	11.4673	10.6804	5.3544	0	0	1.9018	0.9353	6.9265	0.2964	4.98	12.2902	0.2964	9.6011	0	2.975	0
TCGA-NK-A5CT-01	0	1997	0.183701	1	10.7875	5.4165	9.5872	3.9803	16.5371	10.2572	6.9421	8.2829	7.4356	7.9578	12.7943	0	0	12.537	11.6317	12.7914	4.1183	2.6507	5.0068	11.153	11.4072	9.4138	8.0119	0	3.069	2.2314	6.3995	14.1159	11.0629	12.2662	6.1327	0	0	0	0.6116	1.3696	4.9339	1.0398	2.6507	7.3864	2.0593	9.2	0	1.897	0
TCGA-22-A5C4-01	0	671	0.184181	1	12.6856	8.9441	9.8553	2.7678	15.5343	9.7866	10.4604	7.8899	6.9824	7.945	12.9549	2.1434	0.4242	11.8273	10.7036	10.843	8.8175	7.2159	5.1367	11.3053	12.3964	9.1438	10.1175	1.4378	4.4496	3.0317	6.0728	13.9111	12.9909	11.4382	7.7411	10.3634	0	0	2.0273	0.4242	5.4046	0.4242	3.5775	8.54	0.4242	10.5294	0	2.4812	1.2432
TCGA-NC-A5HR-01	0	1244	0.184258	1	11.5083	9.4218	9.2312	3.2811	16.0207	9.9672	2.8866	7.4924	8.3096	7.7163	13.2683	0	0	12.0221	11.733	10.2672	8.4288	2.1662	2.1662	11.3439	11.2312	9.0197	8.0432	0	1.1129	3.7856	0.6612	14.3966	11.9018	10.5377	8.9054	3.9024	0	0	3.5192	0	6.7311	0	2.7685	8.5093	0	9.0658	1.1129	3.0063	0
TCGA-22-5473-01	1	1933	0.184638	1	12.325	9.4667	9.9934	0.3999	16.5322	10.1022	6.2909	8.6216	7.2304	8.0191	12.5494	0	0	11.9274	12.2962	11.5345	9.085	2.6113	6.3027	10.9783	11.6994	9.6602	4.8151	0.7126	5.5642	1.83	4.4008	13.2927	12.5553	11.6896	7.311	4.085	0	0	2.2729	0.9696	6.5489	0	2.452	10.1259	0	8.6263	0	2.6581	0
TCGA-60-2703-01	1	2945	0.184695	1	13.5315	9.4029	9.8988	3.7916	16.8242	10.0028	5.3565	9.9465	9.1454	8.6283	12.9794	1.2795	0	11.7568	12.5372	11.496	7.3925	3.7153	7.4988	10.6856	10.6256	8.61	5.3312	0.7772	3.9331	3.999	0	14.8163	11.6196	10.7847	10.5913	0	0.7772	0	0.7772	0.7772	6.9007	0	5.5	11.9744	0	10.0942	0	3.7668	0
TCGA-52-7811-01	1	266	0.185102	1	14.6634	8.7382	10.0682	1.8962	16.8678	10.2665	8.4148	8.3635	7.4863	9.5811	13.0806	2.4392	0	11.4308	11.7589	11.2046	7.4586	4.9984	6.8064	11.2067	11.5529	9.3493	9.9829	0.4226	5.2642	5.1854	6.9444	14.4412	13.2392	10.1012	8.8835	0	0	0	1.2395	0.7489	7.3118	0.4226	4.5095	11.2179	0.4226	10.1581	0.7489	3.0822	1.2395
TCGA-43-7657-01	0	236	0.185261	1	12.0592	9.9857	9.9093	2.2138	16.2076	10.5727	7.8345	7.9777	8.4928	7.8757	12.7621	3.6903	0	12.0358	11.2021	10.6502	8.3214	5.2747	5.2372	12.0452	11.1625	9.0067	4.186	0.7326	4.3353	2.5758	0	14.5438	11.9234	13.6088	8.229	0.7326	0	0	1.8665	0.9945	5.9199	0.4123	2.3131	10.6325	0.4123	9.5808	0	2.0903	0
TCGA-22-5481-01	1	2409	0.18592	1	12.3554	8.6128	11.993	1.4288	14.7743	10.2057	4.8541	7.5316	8.2871	8.3238	13.5351	0	0	11.6792	11.2904	6.744	9.0226	3.5331	4.2302	12.3859	11.4047	8.7566	6.9456	0	2.4992	2.7914	0.8845	14.9716	10.7569	11.8151	9.8539	3.3656	0	0	4.3843	0	3.6832	0	2.4992	10.1801	0	5.1575	0	2.5656	0.509
TCGA-94-7033-01	0	640	0.185989	1	11.1313	7.3766	8.6234	2.2724	16.0404	9.6945	6.7699	9.002	6.3021	7.204	12.8125	1.6455	0	11.9317	11.305	10.7186	8.2665	7.027	5.0413	12.4578	12.3151	9.5148	8.2902	0.5117	5.7378	2.1394	3.9518	14.1372	13.2726	11.5364	7.1488	1.4345	0	0	0.8886	0.5117	3.8701	1.4345	1.8296	7.893	1.1872	11.4936	0.8886	2.8201	0.8886
TCGA-39-5030-01	1	59	0.186474	1	14.3414	9.232	9.6383	1.1596	15.9448	9.846	6.8396	8.3023	6.9153	9.6203	13.4939	0.6933	0	11.7963	10.9448	7.3347	9.925	3.8029	8.0059	11.4331	11.6254	8.8514	8.0867	0.6933	5.4656	3.3583	0	13.3009	11.4741	11.2574	9.2187	3.0711	1.1596	0	1.7941	0	7.8254	1.7941	5.1266	10.9875	0	7.7196	1.1596	4.7158	0
TCGA-68-8251-01	0	406	0.18649	1	13.0659	9.6229	9.2708	2.6844	16.6732	10.3209	6.5499	7.9159	8.056	9.0131	13.29	0.8759	0	11.5674	11.5678	10.7896	9.1916	2.4836	5.051	10.8889	11.4021	9.2422	6.3576	0.8759	5.1895	3.8854	4.8358	13.7347	11.5785	11.7819	8.2386	6.5942	0	6.2189	2.6844	1.6265	6.8866	1.1716	4.68	11.616	0.5033	9.2392	0	1.8061	0.5033
TCGA-22-4605-01	1	974	0.187447	1	14.9059	8.5281	10.0473	1.6951	16.3495	10.7327	6.0093	8.3333	7.5508	9.986	12.7368	1.0834	0	12.1998	11.317	10.4803	7.3674	6.0423	6.9725	11.0336	11.7373	9.3502	10.0034	2.6374	8.1061	4.7608	5.9496	15.3298	11.7717	11.1568	8.4254	0.4573	0	0	1.0834	1.6951	7.3477	0	5.984	10.5804	1.0834	9.7495	2.3514	3.1448	3.5629
TCGA-77-A5GH-01	0	1182	0.18748	1	12.606	11.8213	8.6454	2.1549	15.2221	10.2756	8.0726	7.9637	7.6282	10.1772	13.1119	1.7234	0	11.9843	11.3797	9.7204	10.2743	5.1971	4.9509	11.3697	11.915	8.4924	6.9826	0	5.6906	3.8888	2.756	13.1785	10.9427	11.5861	11.1045	2.4866	0	0	0	1.1051	6.0824	0	4.4409	10.7235	1.7234	9.595	1.1051	1.9336	1.1051
TCGA-85-8049-01	0	579	0.187856	1	14.3184	9.2464	9.7022	2.5059	16.2239	9.8181	4.7269	7.6032	7.8246	9.5293	13.5082	1.0286	4.9617	12.0483	11.7848	10.3797	8.0816	4.2631	7.1277	11.7828	11.5073	9.4617	5.009	0	8.2239	4.1408	1.3562	14.6581	11.8887	11.3108	10.3234	2.2142	0	0	3.2204	0.6041	6.3958	1.0286	5.7835	10.1592	0.6041	7.2947	2.6323	4.3859	7.1115
TCGA-NC-A5HO-01	0	1336	0.187953	1	10.8803	6.9855	8.919	2.3605	16.8101	10.4346	6.9761	8.6516	7.0135	7.2976	12.4609	0	0	11.9287	12.3989	10.9327	4.6431	2.1072	10.2924	11.4263	11.7427	9.2124	8.1449	0	2.1072	2.3605	1.4083	13.8715	12.3121	11.1051	6.6114	1.7997	0.8696	0	5.1257	0.8696	4.6431	0	2.7634	8.3816	0	8.5941	0	3.5498	0.8696
TCGA-39-5036-01	0	2165	0.188035	1	11.207	8.5189	8.9193	0.6122	16.9845	10.6425	6.78	9.3316	7.8415	6.6794	12.2963	0	0	12.5012	11.9551	12.6005	7.8415	4.5687	6.2887	11.1917	12.013	9.4519	9.1516	0.6122	2.8764	2.7687	4.7496	13.8723	12.2505	11.4664	6.1125	0	0	0	1.3706	0	6.7869	0	2.0606	7.3512	0	8.7383	0	2.6041	0.6122
TCGA-22-4601-01	1	1057	0.190088	1	13.8285	8.941	9.0652	1.3353	15.8899	10.5203	7.2019	8.7269	8.234	8.4442	13.6428	0	0	11.881	12.641	11.1195	8.0678	4.6651	4.3248	11.2462	10.6815	9.0299	9.0672	0	3.8019	2.8264	6.4056	14.5102	11.9482	11.5917	7.2315	0.8169	0	0	2.2655	2.2655	5.5916	0.8169	2.8264	9.415	2.0167	8.6768	0.8169	0	2.0167
TCGA-63-A5MT-01	0	498	0.191386	1	13.2082	10.2068	7.6523	0.9092	16.1356	10.0639	7.1444	6.6085	7.5411	8.4421	12.8745	0	0	11.4543	12.6501	10.2779	7.9371	6.3993	7.171	11.4141	11.0254	8.99	6.6719	1.8615	5.9648	3.9933	3.9933	13.5848	11.9234	11.1415	7.6648	0.9092	0.9092	0	0.9092	0.9092	5.8377	1.4625	5.6486	10.283	2.1737	8.6706	0	3.5335	0.9092
TCGA-77-7338-01	1	5	0.191729	1	13.3864	9.5831	9.633	1.956	16.3364	10.8588	7.8062	8.1998	7.8085	8.8018	13.2442	2.084	0.7823	12.3883	11.7883	10.9171	7.6878	2.5945	7.5168	10.9631	11.0986	8.6091	6.6489	0.7823	4.2749	3.0355	3.3729	15.1583	11.5384	10.8562	11.3419	0.7823	1.0565	0	1.6598	1.0565	6.3254	0	4.1042	11.487	0	9.6551	0	2.0201	0.7823
TCGA-85-8048-01	0	765	0.191934	1	14.8832	9.7386	9.4317	2.8587	15.6343	10.2626	7.3081	7.9526	8.5619	9.9884	13.6672	0.6494	0	12.1477	11.675	8.8305	7.7039	6.4498	8.2774	11.463	11.5239	9.3498	11.5692	1.7111	6.1012	4.879	7.1205	14.2319	11.7853	12.3744	8.7847	2.1411	0	0	1.0956	1.4359	7.5196	1.7111	5.8256	11.7173	0	8.7142	0.6494	4.268	2.7409
TCGA-58-8387-01	1	403	0.191986	1	11.5063	11.3793	8.8734	0	16.1739	10.0284	7.3913	9.1096	7.8964	8.116	12.142	0	0	11.5912	11.5772	9.8102	7.3913	3.8135	4.9761	11.2022	11.5078	9.8995	7.385	0.7871	0	4.1447	0.7871	11.8885	10.8531	11.1181	7.024	4.682	0	0	1.6675	0	6.1278	0.7871	2.4204	8.9684	0	7.416	0	2.8646	0
TCGA-85-A53L-01	0	377	0.192002	1	11.1419	8.7918	9.1591	2.7781	16.772	9.9638	8.4871	8.5425	8.1328	7.3838	12.8404	1.119	0.4757	12.115	12.2148	13.2195	7.6788	5.6502	6.5897	11.5424	12.7377	8.8044	7.1774	0.8328	3.5294	3.0056	6.233	14.0708	12.3352	11.1668	6.6186	2.858	1.5622	0.4757	1.9009	0.8328	7.3183	0.8328	2.7781	9.5542	0.8328	11.1683	0	3.5401	0
TCGA-39-5019-01	0	3387	0.192086	1	13.1062	9.5263	9.9065	1.5822	16.6865	10.121	7.8272	8.5705	8.578	8.5017	12.4593	5.1045	0	11.6481	12.0274	9.6429	8.6568	3.5508	6.1658	10.7901	11.5132	9.7874	7.0754	0.3211	6.9703	3.64	6.1558	13.6524	11.7187	11.2463	9.2945	4.2249	0	0	0.9979	0.9979	6.9443	0.5836	4.5506	9.9417	0.5836	9.5091	1.5822	3.3429	0.8055
TCGA-18-5592-01	0	1519	0.19218	1	11.3867	8.5593	9.8095	0.7912	15.8621	11.0428	7.8272	7.5004	8.7141	7.7213	14.1594	0	0	12.7955	12.2234	11.5712	6.4821	4.3215	6.9425	11.647	11.1125	8.3148	4.7117	0.4492	3.1161	1.0675	0.4492	14.9082	12.6203	10.8998	7.8225	3.1161	0	0	4.4715	1.0675	5.4864	0	2.3271	9.9914	0.7912	8.2813	0.4492	1.4896	0.7912
TCGA-85-8287-01	1	23	0.192547	1	14.0356	9.1601	9.3767	1.8378	16.2627	11.197	7.232	9.6265	8.7148	9.6104	13.5531	1.3476	0	11.4104	11.4632	10.0311	7.1455	4.8483	6.3548	11.4278	11.475	10.9456	6.943	0	6.5419	5.5807	3.4981	14.8392	11.7357	11.0977	8.8497	4.6555	0	0	3.2078	0.5992	8.9628	1.0214	5.6855	12.2425	0	8.7113	0.5992	3.8039	0.5992
TCGA-85-A512-01	0	465	0.192705	1	11.8784	8.5351	9.155	1.9926	16.4626	10.88	8.5826	8.2333	8.0987	8.1246	13.0551	0.5817	0.9951	11.0849	13.1039	10.254	8.5676	2.5767	6.8789	11.2847	11.7813	8.7894	6.5525	0.5817	4.276	1.5784	1.316	14.3578	11.4201	10.3504	10.3305	3.6348	0	0	5.2192	0.5817	5.3123	0.9951	1.8003	9.1923	1.316	6.0883	0.5817	2.4773	0.5817
TCGA-77-7337-01	1	3253	0.192854	1	12.7475	9.2761	10.5694	2.2478	16.4087	9.8745	9.0387	8.4847	6.6466	8.7601	12.975	1.2409	0	12.0553	12.1655	11.713	6.3295	6.0978	7.6783	11.1786	11.8582	8.7635	3.3509	0	7.7325	4.6748	0	14.7894	11.8969	10.6742	9.1709	1.2409	0.7499	0	1.0162	0	7.032	0	5.2408	11.1144	0	9.4813	0.7499	3.483	1.6065
TCGA-O2-A52W-01	1	261	0.193023	1	12.3718	9.0924	9.0924	2.4057	15.8722	9.3552	9.0462	9.1275	7.7144	7.5546	12.1583	0	1.0529	11.2134	12.3617	12.7188	8.0865	4.1422	8.5995	10.4575	11.084	8.903	8.1259	0	4.8816	3.6187	3.6187	13.5919	12.0599	10.9804	7.3176	1.6551	0	0	4.3466	0	6.5785	0	3.7397	7.4252	1.0529	7.4025	0.6204	3.4165	1.0529
TCGA-O2-A52V-01	1	1335	0.193091	1	12.4006	8.8398	9.7174	1.6328	16.6297	9.8877	8.138	8.1185	8.3273	7.9861	13.2368	0.5061	0	11.9333	11.9085	11.3897	8.2012	1.4227	6.8065	10.8154	11.6227	10.0498	6.0564	0.5061	4.8019	1.1767	1.4227	15.0309	12.091	11.2028	9.0682	0	0	0	4.2532	0	5.7194	1.4227	3.0983	9.1547	1.6328	9.5061	0	2.5941	1.4227
TCGA-34-8454-01	0	1180	0.193099	1	14.3553	8.9981	9.4799	0.4987	15.9544	10.1675	8.7173	7.8071	7.5421	9.0326	13.1883	1.6156	0.4987	11.53	11.2364	9.9708	6.203	3.6026	8.2324	11.6746	11.4742	9.236	7.249	0.4987	6.9402	3.6508	5.3001	14.9526	12.1727	11.6568	8.4284	11.0638	0	0	2.574	0.8685	6.8757	0.4987	5.2695	10.5636	3.1448	10.4153	0.8685	3.4545	0.4987
TCGA-33-AASJ-01	1	3600	0.193249	1	10.0403	8.8768	9.4316	2.4275	17.2382	10.383	6.3707	7.8858	9.1383	5.7031	12.5826	0	0	11.5128	12.2947	11.1648	7.0486	5.2473	6.1902	11.1308	11.3618	9.5232	6.1512	0	3.053	0.9805	1.2986	13.5661	12.3458	11.117	4.9394	0.572	0	0	2.9658	0	7.3448	0	0.572	7.0697	0.9805	8.5232	0	2.4104	0
TCGA-34-5240-01	0	1541	0.193428	1	12.944	9.4865	10.8981	0.447	16.3337	9.9572	5.9799	8.5926	7.6573	8.0102	13.1906	1.2945	0	12.474	11.6035	11.3901	7.2524	0.447	4.1464	10.2458	11.1481	8.655	3.2257	0.7879	3.6581	2.5165	1.9657	13.0999	10.8885	10.9958	8.2901	1.0633	0	0	2.3207	0.447	7.4209	0.447	4.3139	9.302	0.447	6.4918	0	1.8129	1.6688
TCGA-90-A59Q-01	1	322	0.194018	1	11.8353	8.1033	9.2803	2.4009	15.8233	10.1661	7.2716	7.5882	8.0037	8.2144	13.2554	0	0	11.9956	11.2168	8.3558	7.944	3.8535	6.3528	11.2444	11.1918	9.1465	7.8553	0	3.586	4.5994	0	14.1796	11.732	11.2962	8.3395	2.4009	0	0	2.559	1.7851	6.5351	1.1526	6.5256	10.3471	0	7.8128	0	4.1379	0.6885
TCGA-85-8072-01	0	932	0.194674	1	13.3998	8.9139	10.234	1.8431	16.3894	9.638	6.5168	6.9608	8.0947	8.307	13.6929	0	0	12.2073	10.8396	11.7881	8.3419	4.7483	6.8838	11.3424	11.3359	8.7907	11.2442	0.7198	4.4821	3.9891	5.3385	13.57	12.0445	11.2322	6.3206	2.2874	0	0	7.7621	1.8431	6.2365	1.8431	3.8665	9.2809	0	7.9246	0.7198	3.1143	0
TCGA-39-5031-01	1	1841	0.194865	1	13.3037	10.1286	9.9432	1.7262	15.7316	10.772	5.9404	9.0892	7.7529	8.7418	12.4293	1.7262	1.3443	11.4688	11.3594	9.2	8.5056	5.6175	7.9721	11.6906	10.8761	9.609	8.6889	2.158	5.4998	6.7647	8.3746	13.5555	12.2048	11.5998	9.1442	2.3875	0.8233	0	4.3662	1.3443	7.6237	0	5.0246	10.14	0	9.5301	1.3443	3.1649	1.7262
TCGA-77-A5GB-01	1	937	0.195166	1	12.0037	7.7013	9.9539	1.8633	15.9594	9.4892	6.3483	8.0704	6.6239	8.4318	12.7453	0	0	12.1533	10.957	10.2697	7.4082	2.9253	8.7251	11.4969	11.3303	9.2816	6.3247	0	2.6501	4.3777	1.2137	14.6512	11.6977	11.0115	8.1328	1.8633	0	0	2.9253	0	4.0731	0	3.3554	11.1735	0	9.3906	0	3.7682	1.2137
TCGA-39-5039-01	1	544	0.195366	1	14.9427	9.3338	10.7486	1.8815	17.0403	10.2916	5.9083	8.8051	6.7953	9.4027	12.3748	0	0	12.0687	10.8359	11.3626	7.3642	5.564	7.7443	10.6753	11.3396	8.8645	9.4643	2.3296	6.6486	4.9942	10.5025	13.1539	12.2777	11.6051	8.1812	1.8815	0	0	0	1.8815	7.9105	0.7408	5.8082	11.0692	0	10.5151	0.7408	3.0109	0
TCGA-85-6561-01	0	1224	0.195863	1	13.8316	9.4527	10.4626	0.8781	15.6641	10.2674	3.7017	8.0648	7.9635	9.5239	13.2895	0.6403	0	11.5715	11.5614	9.8555	6.9693	3.2719	7.0866	11.3296	10.9205	9.4952	7.9489	0.6403	6.5506	5.7267	5.4782	15.4977	12.2921	10.6485	9.0756	1.9235	0.3554	0	1.6936	1.4201	6.7951	1.261	5.1998	11.8374	0	8.3169	0.3554	2.5204	1.5633
TCGA-85-7699-01	1	1001	0.19595	1	14.8973	10.0443	10.1716	1.5517	15.8492	10.4955	5.4243	8.8127	7.8731	8.6208	13.2849	1.073	0.3515	11.3924	11.9555	8.8632	8.3935	3.376	5.2365	11.3013	11.3653	8.9797	6.106	0	4.2845	2.7046	0	13.9399	11.6307	11.6028	9.1273	2.1081	0.3515	0	5.7908	0.8701	7.9747	0.634	4.4393	10.0979	0.634	8.4041	0	3.1909	1.5517
TCGA-77-8131-01	1	383	0.196277	1	14.8493	7.7574	10.0076	2.5478	16.501	9.5593	7.6421	7.8727	6.9165	10.141	12.8058	1.254	0	11.7412	10.8409	11.5257	8.2396	5.8527	7.7388	12.0389	11.5828	9.6908	11.1399	2.7093	6.0615	4.7346	6.3821	15.0285	11.5549	11.3882	8.2979	0	0	0	1.9146	1.6218	7.1803	1.254	4.9438	9.9851	0	9.8988	0	5.8637	1.254
TCGA-34-5234-01	0	2271	0.196431	1	13.793	9.1369	9.7231	1.9497	15.3404	9.2814	5.6343	8.6795	6.5709	9.9906	12.1199	0	0	11.8704	10.0497	9.2565	7.1673	5.0401	7.4294	10.7693	10.6521	9.6878	9.2075	4.0833	7.0251	6.1402	7.5757	12.2689	11.3981	10.8014	8.3904	6.3428	0	0	0.4947	1.7883	9.169	1.1551	6.8	10.7585	0.8624	7.5942	4.0833	3.8694	2.4592
TCGA-58-8386-01	1	1	0.196537	1	15.1414	8.9788	10.7366	1.7901	16.7933	10.0561	7.3363	7.4216	7.4421	10.1744	12.4988	2.5647	0	11.6361	10.2884	9.7601	5.672	5.7835	7.7583	12.0795	11.6148	9.5115	12.3671	0.8635	5.0425	4.6538	7.3972	15.278	13.306	10.9186	8.1081	2.0968	0	0	4.3975	1.1565	7.6912	0	5.0954	10.178	0.4954	8.0083	0.4954	2.1147	2.0968
TCGA-56-8629-01	0	481	0.196945	1	11.08	8.084	9.5052	1.5721	16.4665	10.8633	7.7456	8.6371	8.9421	7.6567	12.7635	0.5785	0.5785	11.8604	11.7801	11.0668	9.1481	6.4807	7.8936	10.6672	11.7932	9.0827	6.0144	0	3.5672	3.0704	0	14.1082	11.415	12.0022	9.3954	0.9904	0	0	3.6261	0.9904	6.5808	0	2.7908	10.3399	0.5785	8.6228	0	3.1122	0.9904
TCGA-85-8580-01	0	1113	0.197566	1	12.5681	10.1981	9.6092	0.6452	16.601	10.5868	5.8571	8.8652	8.266	7.7877	12.7796	0.6452	0	11.745	11.5305	10.0798	7.7914	4.1174	5.9911	11.3449	11.5815	9.5702	8.777	0	4.0697	1.0895	7.9707	14.1907	11.8453	11.0274	8.4021	0	0.6452	0	6.1712	2.1323	5.3788	0	3.3254	8.4633	0.6452	7.4159	0	3.3205	0
TCGA-85-8350-01	0	683	0.19774	1	13.615	9.243	8.9811	2.9459	16.3311	11.9392	6.8573	8.426	8.1427	9.6929	12.726	2.4088	0	11.3428	11.8238	11.2193	7.833	6.3224	7.5005	11.3388	11.443	8.8762	10.89	1.9537	6.7133	3.9419	5.7335	14.8371	11.8212	11.9902	9.3674	3.9862	0	0	3.5869	1.5439	6.7902	0.9693	4.7216	11.4904	0	10.3752	0.5645	2.6667	1.9537
TCGA-33-4589-01	1	47	0.198107	1	10.4525	8.058	9.7403	1.1402	16.6233	9.5759	6.1217	7.4311	6.2413	7.7012	11.2735	0	0	11.8145	10.5914	10.6477	3.6368	4.341	6.7081	10.0823	12.2428	9.8	2.5401	0.6799	7.5095	3.705	0	13.2244	11.5276	10.9695	6.9021	13.0086	0	0	0	0	4.7162	0	1.1402	7.8058	5.6716	9.249	0	2.5667	0
TCGA-92-7341-01	0	106	0.19811	1	11.9286	9.5213	9.6504	2.4116	16.3395	9.3467	6.3709	8.3636	8.3011	8.2766	12.9227	0	0	11.6096	11.7841	11.3577	9.3658	4.7148	5.3417	10.733	11.8138	9.9216	3.1118	0	4.8704	3.8374	0.414	15.0452	11.9308	12.0865	9.4059	0.414	0	0	3.4112	0.7353	6.6445	0.414	2.9963	10.4066	1.5822	8.775	0	2.0569	0.414
TCGA-63-A5MV-01	0	1100	0.19863	1	13.1906	9.4017	9.6455	2.2857	16.1062	10.5149	5.8742	8.5112	7.8556	8.7179	12.5649	0.9775	0	11.4796	10.8801	9.5424	7.8404	5.7236	6.3127	11.5058	11.1582	8.9045	6.9883	0	4.0017	2.8676	0.9775	15.4276	11.627	12.5666	8.736	2.9603	1.2948	0	2.1347	1.7751	6.1646	0.57	4.5111	10.3613	1.7751	8.8839	1.5548	3.4037	0
TCGA-56-5897-01	0	378	0.198937	1	14.422	9.2962	9.7392	1.6659	16.2273	10.0883	7.3252	8.3955	7.224	9.5452	13.0291	1.9625	0	11.7828	11.0319	9.6314	8.264	5.4022	6.0486	11.675	11.4094	9.3201	4.7782	0.7861	5.273	4.336	0	15.5992	11.9871	11.3276	8.806	4.2286	0	0	0	0.4459	7.3252	1.491	5.273	12.028	0	8.4622	0.4459	2.037	2.6854
TCGA-92-8063-01	0	122	0.198951	1	12.5825	8.7423	9.0954	6.4807	15.7069	10.3506	6.5778	7.0935	7.7848	8.8434	13.5636	0.6977	1.1659	11.4365	11.1632	11.8175	7.2072	7.2783	6.0373	11.6135	12.0099	9.941	5.7175	0	4.2506	6.6421	1.5189	14.3415	12.1931	11.7222	7.5655	0	0	0	3.279	0.6977	4.794	0.6977	3.9933	11.2498	1.1659	9.574	0.6977	1.9856	0
TCGA-77-A5G8-01	0	1884	0.199645	1	12.1	8.5681	9.5594	1.6613	16.0875	10.1442	6.7986	8.34	7.8918	8.0842	13.0609	0.7832	0	12.2568	11.9302	12.7933	7.8608	4.7526	6.4033	11.2899	11.7255	8.951	6.9989	0.7832	5.4443	1.9576	3.1589	14.9107	11.9122	12.6039	7.1962	0	0	0	2.2033	0	5.2934	0	3.1589	10.0423	1.2881	9.5772	0	2.3974	0
TCGA-58-A46K-01	1	1045	0.200181	1	11.4927	9.0326	9.6798	1.6764	16.3127	9.7612	7.2599	7.6812	7.9904	7.5122	13.3835	0	0	11.9225	11.3957	11.3097	8.3293	3.9673	4.5664	11.1205	11.861	9.6617	6.5875	0	3.749	1.6764	0.7925	14.6736	11.5894	11.6393	8.6725	1.6764	0	0	1.3011	0	7.2109	1.3011	2.2204	8.3293	0.7925	9.0645	0	3.2622	0.7925
TCGA-56-8307-01	0	818	0.20034	1	11.8005	9.0674	9.8682	1.4956	15.3905	10.4978	8.2063	7.804	8.6273	10.3412	13.9031	0	0	11.437	11.157	7.3199	10.4103	1.4956	6.4427	11.2365	11.1886	9.0808	6.6333	0.9335	2.968	1.8991	1.2418	11.637	11.3414	11.7315	10.9622	2.968	0.9335	0	1.4956	2.6914	5.2595	0	3.1267	8.8584	0.541	7.2993	0	3.0191	0.541
TCGA-58-A46J-01	0	2589	0.200426	1	14.4579	10.3033	9.4033	2.1017	16.9617	9.6058	6.0716	8.2878	8.2783	10.0719	12.8202	2.3548	0	11.4744	10.9912	11.2195	6.7327	5.9899	6.3072	11.4321	11.5297	9.5171	11.2985	2.7573	5.7126	5.4392	6.5098	13.9928	12.1296	11.2996	7.3752	0	0	0	6.9306	1.7946	7.5278	0.8663	4.9939	9.1447	1.16	9.3314	1.4039	3.8733	2.1017
TCGA-56-A4ZK-01	0	570	0.200989	1	11.9833	9.3909	10.4494	1.9905	15.9058	10.2793	3.7355	8.6663	8.1472	8.5792	12.8876	0	0	11.3577	11.0156	11.66	8.3599	3.0395	5.0751	11.3817	11.2658	8.7455	6.4608	0	4.0995	2.27	1.1855	14.6708	12.6801	11.1541	7.2976	0	0	0	7.5539	0.8872	6.7385	0	3.7355	9.5933	1.1855	8.7398	0	3.0093	0
TCGA-85-7950-01	0	576	0.201311	1	12.7609	10.9244	8.3554	1.5661	14.878	9.871	9.6867	7.7629	7.9829	10.4524	13.5237	3.8804	0	11.3564	10.9446	9.0283	10.327	3.6178	5.1423	11.1512	11.1518	10.0867	6.4718	0.9859	5.6015	3.0624	2.5614	14.8766	11.175	10.322	10.1707	5.6304	0.9859	4.7006	3.8804	0.5756	6.792	1.9787	6.8047	10.928	2.4362	9.8053	0.5756	3.7259	0.9859
TCGA-63-A5MR-01	0	2716	0.201378	1	10.8326	7.7227	9.3323	2.8965	16.6982	11.5776	7.2024	7.2548	7.8018	7.7362	13.0772	0	0	11.5392	11.9911	12.4274	6.5731	4.0761	7.5842	11.648	11.3939	9.8113	5.9424	0	2.4496	2.4496	1.7988	15.3802	11.4781	11.5985	7.6569	0	0	0	4.8953	0	4.4479	0	1.3147	9.7512	1.991	11.3068	0.994	3.1095	0
TCGA-92-8064-01	0	160	0.201435	1	13.205	8.4184	10.5525	1.8925	15.9103	10.1249	6.0318	7.535	7.8847	8.9818	13.6434	0.7469	0.7469	11.7058	10.9314	11.4417	6.7479	4.5472	6.5002	11.6509	11.5572	8.7401	5.2073	0	4.053	4.1108	1.2366	15.0093	11.6092	10.8663	8.5729	1.6015	0	0	1.2366	0	6.6538	1.2366	3.4819	10.6868	0.7469	8.7515	0	4.6195	0
TCGA-33-4582-01	1	3149	0.20214	1	10.1963	8.6889	9.901	0.8601	17.08	9.8381	8.186	8.5578	8.4858	6.3086	12.4209	0.4932	0	12.1106	11.8295	11.1156	5.1884	5.5812	2.9872	11.1338	11.3725	8.8708	5.1224	0	3.9323	2.4552	3.257	12.3594	12.0888	10.9519	8.2703	0.8601	0	0	0	0.8601	5.6531	0	1.7848	8.216	1.3953	7.6608	0	1.3545	0.4932
TCGA-56-7580-01	0	925	0.202144	1	10.763	9.7983	8.9741	1.5395	16.0535	11.1984	5.9898	9.73	8.9263	7.8179	12.7186	0	0	11.6468	11.4437	10.5583	6.8459	6.7469	7.3394	10.0484	10.635	8.7095	6.8976	0.4661	4.0563	3.6371	1.5395	14.2937	12.1559	11.4982	7.0507	2.7486	0	0.8179	1.7173	1.5395	9.3722	0	2.1481	10.5134	0.4661	11.2311	0.4661	1.7828	0
TCGA-90-7964-01	1	428	0.202353	1	14.5409	7.2379	9.2724	1.6588	16.1899	10.5376	4.1906	8.3378	7.6166	9.1389	13.0847	0.4432	0	12.0344	11.2265	10.7633	7.0073	6.0384	6.1667	11.5614	11.3222	8.5589	9.9347	1.2859	4.947	3.764	7.1782	14.3906	12.3154	11.9954	8.2451	1.2859	0	0	0.7817	1.2859	8.5699	2.5045	4.7296	9.8149	1.0557	6.4057	0.7817	1.6538	1.2859
TCGA-56-8305-01	0	105	0.202954	1	12.4512	8.8538	10.0171	1.8443	16.1429	10.5437	8.7131	8.7672	8.2704	8.3366	12.8304	0.6023	0	12.5472	11.4774	11.9241	8.2237	2.7441	4.3342	11.181	11.8286	9.1335	7.0789	0.6023	4.5085	3.2157	4.1778	15.0067	12.0242	11.3032	9.7759	1.026	0	0	2.6279	0	5.8707	1.026	3.2157	9.5719	0.6023	10.4078	1.026	2.4437	0
TCGA-22-5492-01	1	506	0.203001	1	14.2316	8.7014	10.1664	1.7438	15.9172	10.9248	8.5163	9.3118	6.7759	9.429	13.2264	0.3346	0.606	11.8068	11.2412	10.5105	5.8093	8.8597	7.2417	11.8689	11.6479	8.8483	8.5469	0.606	4.9056	3.3037	5.6155	13.8866	12.4459	11.5843	8.3182	3.3037	0.8343	0	0.606	1.0315	8.0521	0.606	4.5189	9.5045	0.3346	7.5254	0.3346	3.3166	0.8343
TCGA-85-8481-01	0	236	0.203145	1	12.5597	8.7676	9.242	2.9749	17.0579	10.3239	6.5538	7.6618	7.4046	8.5991	12.8479	1.8054	0	11.7272	12.4134	11.7551	9.618	5.7556	6.8475	11.6348	12.3634	9.4634	4.106	1.5218	5.9132	3.7524	0	15.1502	12.4726	11.134	8.4526	0	0	0	2.0424	1.8054	4.7983	0	3.1874	11.5337	1.1684	11.7921	1.1684	3.2177	0.6994
TCGA-85-6798-01	1	195	0.204446	2	11.4502	9.1443	10.2329	0.474	16.3294	10.3558	5.6993	9.1679	8.529	8.4748	12.4383	0	0	11.9503	11.2103	11.8263	10.4879	3.4229	4.1159	10.9594	12.1726	9.4189	4.7583	0.474	5.503	2.2899	0	13.1552	12.5902	11.3378	7.0284	0	0.474	0	0.474	0	5.0903	0	1.5583	10.4499	0	9.1213	0	3.1919	0
TCGA-L3-A4E7-01	0	392	0.204546	2	13.3228	7.522	9.8982	2.1065	15.4075	10.3563	6.2766	8.8504	8.1874	9.3018	12.8455	0.5582	0.9595	11.553	10.9891	12.4338	6.458	5.6877	7.053	12.0503	11.7692	9.0267	9.8547	0.9595	5.7649	3.3183	8.6186	15.1029	12.8042	11.7106	7.2359	1.9389	0.5582	0	3.3183	0.9595	5.149	0	1.7492	9.561	0	9.5096	0	3.3922	0.5582
TCGA-NK-A5CX-01	0	111	0.204891	2	12.9082	7.4918	9.5418	3.671	16.3733	10.0786	8.4235	8.555	7.6721	8.5073	12.7554	0.5744	0	11.2317	10.7803	11.3168	6.4998	5.9228	7.2444	11.4255	11.9845	8.1849	7.5343	0	4.2551	3.1416	3.9244	15.3111	12.5588	11.3152	7.9512	0.9841	0	0	1.9761	0.5744	6.3693	0.5744	4.3619	10.6939	1.3029	10.2598	0.5744	3.2434	0.5744
TCGA-68-A59J-01	1	409	0.205231	2	13.3722	9.0096	9.4646	3.0142	15.6381	9.9764	6.4385	8.3217	8.5325	9.1339	15.5568	0.4785	1.3635	12.1026	11.5688	11.35	9.0029	6.1578	6.701	11.065	11.605	9.6963	9.675	0	6.1418	2.8664	6.4121	13.6712	12.4873	11.1989	9.0731	1.908	0	0	2.5158	0.8371	7.4236	0	4.1628	9.632	1.1242	10.3351	0	3.1892	1.5687
TCGA-85-7697-01	0	1063	0.205273	2	12.6026	8.1746	9.3636	1.1009	15.8802	10.9117	6.4264	8.8076	7.706	8.6418	13.2187	2.1488	1.8383	11.9375	11.8904	8.6125	7.7431	3.9895	8.0847	11.6061	11.4627	8.7416	5.9197	0.3631	6.4022	3.3035	0.8943	14.5075	12.2535	10.9364	7.8843	0.3631	0.3631	0	1.718	0.6531	6.3525	0	3.3035	9.9747	0	9.0644	1.1009	2.643	3.4238
TCGA-39-5028-01	1	52	0.20535	2	12.5638	9.199	9.149	1.1706	16.001	10.3058	7.1019	7.7809	7.3095	8.589	12.6467	0	2.2489	11.9459	9.8193	11.6606	7.0975	5.2835	7.7166	10.9901	11.1651	9.4416	5.7649	0	6.2727	4.6783	3.756	13.149	11.7599	11.3206	7.7836	0.5028	0	0	1.6253	1.1706	7.6877	0.5028	5.5116	10.6553	0.5028	8.3088	1.9705	4.3622	3.0885
TCGA-34-7107-01	1	34	0.205406	2	13.4	9.41	10.5924	1.6297	16.4807	10.8653	7.951	8.1783	8.001	8.8056	13.3638	0	5.1662	12.0855	11.9756	10.105	6.8029	1.7839	6.5198	11.1373	11.2945	8.8202	5.3988	0	6.4752	3.9033	3.7986	14.9531	11.9864	11.7059	10.9525	0.432	0	0	4.6884	0	5.7565	0.432	6.1317	10.0641	0	8.3253	0.432	2.3341	2.5575
TCGA-85-A4CL-01	1	921	0.20546	2	11.4179	8.837	10.1469	3.4892	16.8265	9.7934	7.027	8.0796	8.1625	8.4425	12.7265	0	0	11.9991	11.4308	9.3558	6.3798	5.2615	4.0884	11.5432	12.1281	9.0432	5.4785	0	5.4494	3.0977	0	14.1921	11.3993	12.3068	10.3991	4.9858	0.5308	0	3.8863	0.5308	4.0109	0	4.5384	9.5961	0.5308	8.7928	0.918	3.6729	0.918
TCGA-43-8118-01	1	89	0.205487	2	13.3369	9.2793	9.771	1.5084	15.892	10.3811	5.9515	7.8	7.7012	9.2783	12.8653	0	0	11.211	11.3333	9.9137	8.2349	6.5215	6.225	11.1508	11.105	9.8182	8.2127	1.2533	4.1752	3.4177	8.5042	14.5652	12.5697	10.7452	7.4427	0.943	0	0	4.2116	1.9136	6.085	0.5473	4.2817	9.8894	0.5473	9.5963	0	3.2326	0.943
TCGA-52-7810-01	0	923	0.205498	2	10.4818	8.8055	9.8943	2.6608	16.7188	9.7405	9.8937	7.5813	8.7209	7.0752	11.969	0	0	12.3672	10.8006	11.4645	8.2997	7.034	7.6594	11.9526	12.6711	8.9655	4.3229	0	3.2848	2.3738	1.0982	13.9882	12.3037	10.8588	7.5813	0.816	0	0	0.465	0	7.8757	0	0	9.5229	0.465	10.0653	0.465	3.2062	0
TCGA-85-8288-01	1	402	0.205546	2	12.682	8.7636	9.271	2.0776	15.7512	10.7588	6.7125	7.7549	7.646	8.6438	13.1011	1.5912	0	11.5181	11.5129	9.2017	9.5902	1.5912	3.664	11.5675	10.8916	9.6	5.8722	1.3843	5.4752	2.8957	0	14.4432	11.3471	11.7727	9.0077	2.6402	0	0.4881	5.8722	0	8.3678	1.1427	4.5819	11.4083	0.8522	9.3577	1.1427	3.6867	4.9256
TCGA-43-7658-01	1	2378	0.205962	2	12.7157	10.1917	11.2249	2.0795	15.8447	10.7815	3.9807	10.1359	10.1428	7.8032	14.045	0	0	10.95	11.3629	5.7028	6.9306	2.1684	4.6083	11.5924	11.3136	9.8598	8.2895	0	5.0559	6.5877	1.9846	12.6111	11.7136	11.8545	7.4924	6.8217	0	1.2292	5.831	0	5.4062	2.0795	3.0923	9.0363	0.3436	5.2106	0.6208	2.7551	0.6208
TCGA-77-6842-01	1	899	0.206678	2	13.8141	9.2362	10.5393	2.5153	15.8399	10.4381	7.2915	8.0152	7.5674	9.6005	13.2319	1.6526	0.5148	11.8505	11.6402	9.8668	10.9754	3.3227	7.5739	11.3937	11.3831	8.8192	7.4199	0	1.6526	3.7012	3.5509	12.8703	11.6573	11.3427	11.0607	0.5148	0.8934	0	1.4411	0.5148	5.9715	0	3.4413	10.1438	0	10.8413	0.8934	2.6524	0.5148
TCGA-43-5668-01	1	559	0.207053	2	13.9219	7.1127	9.9517	1.0391	15.7934	10.3182	5.173	9.2204	8.0923	9.0889	13.4961	0.3377	0	11.2841	11.8307	7.8149	8.9854	8.0964	7.234	11.7744	11.4222	8.2851	9.0777	1.2133	7.6332	1.6368	1.509	14.638	12.1267	12.6508	7.5746	3.3915	0.6112	0	0.6112	1.3687	4.4486	0.3377	4.483	8.5547	0	5.1302	0	4.4697	0.6112
TCGA-39-5034-01	1	1107	0.207357	2	13.7577	10.0056	10.7119	1.4847	16.2226	10.0039	5.3634	7.6442	6.8668	8.8518	13.3826	0	0	11.3762	11.9406	8.7227	10.319	1.7647	3.6994	11.6962	10.8197	7.7881	3.1365	0	4.2917	4.2468	0	12.4371	11.9825	11.8279	9.2214	1.1368	0	0	0.6776	1.7647	6.634	1.4847	5.0607	10.3916	1.1368	8.8649	2.2007	1.9552	0.6776
TCGA-68-A59I-01	1	428	0.207781	2	13.3141	9.6116	9.1844	2.5672	16.6297	10.6955	9.2824	8.9299	8.0662	8.6153	12.9803	2.5672	0	11.6272	11.8315	12.2639	6.8614	7.7336	5.6933	11.3226	11.6016	8.821	6.818	0	8.2266	4.1091	1.7921	14.6904	12.0464	13.1472	8.2525	1.5708	0	0	4.1091	0.5778	7.0715	1.7921	5.564	9.916	1.3091	10.3107	1.3091	3.5479	2.5672
TCGA-63-A5MS-01	0	2381	0.208146	2	14.2724	9.069	9.2117	3.7829	15.7035	11.2138	7.2074	8.5966	7.5148	9.204	12.8631	0	0	11.46	11.446	11.0968	7.6355	7.0771	6.971	11.3523	12.0943	9.1684	10.8054	2.0673	5.9077	4.0837	8.4854	14.8538	11.52	12.0726	8.6377	3.1663	0	1.376	3.1663	0	7.6811	0	5.174	11.3194	1.376	8.9249	0	3.1061	2.884
TCGA-56-A4BW-01	0	585	0.208211	2	12.5517	9.1399	9.1444	1.4532	15.9064	10.4768	8.6877	8.4116	7.211	7.8003	12.7913	0	0	11.3818	11.6298	8.4598	7.2555	6.4291	8.7198	10.986	11.4365	8.4383	7.3404	0	4.3715	3.1876	4.663	14.8017	12.067	12.3222	7.7113	1.9623	0	0	3.2766	1.1102	5.7934	0.6594	4.0569	9.5621	0	9.6459	0.6594	2.385	0
TCGA-68-8250-01	1	244	0.208991	2	13.8505	9.5467	10.1646	1.2129	16.661	11.4702	7.4144	8.861	7.6785	9.6887	13.0186	0.9097	0	11.328	12.6516	11.9186	7.1854	8.1935	7.034	11.208	12.3291	9.5836	11.7274	1.6766	5.7592	5.2937	7.9357	13.8654	11.7509	11.0409	7.7656	5.2105	0	0	4.6279	0	6.8038	2.027	4.7508	9.9842	0	9.179	0	3.3293	1.8624
TCGA-63-7022-01	0	2073	0.209898	2	14.6939	10.1166	11.1094	2.2381	16.4596	10.333	6.2238	8.9272	7.8433	10.2229	13.0871	1.7985	0	11.3798	11.0742	9.5887	7.7877	1.7985	6.0726	11.3483	11.1123	9.4318	6.0046	2.035	7.0618	4.7889	2.8473	15.5855	12.3315	11.665	9.1854	1.7985	0	0	2.035	0.6956	7.8741	1.5155	6.0322	12.4357	0	10.0897	0.6956	4.4943	2.2381
TCGA-43-6773-01	1	116	0.210101	2	15.3856	9.3591	9.6042	1.6741	15.9999	9.8303	4.7413	7.5781	7.7893	10.2801	13.8859	0.6302	0	11.6889	11.0639	10.2401	8.3162	5.0583	6.7078	11.3668	11.5637	9.7736	8.8946	1.4024	6.7229	4.9602	2.6955	14.3074	11.9083	10.7583	8.8353	1.6741	0	0	0	2.4282	7.2341	2.2734	6.7671	11.4812	0	9.1187	1.4024	3.9649	0.6302
TCGA-L3-A524-01	1	490	0.210308	2	12.1037	8.8856	11.0251	7.4261	16.9431	10.0471	4.4413	8.818	9.2269	7.5938	13.1523	0	0.5568	11.6945	11.3289	13.1881	8.2042	5.4856	4.0482	11.4128	11.0215	9.5864	4.9826	0.5568	7.2808	0.5568	3.0118	13.8761	12.4331	11.2654	10.058	7.9227	0	0	7.4804	0.9576	4.8475	0	2.2535	9.2292	1.5281	9.3287	1.7464	3.7884	2.1034
TCGA-85-8664-01	1	550	0.210514	2	9.1745	9.1654	9.1394	2.7278	16.7457	10.7139	6.2217	8.1743	8.3176	5.7596	12.6984	1.0162	0	11.9534	11.9948	10.2967	8.4793	4.9854	4.786	12.1689	12.2941	9.3337	7.1406	0.5958	2.9349	4.864	0	13.9981	11.8392	13.1158	6.1193	1.6066	0	0	1.0162	0.5958	4.9138	0.5958	0.5958	7.1195	0.5958	8.2777	0	3.1743	0.5958
TCGA-22-5471-01	0	1845	0.21087	2	11.8456	8.8013	10.4341	2.594	16.412	10.9177	4.7109	7.6464	7.5472	8.2766	13.6189	0.4434	0	11.983	11.1921	8.9261	8.9462	3.6035	6.2721	11.5322	12.5626	8.9764	4.948	0	5.6316	2.0836	0.7822	12.7673	12.1684	11.289	9.6488	5.6421	1.0562	0	2.594	1.0562	5.818	0.4434	3.3214	9.8668	0.4434	7.9344	1.2865	0.9393	2.9703
TCGA-52-7622-01	0	862	0.210872	2	14.214	9.2327	10.8406	1.8461	15.9819	10.3324	5.082	8.1255	7.6967	9.4138	13.1413	0	0.6569	11.878	11.3153	11.7347	7.2128	6.456	7.8667	11.4569	11.3987	9.6245	11.8454	2.5612	5.4296	3.9465	8.2833	14.9553	12.5573	11.16	8.7171	0.6569	0.6569	0	3.2268	1.5938	7.2323	0.3656	4.124	9.5505	0.3656	9.6308	0	2.9782	2.5612
TCGA-58-A46L-01	0	1723	0.210962	2	12.6934	9.9785	10.3339	3.0976	15.9628	9.6322	6.8493	8.1251	9.3701	8.2636	13.7496	0.6824	0.6824	11.376	10.9643	9.7274	9.0772	4.3472	5.2322	11.518	11.2307	9.4333	7.6781	0.3812	2.6877	2.9359	0	15.2381	11.7725	10.5481	7.9439	3.9834	0	0	3.8076	1.3288	5.5627	1.1438	4.5282	9.8473	0.3812	7.9279	1.1438	3.051	2.7539
TCGA-98-A539-01	1	173	0.211269	2	13.4375	7.7587	10.1877	2.6061	16.5768	10.7932	8.1503	7.5853	7.8396	8.9528	12.2993	0	0	11.3496	11.2157	10.4458	7.16	4.1792	6.8195	11.8378	11.9465	10.0255	9.1023	0.5485	5.4752	3.7035	6.6304	15.3844	12.6947	11.2402	7.3479	1.2557	0	0	0.945	0	5.5766	0	2.8102	9.3433	0	9.7721	0	3.1206	1.9167
TCGA-85-8276-01	0	1050	0.211404	2	13.9938	9.9703	10.4342	0.6226	16.3478	10.5659	7.254	8.3143	8.4892	9.4	12.8963	0.6226	0.6226	11.7564	10.9727	9.8268	7.0281	3.2682	5.5672	12.7192	12.003	10.065	8.5507	1.0561	5.2771	5.084	5.6314	15.0162	11.9225	11.5035	9.4103	1.389	0	0	0.6226	0.6226	9.2469	1.0561	4.9645	11.7537	0	7.2489	0.6226	4.0673	2.4107
TCGA-56-7822-01	1	532	0.211669	2	13.2107	8.4999	9.3541	0.8498	16.0914	10.3012	7.4453	8.7742	6.9037	8.8185	12.5282	0.4866	0	12.3091	11.9879	11.5771	7.1313	5.0829	8.101	11.7518	11.2787	7.7815	8.5331	0.8498	4.5523	3.8717	3.4097	16.1795	12.2403	11.2731	8.3305	0	0	0	0	0.4866	6.9371	0.8498	3.8316	9.2553	0	7.172	0.4866	1.329	1.5877
TCGA-56-5898-01	0	555	0.212241	2	13.882	8.7482	9.4272	0.9066	16.8712	10.014	7.2796	8.982	7.9899	9.1972	12.8933	0.5234	0.9066	12.1259	11.1372	11.0133	8.1158	6.158	8.0387	11.5927	11.4735	9.8851	10.5763	1.672	6.2438	3.4671	8.3445	15.6041	12.4742	11.5279	8.7987	0.9066	0	0	2.3033	1.2091	5.7409	0.9066	3.9881	10.3451	0	8.5787	0	2.5441	0.9066
TCGA-77-8146-01	0	3189	0.21247	2	13.3735	8.9573	9.2246	2.3014	16.8696	10.3318	3.2988	8.0618	7.4582	8.5096	12.6023	0	0	11.7416	11.1266	11.1087	6.7559	6.5291	6.1244	12.066	11.703	8.6678	9.7073	0.9872	5.1844	3.1471	6.8693	15.2237	12.0743	11.4716	8.1342	0	0	0	1.9808	0	5.8076	0	3.2988	9.8676	1.9808	9.9444	0	2.2094	0.9872
TCGA-33-AASB-01	1	211	0.212933	2	10.6074	9.2391	10.3942	1.5889	16.2379	9.863	5.8286	7.8552	7.6741	7.2289	13.3496	1.1407	0	12.329	11.1492	11.4076	10.6908	3.5164	4.5039	12.591	12.6323	9.715	8.1134	0	5.2763	2.6372	4.8835	13.7208	12.5438	11.271	7.0955	10.247	0	0	4.8437	0.4871	6.5635	2.4378	1.5889	7.4102	1.7697	10.5222	0	2.4463	0.4871
TCGA-77-A5G6-01	1	678	0.213634	2	12.4822	8.8158	8.9746	2.2124	16.2493	11.2775	6.4461	10.1008	8.6542	8.0286	12.7906	1.8464	0	11.4494	11.7077	12.7823	7.6466	5.4625	6.6007	11.3375	11.5187	8.2366	8.3442	0	1.8464	3.8579	4.6371	14.3967	12.381	11.8267	6.1932	2.8541	0	0	3.694	0	6.9366	0.6033	2.9541	8.0738	0.6033	8.9045	0	1.184	0
TCGA-68-7756-01	0	202	0.214044	2	13.2592	8.2774	9.7504	0.6953	16.7624	10.9432	5.8021	8.1145	7.8711	8.6956	12.5706	0.9476	0	11.7218	11.3767	11.288	7.1229	5.311	6.6403	11.6887	11.7807	9.499	9.0517	0	5.6503	3.0755	7.6012	15.4555	12.1107	11.1296	7.6664	0.3891	0	0	1.6631	0.6953	5.818	0	4.0425	10.9715	0	9.9172	0.3891	3.5326	0
TCGA-56-A4BY-01	1	543	0.214323	2	13.8523	9.1986	9.7365	1.3782	16.3217	10.4026	6.9972	8.4937	8.6411	8.5594	12.8178	0.4852	0	11.8472	11.6956	12.2912	7.1673	4.6887	4.9721	11.2803	11.1727	9.5413	7.7583	0	5.8323	3.0351	2.722	15.2032	11.6716	11.9602	7.2302	1.3782	0	0	2.4325	0	7.9003	0	5.2848	8.5222	1.1372	9.8006	2.4325	1.7702	3.1694
TCGA-NC-A5HQ-01	0	448	0.214734	2	12.416	9.9799	8.9609	3.135	16.8388	10.2678	7.6186	7.8395	7.6584	7.7379	12.765	0	0	10.7436	12.0651	11.6542	7.3375	3.69	8.7485	11.3105	11.5735	8.9382	9.7414	1.2472	4.2372	3.5276	4.0505	14.5662	12.0831	11.3793	7.2004	0.5439	0	0	3.135	0.5439	7.8737	0.5439	3.7889	8.0855	1.2472	8.6065	1.5017	4.475	6.4819
TCGA-94-7943-01	1	559	0.214873	2	13.5353	10.4988	8.211	4.1383	16.1419	12.0763	7.6627	7.9139	8.1616	8.5775	12.8997	0	0	11.7015	10.6097	9.3319	8.3034	5.4976	5.376	11.4719	11.3839	9.7001	10.4157	1.7335	5.4102	3.5804	3.9339	14.0535	11.2242	12.4416	7.0719	0.735	0	0	2.1116	0.4138	7.9875	0.9975	5.0967	9.0412	0	5.6581	0.9975	0.8591	0.4138
TCGA-94-A4VJ-01	0	430	0.214919	2	11.1472	7.7242	8.9022	3.6324	17.346	10.4266	8.237	7.627	7.485	8.0787	12.8414	0	0	12.1134	11.6948	10.4673	7.1603	4.8594	7.2259	12.1217	11.7549	8.6094	5.5571	0.9635	5.6691	2.7443	0	14.5052	12.0587	11.8331	7.5632	1.755	0	0	3.5761	0.9635	5.9826	0	0.9635	9.9064	0	6.5636	0	1.7075	0.5608
TCGA-63-A5MN-01	1	345	0.215584	2	13.7522	7.9797	10.4315	3.7431	17.2486	10.4152	7.3542	7.7602	7.8915	9.0191	13.2649	0	0	11.7998	10.9231	11.0796	7.2208	2.359	6.303	11.7066	10.9391	8.8258	5.928	2.6235	6.0227	3.8503	1.0233	15.1667	11.8905	11.1751	8.5096	0.6006	0	0	3.1283	1.0233	7.128	0	3.6274	11.0553	0.6006	9.0959	0	3.775	0
TCGA-94-8490-01	1	153	0.215847	2	11.0273	9.7062	8.8848	0.5021	16.5669	10.3148	8.0359	8.7601	7.6074	7.4096	13.7595	0	0	11.7372	11.195	10.4159	9.223	5.7626	4.4746	11.7056	11.5813	9.7431	6.9374	0	5.2018	0.5021	0	14.1886	12.2465	10.2502	6.1229	1.1693	0	0	6.5712	1.1693	5.9296	0.5021	0.5021	8.6552	0	5.9684	0	1.0203	0.5021
TCGA-94-8035-01	0	122	0.215861	2	11.8694	9.5671	10.0829	1.778	17.0096	10.8593	7.9102	9.3142	8.2898	8.274	12.8517	0	0	12.1133	11.8389	10.2953	6.5138	2.289	6.5214	11.4809	11.6468	9.7451	7.1636	0.5713	4.6328	1.9692	6.6803	14.3979	12.7309	11.6674	6.866	3.8684	0.9795	0	1.5576	0	7.207	0.5713	2.138	8.9246	0.5713	8.956	0	2.8846	0.5713
TCGA-22-5472-01	1	1975	0.216676	2	15.0823	7.8545	9.6565	1.4531	15.6523	11.1229	3.3273	9.1442	7.5002	9.8269	12.7913	0.4304	0	12.2327	10.9001	8.2906	7.2165	7.9929	7.7629	11.548	11.5544	9.1415	11.3533	3.3764	5.2152	5.5185	9.1038	15.0553	12.3427	11.1494	7.5113	2.8593	0	0	2.3704	0.4304	8.499	1.4531	5.0127	10.0414	0	7.5439	1.2572	1.6255	2.8593
TCGA-96-8169-01	1	557	0.216751	2	13.1568	8.8345	9.1507	2.0196	16.8678	10.6692	6.6911	8.1952	7.5986	8.5617	13.4589	0	0	12.2806	10.9087	10.3319	8.7359	7.4647	6.3766	12.1378	11.6952	9.1035	8.3263	0.8186	6.784	3.6822	5.3337	14.0167	12.304	11.8453	7.6406	4.3285	0	0	0.8186	1.1013	7.2997	0	3.3986	10.1896	0.8186	8.5337	0.4665	1.7118	0.8186
TCGA-J1-A4AH-01	0	581	0.216834	2	11.2575	8.8618	9.8279	2.6705	16.5632	10.7603	6.4258	7.851	8.9635	7.1348	13.0337	1.4797	0	11.7632	12.0983	11.2427	9.2635	4.0959	3.9365	10.92	11.5404	8.859	6.0892	0	6.648	1.4797	1.881	13.4091	11.8153	11.7164	9.8108	2.1947	0	0	4.0184	0.9218	6.3167	0	3.4382	8.3941	0	6.5686	0	3.3087	0
TCGA-77-8130-01	0	4765	0.217488	2	12.5658	7.0447	9.7474	4.6128	17.7123	9.617	8.0213	8.0285	6.296	8.748	12.7366	0	0	12.4135	11.4084	14.4827	6.7449	3.2441	8.0746	11.2284	11.8196	8.5211	5.5023	0.7241	6.7796	5.1518	3.0305	15.003	12.7325	11.9137	8.6877	1.204	0	0	3.8112	0.7241	5.9146	0	2.0907	12.0334	0	10.3718	0	2.3114	3.6706
TCGA-63-A5MW-01	0	1639	0.217513	2	12.8332	9.1196	9.2307	6.6849	16.0994	10.269	7.2732	8.9376	9.6202	9.247	12.654	3.122	0	11.0802	11.7283	9.1879	8.1299	5.7457	4.2135	10.9917	11.3505	8.4241	6.9122	0.8924	5.351	6.2785	0	14.3246	11.4249	11.3395	10.6883	1.4396	0	0.8924	5.4247	1.1918	9.2742	0	6.7263	10.6913	1.651	7.2812	1.651	3.3328	0.5141
TCGA-77-8008-01	1	2639	0.21858	2	13.1895	8.7976	10.4824	1.9926	15.8339	10.1576	6.5397	7.7694	7.5752	9.5006	13.3423	1.9926	0	12.0815	10.6967	10.9608	6.6196	4.9291	6.2633	11.3969	10.9118	9.5364	5.2881	1.4089	4.1871	6.4552	1.5784	15.5447	11.8254	11.761	9.8268	1.5784	0	0	1.9926	0	6.9011	1.2168	3.6914	13.3124	0.4126	9.5332	0.4126	2.4391	0.733
TCGA-22-5479-01	1	2625	0.218863	2	12.6134	9.9344	10.7547	1.8732	16.9014	9.3511	5.9185	9.2134	7.2388	8.543	13.4683	0	1.6868	11.8926	13.1912	10.3213	9.5246	4.8998	6.0975	10.9647	11.5197	9.5393	5.3401	0.9167	5.9499	2.8509	0	13.8946	11.8181	11.2271	10.3357	1.6868	0	0	2.3205	0	6.3142	0.53	4.1593	9.9635	0	7.5706	0.9167	3.0885	1.6868
TCGA-XC-AA0X-01	1	6	0.219591	2	13.8441	9.4862	9.7933	2.0468	16.3543	10.5614	5.9799	8.331	8.1063	9.4777	12.9115	0.606	0	11.6274	11.3189	10.4289	8.4607	6.2412	7.882	11.3593	11.4581	9.8409	11.1415	2.3718	5.8024	4.1879	5.5201	15.3862	11.9489	13.0812	9.2344	0.606	0	0	3.4486	0.606	6.4537	1.0314	4.3068	9.2155	0	11.3761	0	4.2842	1.852
TCGA-56-A5DS-01	0	8	0.219984	2	13.4229	9.264	9.0245	2.3225	15.9379	10.44	7.1454	9.1967	7.5399	8.427	12.7389	0	0	11.3874	11.234	8.7689	7.2722	5.427	7.6264	11.4548	11.2587	8.8304	7.5006	1.3224	6.0231	3.393	1.8079	14.748	12.209	11.2669	7.8016	1.0004	0	0	3.0006	0	6.4845	0.5853	4.1706	9.8209	0	8.9121	0.5853	3.0957	0
TCGA-43-5670-01	0	849	0.220389	2	11.7679	7.9035	8.8363	3.5107	16.4928	11.119	7.2976	8.6621	8.3224	6.9706	12.7949	0	0	11.5321	11.6357	8.8918	6.6638	6.3518	8.3934	11.1913	11.6159	9.106	6.8	0	4.0053	2.0796	0	15.0709	11.5257	12.3573	5.9447	1.0536	4.9261	0	2.0796	0.4421	7.1705	0.4421	2.4067	9.475	1.2834	11.4177	0	2.5931	0
TCGA-22-5482-01	1	357	0.220578	2	11.3276	8.3856	8.8483	0.392	16.1987	10.6669	7.5808	8.6528	7.2519	8.0505	12.2787	0	0	12.0924	11.4457	12.2901	8.546	4.0809	8.2172	11.219	11.4896	9.3719	5.2057	0	3.3738	2.5838	0.6999	14.6051	12.285	10.8067	7.8851	4.8473	0.392	0	1.1692	0	7.3628	0	2.0434	10.4363	0	8.5229	0	2.7571	0
TCGA-77-8156-01	0	1106	0.22126	2	14.1035	10.1883	10.4447	0.7226	15.5263	10.0885	5.8634	8.2693	7.8033	9.3867	12.8848	0	0.7226	11.5907	11.604	9.3755	8.9384	5.0382	5.0094	11.7495	11.3998	9.1397	5.7805	0.7226	5.4987	3.2407	0	13.4616	11.9231	10.885	8.4111	0.7226	0	0.7226	0	0	7.6247	1.2019	4.4467	10.5918	0	7.9993	0.7226	3.9894	1.8483
TCGA-63-5128-01	1	0	0.221367	2	12.4412	8.0684	9.7246	1.6745	16.9776	10.806	6.1965	8.0976	9.0804	8.1062	13.0938	7.6033	0	12.5158	12.4036	14.2892	8.0947	4.169	5.2372	11.4194	10.946	9.1475	5.3187	0.6304	2.696	2.5686	5.8163	15.1807	12.1351	11.3593	7.8562	0	0.6304	0	4.0783	0.6304	6.7309	0	2.696	9.7283	0.6304	10.2492	0	2.2307	0.6304
TCGA-22-5477-01	1	1346	0.2218	2	12.8663	9.8839	9.7888	1.356	15.7425	11.5654	7.5776	8.935	9.2059	8.6165	12.945	0.604	0	13.056	13.2681	10.2874	9.127	4.7684	5.1099	11.1868	10.5523	8.938	8.4548	0.3333	3.9834	2.2139	5.1099	13.7643	11.5267	11.2766	10.7438	4.4111	0	0	7.678	0	9.589	0.604	3.1372	8.1141	0.3333	5.6698	0.604	1.8012	0.604
TCGA-85-8352-01	1	161	0.222195	2	10.5322	10.3586	9.7658	2.6405	17.3071	10.205	6.2405	7.4804	9.6278	6.9546	13.6082	0	1.2072	12.212	11.2921	10.5779	6.9647	2.3006	1.2072	11.0949	11.431	9.5358	5.6774	0.905	4.6932	0.905	0	12.626	10.9734	11.5665	10.5939	0.905	0	0	4.6183	0	2.5359	0	4.8758	6.7359	0.905	8.9071	0	1.6337	0
TCGA-MF-A522-01	1	360	0.222404	2	9.3482	9.9082	8.6814	0.89	16.1141	10.1592	5.2843	7.6082	8.198	5.9039	13.6452	0.5126	0	12.5389	13.1591	10.6667	7.6301	6.1663	5.8082	11.2364	12.4394	8.3641	2.9683	0.5126	3.2528	1.9951	0	13.2826	11.8146	10.8392	10.8118	7.9343	0.5126	0	0.89	0	4.801	0.5126	0.5126	7.991	1.189	7.2112	0	2.0481	0
TCGA-33-AASI-01	1	1344	0.222682	2	12.4958	6.2883	8.6683	3.1139	16.2837	10.3751	6.0398	7.8126	8.2523	8.1181	13.5124	0	0	12.0158	10.981	7.0025	8.6931	5.5708	3.7408	12.4663	11.6091	10.3897	6.7417	1.123	4.956	0.6681	3.1139	13.6585	13.1394	11.9864	6.4132	2.1808	0	0	6.5555	0.6681	4.4727	0	3.0122	8.3309	0.6681	9.9041	0	3.4409	0
TCGA-NC-A5HM-01	0	1212	0.223151	2	11.0976	7.2971	9.6266	1.6647	16.4081	9.8078	6.9749	8.4099	6.8917	7.398	12.7953	0	0	11.208	11.056	12.7416	7.944	6.9498	5.8437	11.079	12.724	9.5503	7.0654	0	6.0109	3.192	0.6254	14.2073	12.3254	10.924	7.7247	1.3939	0	0	3.4285	0	4.814	0.6254	2.6839	9.0558	1.3939	11.587	0	2.4053	0
TCGA-39-5021-01	1	2086	0.223508	2	12.489	10.4096	9.654	0	16.3796	9.5926	6.7196	8.8075	8.2739	8.4717	12.8908	0.601	1.024	12.1703	11.8984	10.2878	9.0796	3.2907	4.7463	11.0044	11.4276	9.0292	6.7267	0.601	6.4308	2.6248	3.0418	12.2838	11.4488	11.452	10.4052	1.6169	0	0.601	1.6169	1.3507	6.378	0	4.3307	10.092	0	7.1611	0.601	2.9827	0.601
TCGA-22-4609-01	1	291	0.223599	2	14.9137	9.5424	11.5069	1.0124	16.6447	10.6598	5.5478	8.9564	7.2373	9.7879	13.0567	1.8925	0.4213	11.6483	11.7495	9.5965	7.7548	4.8652	7.4368	11.4269	11.2441	9.5863	11.1949	2.0186	4.6087	5.0389	7.9415	15.7421	11.8701	11.1562	9.9702	1.0124	0	0	2.5229	0.4213	8.1279	1.0124	5.8144	10.7309	0	8.6479	0.7469	3.6601	2.3418
TCGA-34-8455-01	1	123	0.223759	2	14.1484	9.0967	9.5859	1.2858	16.9878	11.0894	7.0058	8.0892	7.9921	9.3677	12.9992	1.2858	0	12.0223	11.2031	11.0938	7.2111	7.069	7.154	12.4355	11.5686	9.309	7.7944	0	5.9515	4.4965	6.0591	15.3512	12.3151	11.122	8.4373	0.565	0	0	0.565	1.2858	6.3063	0.565	5.1504	9.9519	0	10.1124	1.9547	1.4416	0
TCGA-33-A5GW-01	1	9	0.224279	2	12.0578	8.3349	10.0798	1.7772	15.9633	10.8596	7.0768	9.0778	7.2752	8.0844	12.7906	0	0	12.1264	11.8001	12.176	6.4737	5.6166	8.2818	11.4236	11.818	8.9277	7.0131	0	4.1299	2.9629	4.6316	15.2521	12.2788	11.6202	6.2249	0.9789	0	0	4.3858	1.5568	4.1693	0	2.4248	7.7619	0	8.9938	0.5709	1.9966	0.5709
TCGA-90-A4ED-01	0	615	0.224793	2	15.3642	6.3817	8.6897	3.4322	16.7288	11.2698	7.484	10.1453	9.2498	8.6069	13.1221	0.6564	0.6564	11.1425	10.3496	9.4124	7.3272	1.1058	5.4473	11.628	11.6783	8.4422	8.4823	1.1058	4.8694	2.8752	0	14.7919	11.7274	11.6312	10.5618	1.1058	0	0	9.2055	0.6564	6.2784	0	4.0986	10.6683	0.6564	8.4612	0	3.0155	0
TCGA-33-A4WN-01	1	143	0.225409	2	12.0549	8.3354	9.9322	1.7655	15.4986	9.8682	7.2612	8.0736	7.302	7.4479	13.0301	1.585	0	12.1391	11.4488	11.3714	7.1839	6.5638	5.2095	11.1483	11.4657	8.9099	5.6837	0	5.9117	2.5361	2.5361	15.069	10.9386	11.5713	6.2743	0.848	0	0	1.585	0.4854	6.347	1.1375	2.9635	8.8234	0	7.4009	0	3.3651	2.5361
TCGA-22-5478-01	1	24	0.225957	2	13.4958	9.8981	9.7136	1.0377	16.5741	10.231	6.2483	9.0013	7.0568	8.7738	12.7746	0	0	11.8007	10.8879	11.4312	9.2106	7.2185	4.7859	11.4779	11.3786	9.0841	8.303	0.6102	8.6769	4.2403	3.8765	13.5924	12.4167	11.3953	7.7179	5.8279	0.3371	0	1.9618	0.3371	7.336	0.8397	4.8266	10.594	0.3371	10.5752	0.8397	3.1494	2.0561
TCGA-85-A510-01	0	482	0.226472	2	13.6572	6.1313	8.579	2.2838	16.483	9.8962	4.598	9.2333	9.0679	8.6778	12.7473	1.4106	0.6349	10.8701	10.5509	8.8257	5.2701	4.3468	5.8003	10.9079	11.8065	9.1332	10.4598	0	4.7539	4.5647	5.7419	11.8354	11.1476	15.2756	9.852	2.2838	0.6349	1.6831	1.4106	0	6.0004	0	10.0227	9.402	1.4106	7.4927	2.1099	1.9123	1.0742
TCGA-68-7755-01	0	83	0.227185	2	11.9843	9.0906	9.7295	1.1601	17.165	10.4807	5.6985	8.0826	7.897	8.607	12.4567	0	0.3881	11.5309	11.9374	10.8844	9.4547	3.9259	5.9923	11.5817	11.3664	9.5664	3.8963	0	3.4836	2.4931	1.1601	14.9193	12.3826	10.7569	7.5239	0	0	0	4.847	1.1601	7.4185	0.3881	1.7946	9.2328	0	8.4905	0.6936	1.8562	0
TCGA-77-7465-01	0	990	0.22755	2	12.1098	9.7073	10.0691	1.9308	15.962	10.6473	8.2012	9.1779	7.6108	8.4959	13.2146	0	0	12.3779	12.6148	9.0239	8.2554	3.9509	8.0628	10.5133	10.79	8.9402	7.1171	0	2.4383	4.1599	3.9879	12.356	11.0047	10.5089	9.9651	1.3825	0	0	2.9691	0.8509	7.0355	0.4873	4.9605	9.4482	0.4873	6.3815	0.4873	2.4669	0.4873
TCGA-90-7769-01	1	358	0.227943	2	10.7021	8.5085	9.6677	1.2792	16.8926	10.2745	5.4881	9.2543	8.2183	6.7068	12.1859	0.4402	0	11.771	11.7599	11.185	8.9558	3.8278	3.9985	10.9968	11.8459	9.6168	3.9327	0	3.0861	0.4402	0	14.7462	12.0223	11.5659	6.1189	0.7769	0	0	2.5837	0	6.2865	0	1.4771	7.621	0.7769	9.2459	0	1.4972	2.4952
TCGA-85-A4CN-01	0	1038	0.228111	2	12.3238	8.0105	10.2165	1.4581	16.6021	9.8078	6.8402	8.477	7.6327	8.973	12.8302	0	0.6622	11.9047	11.675	11.2707	9.1387	2.5008	4.0641	11.5268	11.5553	8.7743	5.096	0	5.3017	4.2956	0.6622	15.2095	11.9372	11.5108	8.901	0.6622	0	0	5.7858	0	6.4367	1.1143	2.1683	10.897	0.6622	8.5772	0	1.6604	1.1143
TCGA-63-7021-01	0	2142	0.230691	2	12.7156	7.711	9.5043	2.3312	16.5422	10.6225	6.5056	8.6855	7.5563	9.088	13.4338	1.9562	0	12.2659	11.5094	10.5927	8.3959	1.7243	6.8244	11.6383	11.5199	10.389	6.4965	1.7243	4.5875	4.2805	1.7243	15.7347	12.0282	11.3909	7.8687	1.7243	0	0	2.3312	1.1057	5.6092	0.6564	3.1803	11.1536	0.6564	9.7246	0	3.9995	0.6564
TCGA-33-AASD-01	1	3376	0.231366	2	9.816	6.2543	8.9413	2.7718	16.6966	10.8221	8.2676	8.4709	8.0309	7.1478	12.7183	0.5345	0	11.9315	11.4774	12.0195	5.4163	2.1977	6.6324	12.1535	11.8358	8.367	4.4046	0	5.461	2.3322	0.5345	15.0797	13.2012	11.2404	6.9527	1.8839	0	0	0.5345	0.5345	7.7625	0.9236	1.2298	9.1819	0.5345	7.7324	0	1.0969	0
TCGA-52-7809-01	1	166	0.231727	2	13.8076	10.242	8.7304	1.6192	15.1867	11.1427	6.4138	10.4522	10.2404	8.7115	13.2945	2.3629	0	11.9577	11.1031	6.6652	7.2827	4.9401	6.0044	11.3858	11.7868	9.8605	10.072	1.2517	5.9164	4.6137	8.6169	13.1638	11.9825	10.8741	9.6755	2.9186	0	0	3.3679	0.4279	7.5506	1.0257	4.2447	12.0036	1.0257	7.0693	0	2.4087	2.0384
TCGA-98-8021-01	1	937	0.231761	2	13.3196	8.4045	9.7108	2.1323	15.843	10.7167	7.6323	9.0968	8.2633	9.0773	13.0793	1.7031	0	11.9833	11.1667	10.4025	8.8979	5.7094	7.2441	11.5834	11.5913	8.7677	8.6287	0	6.28	3.5504	7.8023	15.4206	12.5648	10.9236	8.7394	1.7031	0	0	3.4793	0	7.5565	1.0895	4.3346	10.2269	0	8.5132	1.4287	2.675	0
TCGA-43-A56U-01	0	432	0.231844	2	14.3079	9.1546	9.1418	2.5919	15.7641	10.2871	7.478	8.4508	7.91	9.03	12.7367	0	0.7036	11.1367	10.6793	10.9812	8.0534	6.2201	8.8153	11.8305	11.0623	9.3141	7.0622	1.1746	6.1063	4.1164	2.5919	14.5978	11.7385	11.4633	8.2117	2.0507	0	0	1.529	1.1746	6.9272	1.1746	5.321	10.1325	2.2545	9.6585	2.0507	6.4038	0.7036
TCGA-NC-A5HP-01	1	770	0.231893	2	12.0292	8.1551	10.3173	3.906	15.9012	10.4963	7.2751	8.4443	7.9326	8.3344	13.0975	0	3.5788	12.1546	11.2182	10.018	8.3851	5.9359	5.5616	11.1167	11.7472	9.9531	8.2389	1.7795	5.0548	4.123	4.9451	15.4246	11.9196	11.8001	8.2818	1.4981	0	0	3.4239	0.6855	6.7061	1.1483	2.3945	11.2456	0	8.6935	0	2.6702	1.7795
TCGA-22-4613-01	1	358	0.232684	2	13.5068	10.6448	10.362	0	16.4714	10.7254	8.4278	8.7724	7.5593	8.0338	12.7739	1.4698	0	12.0627	11.4535	9.199	6.7677	5.2205	5.4125	11.3136	11.1708	9.4533	7.2257	1.8698	3.8353	2.4396	0	13.2372	11.7208	10.7322	7.7253	0.9146	0	0	2.1826	0	5.5551	0.9146	4.2249	8.9273	0	5.0382	0	2.6413	0
TCGA-22-5485-01	1	916	0.23312	2	13.3065	9.8661	9.9874	1.7152	16.1126	9.9159	4.7226	7.896	7.8414	9.1312	13.0187	1.7152	0	12.3324	11.3625	11.7629	7.908	4.2893	5.703	11.5875	12.5742	9.5982	9.5692	1.8355	5.6791	2.8061	5.8601	14.4139	12.269	12.3446	7.7079	3.5312	0	0	1.9465	1.0988	8.3668	0.8924	3.4202	9.2994	0.3622	8.5883	0.3622	2.0245	0.6516
TCGA-68-7757-01	1	211	0.233545	2	12.1114	9.4109	9.7957	2.6031	16.2737	10.5161	4.6356	8.8952	7.236	8.5954	12.6335	0.5923	1.0109	11.5021	10.9525	11.0737	7.7766	3.3416	4.8284	11.2854	11.6845	9.2276	6.7765	0	8.4543	4.6648	3.3416	14.3644	12.7574	11.0727	8.5056	5.0872	0	0	3.4121	0.5923	5.5912	0	4.8539	11.4381	0	7.9226	0	4.2946	0
TCGA-6A-AB49-01	1	0	0.233563	2	8.456	5.6347	9.418	1.6915	16.2394	9.0229	7.5484	7.5369	7.4476	6.0773	11.6451	0	0	11.4249	11.0489	10.9877	5.3882	4.2069	3.1979	11.3817	12.7269	8.7213	8.9811	0.4559	3.8459	0.4559	0.4559	13.6269	12.0024	10.8981	4.4223	1.0806	0	0	2.633	0	1.3142	0	0	8.7188	1.3142	9.9668	0	3.2763	0
TCGA-70-6723-01	1	375	0.234705	2	11.2581	8.7657	9.5937	1.0139	16.529	10.706	6.6531	8.666	8.9232	7.2491	14.061	0	0	11.8369	11.2927	11.0257	8.5658	3.726	4.8469	11.3884	10.7719	8.4942	4.5811	0.3275	4.1759	0	1.0139	15.1001	12.2387	10.219	9.3569	3.1538	0	0	0.5943	0	4.7271	0	0.8193	8.8486	0.3275	8.0761	0.3275	2.1424	0
TCGA-43-8116-01	1	358	0.234954	2	12.5636	10.156	8.9551	1.1184	16.0536	11.3329	7.4357	7.6818	8.7989	8.1576	13.1634	1.1184	0	11.76	12.641	8.6279	7.6611	3.4533	5.7308	12.5191	11.7066	9.5128	7.479	0.6649	4.1682	2.35	3.8546	14.6444	11.5937	11.7477	9.2174	0.6649	0	0	1.7407	0.6649	5.615	0.6649	3.9118	10.1071	0.6649	8.1397	0	3.3983	0.6649
TCGA-85-A4QQ-01	1	927	0.235085	2	10.5471	8.2459	9.6122	0.9264	16.8443	11.4411	8.9044	7.9863	7.8634	6.6184	12.6301	0	1.2331	12.1573	11.3013	9.6937	6.4354	3.1134	8.3331	11.8412	12.0832	7.529	5.2619	0	5.1566	1.2331	1.2331	15.1653	12.0968	11.5672	5.9491	1.701	2.9549	0	2.2023	0	3.447	0	1.4859	8.4076	1.2331	9.7633	0	3.1044	1.2331
TCGA-LA-A446-01	0	401	0.235255	2	12.3733	8.4419	9.325	2.1198	15.9478	9.9052	4.9789	7.4234	7.2519	8.1228	12.343	0	0.5042	11.9278	11.5156	11.6933	9.1299	5.0351	5.4484	11.4508	11.8243	9.9619	10.2997	0	4.5341	2.4857	5.542	14.3281	12.0362	13.2928	9.0051	1.9738	0	0	4.9401	0.5042	6.2455	0.5042	3.2904	8.4454	0.5042	7.8651	0	3.4491	1.173
TCGA-22-5491-01	1	1713	0.236247	2	11.4502	9.1911	9.256	1.7403	16.4632	10.6158	6.9497	9.2463	6.6842	7.6977	12.2568	0	2.4302	12.1118	12.2035	10.8543	8.5896	5.5971	8.9254	10.9649	11.5896	9.878	3.9932	0	5.2977	1.8614	1.118	13.62	11.7653	11.407	8.4505	5.2977	0	0	3.0042	1.118	5.8812	0.9091	1.7403	7.0771	0	6.6383	1.7403	2.0506	1.118
TCGA-58-A46N-01	0	910	0.23665	2	10.6463	9.0144	9.6195	1.9212	16.3182	9.2918	7.0241	8.556	7.5129	7.203	13.1022	0	0	11.9243	11.7858	11.5433	7.656	5.3883	3.9008	11.0674	11.5801	8.6391	5.5544	0.948	3.0761	0	0	13.8668	12.5554	11.743	9.547	0.5505	0	0	4.1094	0.5505	5.3883	0	0.948	7.7617	0.5505	10.2593	0	0.6564	0
TCGA-56-7223-01	0	442	0.236712	2	11.8777	10.578	9.1266	2.6253	15.8545	9.8992	6.1456	8.7948	9.5223	7.616	13.4952	6.6668	5.5243	12.0749	11.4215	10.2174	8.8184	4.3188	2.5209	10.4688	10.9334	8.7209	6.395	0.2814	7.7946	2.8139	0.7192	11.9643	11.1399	11.2928	10.9254	4.1541	8.7068	0.2814	3.948	0.2814	6.0874	0	3.7543	8.1247	1.1969	5.4409	0	1.498	0.5168
TCGA-77-6843-01	0	2224	0.236829	2	12.2782	11.0236	8.7309	1.6867	15.9503	10.3742	6.1791	8.6262	8.9719	8.1552	13.3599	3.0952	0	12.5222	11.7326	9.4049	10.1864	3.3675	4.8112	10.8137	11.0794	9.1402	6.2226	0	5.4318	3.2377	2.0381	13.76	11.06	12.8878	11.2516	6.214	0.53	0	1.8731	0.53	4.0082	0.9166	1.4727	8.4616	0.53	7.1331	0	1.8555	0
TCGA-96-7544-01	1	2160	0.237382	2	13.5259	10.9577	11.4306	2.3721	15.2729	10.8728	8.9205	9.8939	7.7065	8.8348	13.0838	1.1923	7.2015	11.8737	11.9054	9.7878	8.9032	6.1375	7.8257	11.1786	11.6151	8.8019	3.792	0.402	5.9251	4.4518	2.8288	15.3874	11.8766	10.531	8.5544	2.692	0	0	1.5498	0	8.8659	1.1923	5.8786	9.9638	0	6.1506	1.5498	1.8503	3.3214
TCGA-98-A53A-01	0	552	0.239513	2	12.0772	7.4677	8.7831	2.3025	15.8191	10.0998	6.9646	8.5941	9.6023	8.6015	12.9887	3.5627	0.5769	12.4864	11.6477	10.2692	7.7407	3.8353	3.5627	11.9908	11.303	8.8165	7.6728	0	3.7324	2.7865	0.5769	13.4325	11.6352	12.4694	8.5569	1.3074	0.9879	0	4.2623	0	8.207	0	3.5014	9.4676	0	7.0203	0.9879	2.9957	0.5769
TCGA-39-5035-01	0	2080	0.239615	2	12.9524	8.7294	9.1981	1.3977	16.5438	10.8375	5.6763	8.2401	7.4042	8.2112	12.9246	0	0	12.3945	10.8969	10.3281	5.6134	7.0833	5.8362	11.3418	12.1065	9.0036	7.7566	1.0634	6.2824	2.8062	0.6276	14.0951	11.0231	11.4514	7.3522	1.6689	0	0	1.6689	0	11.2988	0	4.3659	10.923	0.6276	9.3383	0	4.1049	0
TCGA-98-8022-01	1	933	0.239931	2	14.752	7.077	7.9668	2.9513	16.2466	11.3273	7.4267	8.4753	8.2891	9.0851	12.7509	0.7428	0	11.9263	10.5701	10.4647	6.8431	6.1641	5.9292	11.696	11.4501	8.9124	10.616	0	6.4351	4.7328	7.731	13.8792	11.9253	11.8889	8.662	3.0717	0	0	2.3336	0.7428	8.2577	0	3.9205	10.7758	1.2308	7.5037	1.2308	2.5564	2.6753
TCGA-43-8115-01	0	407	0.240574	2	13.5975	10.7794	9.6569	4.3901	15.7376	10.078	6.1529	8.4978	8.0813	9.6874	13.2959	0.6226	0	11.5616	11.215	9.3732	8.2104	3.4214	5.1731	11.8025	10.9939	9.0958	6.2685	1.389	4.7205	4.5973	0.6226	14.7083	12.292	11.3223	9.7284	0	1.0561	0	2.9023	0.6226	8.1541	1.8869	5.0609	11.1325	1.0561	7.9614	1.389	3.2388	1.0561
TCGA-56-7730-01	1	198	0.240771	2	12.6991	8.3986	9.0196	1.7131	16.8321	10.6637	4.6322	8.2142	8.8069	7.8351	12.9879	1.0091	0	11.6646	12.0452	12.3131	9.0748	5.2657	4.7989	10.8396	11.6113	8.9348	10.5726	1.3329	4.3393	3.2643	6.1829	13.1976	12.6971	10.8961	9.1023	0.5911	0	0	3.2643	0.8152	5.073	0.3256	2.823	8.0069	0.8152	9.3128	0.3256	1.5654	0.3256
TCGA-43-A56V-01	0	366	0.242954	2	12.4364	8.727	10.5823	1.839	16.6798	9.7306	7.8545	8.734	7.0268	7.8894	12.5969	0.5998	0.5998	11.4235	13.1173	11.785	7.8187	6.8251	7.0827	11.1572	11.8365	8.8023	6.575	0	5.1927	2.4956	3.5639	14.5554	12.7541	11.5132	9.9075	0	0.5998	0	0.5998	0	5.2524	0	4.5016	8.8801	1.6145	9.5977	1.0223	2.6914	0.5998
TCGA-77-7140-01	1	632	0.243389	2	11.2042	8.8937	10.1734	1.321	16.5189	9.4017	7.4341	9.294	7.8727	8.0605	12.6025	0	0	13.2107	12.7621	12.2677	6.711	4.8994	3.3736	10.3736	10.993	9.6983	2.1281	0	5.2793	3.4249	0.459	13.7769	12.1612	10.4428	9.843	1.0866	0	0	0	0	7.6594	0	2.2467	10.5938	0	7.5454	0	0.5504	0
TCGA-63-A5MI-01	0	1784	0.243963	2	11.7008	9.7969	11.5721	2.4254	16.1695	10.316	7.7349	9.19	8.427	6.8343	12.4936	0	0	11.4164	11.7738	10.083	6.3839	4.7958	4.905	10.9888	11.0092	9.844	6.045	0	2.5651	2.9179	5.031	15.1592	12.1054	11.7375	7.2514	7.3122	1.4002	0.6289	1.0655	0.6289	5.7404	0	3.1128	9.4203	1.4002	9.7307	0.6289	1.8286	0
TCGA-37-5819-01	0	103	0.244558	2	13.3078	9.0902	9.6545	3.3857	17.4706	11.2137	2.2572	8.5764	7.7405	9.2	12.6476	0	0	11.9349	11.424	9.0486	8.0493	1.329	3.8311	11.4478	12.1269	9.1624	4.201	0.4627	10.3485	4.5191	0	10.6117	11.5311	12.252	9.8574	4.7595	0	0	2.8174	4.201	6.606	0.4627	5.9245	10.0447	7.9111	9.4419	2.1384	2.2412	0.8124
TCGA-39-5027-01	0	3108	0.244931	2	10.7165	9.6593	9.0749	0.9243	16.6127	10.7083	7.1612	9.4859	8.2328	7.3635	12.7274	0	0	11.8538	12.114	10.8937	9.8691	4.879	5.2519	11.0751	11.6319	9.5033	8.8862	0	4.416	1.3197	6.0494	13.4119	12.2431	11.2921	8.9311	5.8241	0	0	2.8041	0	5.2631	0	1.3197	7.6307	1.1355	7.8279	0	0	0
TCGA-77-6845-01	1	708	0.245576	2	12.6278	8.19	9.0867	2.8627	16.4482	10.694	3.6033	8.8478	8.3726	8.6555	12.801	1.2595	0	12.1111	10.975	12.5567	8.8598	7.5015	3.4735	11.1367	10.9961	8.8369	7.0297	0	2.8627	2.1653	5.2722	14.5038	12.9818	12.7505	6.4787	0.7631	0	0	2.7174	1.4556	3.9671	0	3.0565	9.2292	0.4315	9.713	0	1.8921	0.4315
TCGA-21-5782-01	1	962	0.246972	2	13.1991	8.503	9.9111	3.7398	16.575	10.9321	7.4891	8.775	8.3868	9.1103	12.7353	0	4.8056	12.1044	11.6749	10.8137	8.377	5.3336	7.3667	12.3443	12.224	9.1191	7.3959	0	6.4515	5.0206	4.0644	14.742	12.9652	11.7507	8.3274	7.9289	3.1482	0	2.9526	1.6992	6.3754	2.7264	5.0697	11.5996	3.4741	11.2131	2.458	2.94	3.4741
TCGA-98-A53B-01	0	61	0.247666	2	13.8983	8.4868	9.7062	2.4506	15.7451	10.7882	7.3219	8.4075	8.0001	9.0983	12.7707	0	0.9209	11.2987	11.3291	10.4062	8.2364	6.7811	5.7227	11.6066	11.7478	9.5456	10.5766	2.3276	6.2229	4.4879	7.8237	15.1531	12.0327	13.0917	7.5139	0	0	0	3.4364	0.9209	6.8883	1.4785	4.4879	10.3181	0.5327	8.5328	0	3.0504	0.9209
TCGA-63-7020-01	0	2133	0.248236	2	13.2848	8.9732	9.4722	3.0052	15.8358	10.7155	6.6071	8.6612	7.5805	8.8428	13.3026	0	0.7128	11.4648	11.7831	12.5586	7.7908	6.4889	7.3958	11.8999	12.5574	9.0148	8.3638	0	6.1295	3.2183	4.7311	15.6514	12.694	12.0492	8.2744	1.1877	0	0	1.5444	1.5444	7.0856	2.6116	3.5683	9.6854	0	9.8332	0.7128	1.3877	1.1877
TCGA-43-6770-01	0	653	0.250106	2	13.8309	9.7732	9.7684	0.7879	16.895	10.1065	5.5174	8.6478	8.0137	9.3732	13.0824	1.8735	0	11.9794	11.7787	12.4994	8.182	4.1066	5.8857	11.2235	11.5661	9.2773	6.3599	0.7879	3.6856	3.739	5.683	14.8098	12.5194	10.7362	8.7689	3.6303	0	0	4.8626	1.2946	7.1319	0.9773	3.4818	10.7333	0.5699	9.1416	0	2.8558	0
TCGA-85-A5B5-01	0	111	0.250946	2	11.7716	9.608	9.3034	3.8465	16.8089	10.2011	4.8612	7.9839	8.1356	7.7289	12.5264	0	0	11.1896	10.5731	11.6831	6.9448	2.7253	3.8465	10.4618	12.0556	8.5471	6.8454	0	7.0519	1.4474	2.6279	13.4065	12.0926	11.2672	10.1695	0.8981	0	0	3.0601	0	5.9813	0.8981	2.2887	8.8535	1.6594	7.8033	0.8981	3.8782	2.6279
TCGA-NC-A5HI-01	0	1743	0.251106	2	10.838	10.5388	9.9296	2.8742	15.87	10.2456	7.9433	8.947	7.6341	7.109	12.5295	0	0	11.0523	11.4936	10.6486	7.2783	3.6735	5.966	11.5324	11.7263	8.6038	8.1934	0.5383	2.3422	0.9295	0	14.2763	12.5951	11.2217	6.4716	7.3797	0	0	7.8531	0	4.1848	0.9295	2.4654	7.5941	1.2369	8.773	0.5383	2.8937	1.4901
TCGA-77-8145-01	1	212	0.252938	2	12.5789	9.4137	9.2946	2.9544	16.2798	10.1129	6.6998	9.6258	6.6278	8.7584	13.2418	0.8828	0	11.7271	11.0917	12.6012	9.5644	5.6664	4.0903	11.2248	11.8529	8.5338	6.6998	0.8828	5.8252	5.1192	3.1035	14.7992	12.3541	11.8333	8.5106	2.6001	0	0	2.1294	0.8828	6.3429	0	4.1601	12.1426	0.8828	11.5472	0	2.2824	0
TCGA-NC-A5HH-01	0	37	0.253159	2	11.6087	9.0671	9.5311	2.5472	16.977	11.1515	8.3976	11.3151	9.2934	8.1346	12.5198	1.5548	0	12.0053	11.3748	8.3789	6.4227	4.2049	2.1347	11.7115	11.629	9.2967	5.7236	0	1.7751	4.6003	0	13.3043	11.9918	11.8003	5.348	0.57	0.57	0	0	0.57	6.3127	0	1.5548	9.3735	1.2948	9.0852	0.57	2.7405	0
TCGA-77-A5G3-01	0	4570	0.254167	2	11.4304	9.8068	10.3533	2.5091	17.1842	10.9097	6.9626	9.3824	8.2064	7.5987	12.6733	0	0	11.4192	12.2053	10.7213	8.7925	1.6476	3.5442	10.8609	11.2254	10.5021	5.7176	0	2.6134	2.5091	1.4364	14.9489	12.0797	11.538	10.1364	0	0	0	7.2522	0	5.4341	0	1.9951	9.6285	0.89	5.9741	0	2.6134	0.5126
TCGA-33-AAS8-01	1	1114	0.257024	2	11.0728	9.3433	11.0903	2.1801	16.2028	9.9672	6.8663	8.2619	7.8014	7.5595	12.5239	0	0	11.9695	11.8521	11.7478	7.7813	2.6549	4.8265	11.4868	11.7278	9.3896	7.1255	0	5.4825	1.2169	4.7808	14.2185	12.0402	11.5918	10.3348	10.8506	0	0	1.4678	0	4.7808	0	1.2169	7.7667	2.3143	8.5641	0.913	3.2424	0
TCGA-39-5037-01	0	1690	0.259241	2	9.4602	8.6281	9.3409	1.171	16.3383	9.6071	5.6859	7.9853	8.6051	5.6504	12.4279	0.503	0	11.662	11.0709	10.6409	8.3542	2.1169	5.1883	11.1188	11.5582	10.1705	7.4055	0	3.0165	1.6257	6.1173	12.4104	11.5949	10.5471	8.6387	0	0	0	1.8086	0.503	6.955	0.503	0.8753	6.037	0.503	7.7314	0	2.7484	0
TCGA-39-5029-01	1	740	0.259684	2	12.8274	7.7686	9.2016	0.474	16.4231	10.1209	8.722	8.0097	8.5213	8.5797	12.2586	0.8303	1.3539	11.877	11.0876	11.627	6.2271	6.3001	6.7441	11.8307	12.383	8.341	9.5704	1.7372	7.2174	3.7069	3.9802	15.1537	12.7247	11.6514	7.6919	1.3539	0	0	0.474	1.1157	5.5029	1.5583	4.1478	9.864	0.474	8.9365	1.1157	3.5471	2.2898
TCGA-77-8140-01	0	351	0.259942	2	12.8854	8.7713	8.9679	1.7009	16.2133	10.672	8.2234	8.5262	9.1196	7.737	12.622	0	0	11.8088	11.4151	9.4549	8.906	6.708	6.1904	11.7076	11.6081	9.7243	7.6098	0.8076	4.5552	2.9548	5.4269	14.4838	11.346	11.769	6.2767	2.0005	0	0	0	0.8076	7.0801	0	3.088	8.7564	0.8076	6.5203	0	1.8996	0.8076
TCGA-94-7557-01	1	5	0.260834	2	12.8955	8.0605	9.1363	2.0496	15.4974	10.7891	7.4612	8.3938	8.3459	8.3925	13.6598	0	0	12.324	11.3345	9.0458	7.878	6.1629	4.0065	11.5569	11.66	9.4263	6.8609	0.9575	4.4619	5.5401	3.978	14.2025	11.2258	11.4748	8.3361	0	0	0	1.9358	0.9575	5.7055	0.394	3.7613	9.9209	0.394	7.6262	0.394	2.5549	1.1738
TCGA-LA-A7SW-01	0	408	0.261036	2	11.1935	10.058	10.3561	3.9026	16.0951	9.6469	8.1936	7.8777	8.8866	8.2463	12.7543	2.1664	0	12.2989	11.5203	8.1763	8.2128	5.5482	7.3851	11.8618	12.7008	9.9271	7.4513	0.5222	4.4261	1.2068	2.1664	14.5061	12.3915	13.8037	8.7413	0	0	0	3.0728	0	8.0105	2.4225	3.9026	8.9805	0.5222	7.8857	1.4565	2.6993	0.9047
TCGA-56-A5DR-01	0	4	0.261562	2	11.6414	6.4454	9.3098	2.1866	14.9965	10.3426	8.6073	7.2769	8.491	7.8097	13.0668	0.9169	0	11.7533	12.0583	8.2598	6.7786	6.3066	4.7176	12.3519	11.8609	9.7984	6.5171	0	3.5431	2.4437	1.8735	14.1049	12.4291	11.8041	6.8189	0	0	0	2.8513	0	5.1188	0	3.6491	9.9518	0	6.8854	0	0.6287	0
TCGA-85-7843-01	0	35	0.262817	2	13.0723	9.4876	9.9362	0.6569	16.8226	10.256	7.0992	7.3339	8.4426	8.8938	12.056	2.3326	1.8461	11.4013	10.8871	10.7552	7.4786	6.8443	7.6887	11.6543	11.861	9.3535	5.6774	0.6569	5.7488	3.5799	0.3656	15.3282	12.7969	11.0092	8.3513	0	0.3656	0	1.1067	0.3656	7.6705	0.6569	4.6401	10.6311	0	9.4695	0.6569	3.0544	4.6063
TCGA-56-8308-01	0	517	0.264277	2	13.4577	8.9437	9.3613	1.1031	16.6711	10.8475	7.7643	9.4704	8.6926	9.3243	13.3634	0.6545	0	11.5961	11.3168	11.2683	9.1603	4.8063	5.6043	11.7688	11.1049	9.137	7.599	0.6545	4.2757	3.0811	4.3179	14.9051	12.0039	11.9428	8.2429	4.3179	0	0	6.2076	1.4448	6.3565	0	3.2647	10.4977	1.1031	9.2101	0	1.9023	0
TCGA-22-4593-01	1	1067	0.265329	2	13.1944	9.5879	10.2409	1.0463	16.7087	11.4508	6.3284	9.0009	8.956	9.0313	12.6936	1.7642	0	12.1641	11.7703	8.5266	5.6967	4.9336	3.4042	11.4465	12.0347	9.4946	4.5791	0	4.9951	5.2983	1.0463	15.5977	12.3787	11.5593	8.8367	3.1248	0	0	3.0801	1.3773	7.9062	0.616	5.2486	11.0955	0.3406	7.8373	0.3406	1.7159	0.3406
TCGA-37-A5EN-01	0	660	0.265495	2	11.9514	10.0424	10.2369	2.8931	16.1812	10.9556	6.5078	9.089	8.78	7.9257	12.5375	0	3.4594	11.6446	10.9342	8.1671	8.9604	4	3.6356	11.2026	11.572	9.5151	5.8965	1.2801	5.4311	1.2801	0.7776	13.6085	11.8927	10.5586	10.5007	1.2801	0	0	5.7511	0.7776	5.501	0	2.8931	8.2302	0.7776	6.8931	1.2801	2.2239	3.5502
TCGA-77-A5G7-01	1	180	0.2669	2	11.9015	9.3671	8.0298	1.1729	16.2197	10.1448	7.4801	8.79	8.5455	7.9108	11.9456	0	0	10.9506	11.5186	9.4471	7.4285	4.0604	6.5619	11.1875	12.1657	9.9897	8.8204	0.7026	3.0922	4.3089	4.1136	13.5692	11.4795	12.0402	6.3998	0	0	0	2.5895	0	6.0901	0	3.3799	8.1237	1.1729	7.8296	0.7026	2.2804	1.5271
TCGA-63-A5MH-01	0	2026	0.268034	2	10.7669	9.1042	9.5299	2.6501	15.8274	9.9988	7.5245	7.6586	7.7604	7.5368	13.6018	0.6114	0.6114	11.2704	11.1549	9.9936	9.3538	2.7665	5.5997	10.5019	10.7717	9.47	5.9094	0	1.8633	1.6373	4.2027	12.9365	11.3399	11.3337	6.5199	5.0978	2.0587	0	4.0731	1.0394	5.0978	0.6114	2.3845	10.7212	1.0394	8.9325	0	1.2493	2.2308
TCGA-NC-A5HF-01	1	138	0.272411	2	11.5657	7.1749	8.6919	2.166	15.9255	10.3743	8.6745	8.3591	8.0034	7.3393	11.9717	2.3179	0	11.6462	11.0329	10.2947	7.9694	5.7764	7.3525	12.0973	11.9028	7.8561	8.8514	0	4.9951	0.9975	7.4213	15.908	12.545	11.3921	7.3613	0	0	0	1.8038	0.5833	3.9953	0	2.3179	9.9644	0	9.8738	0.9975	3.2645	0
TCGA-58-8392-01	1	501	0.272618	2	12.1847	8.5888	9.7898	1.8137	15.7453	10.8823	6.5493	9.3982	8.6137	8.3705	12.4339	0	0	11.7054	11.5838	10.2459	7.821	4.511	4.6134	11.1992	11.1829	9.3256	8.705	0	3.5729	1.9763	6.449	14.1096	12.1969	12.405	8.3297	0.5051	0.5051	0	3.5212	1.1749	6.2085	0	2.4884	8.8497	0.8785	8.7151	0	1.6305	0
TCGA-58-8390-01	0	911	0.274009	2	12.6798	9.0397	9.1987	1.1991	16.4268	11.4788	7.4195	9.5358	8.408	9.3677	13.6471	1.4478	0	11.3927	11.1197	8.6797	8.8173	5.6509	6.7038	11.6848	11.6886	8.9341	7.5714	0	4.5786	2.984	4.1921	14.7646	11.6617	11.5134	7.3864	2.8171	2.9029	0	3.2028	0	6.9605	0	1.6598	10.6599	0	5.8368	0	1.8551	3.6626
TCGA-85-8354-01	1	995	0.274065	2	12.0989	9.51	8.9514	0.6021	15.995	10.3168	6.8316	8.5916	8.8755	7.6651	12.7012	1.3525	0	11.556	12.3778	12.2354	8.2889	3.5699	4.5403	11.9388	11.999	9.5018	8.1192	0	2.3626	2.2095	4.1771	14.1768	11.9295	11.6559	5.9446	0	0	0	0	0.6021	4.296	0.6021	3.0444	9.142	0.6021	10.2336	0.6021	2.4265	0.6021
TCGA-98-8020-01	0	84	0.27604	2	13.3662	8.4566	9.6693	2.4336	16.8584	9.6704	8.137	7.4581	8.3383	8.9902	12.9162	0	0	11.5968	11.1818	9.1425	6.456	3.6948	8.404	12.9762	12.305	10.1691	8.4695	1.5295	6.4034	3.2935	7.9625	15.3189	12.3722	11.5241	8.6565	0	0	0	0.7039	0	6.3709	0	4.4433	10.6208	0	11.3442	0	4.4917	0
TCGA-77-8153-01	0	1992	0.277423	2	10.719	8.3903	9.3304	0	16.6277	10.3037	6.8573	9.0382	8.1312	7.2868	12.2831	0	0	11.8525	11.3019	12.0592	7.499	4.3271	5.4179	11.9967	11.5028	9.962	5.9974	0	3.3615	1.6144	2.0331	14.5421	12.8303	10.6742	7.3244	1.0221	0	0	3.1263	0	5.8113	0	1.8389	8.6419	1.0221	8.4014	0	2.5887	0.5998
TCGA-56-6546-01	1	0	0.281326	2	13.7908	9.8989	10.1894	2.3586	16.705	10.6935	3.2106	8.5908	9.7	9.4178	13.1425	0.9143	1.3071	11.5165	11.6157	10.6001	7.0078	3.5742	5.5365	10.8711	11.9062	9.5508	8.3525	0.3728	5.7882	4.0557	5.1736	13.4391	11.7723	11.8289	7.899	3.9768	0	0	1.3071	1.3071	8.2584	0.3728	5.6254	10.9444	0.9143	8.573	0.9143	3.646	0.9143
TCGA-77-8150-01	1	1655	0.284582	2	12.4723	8.3595	10.4504	1.819	15.8013	10.6879	6.4424	7.8912	7.694	8.8843	12.3445	0	0	11.1071	10.3837	12.0172	7.694	3.3001	5.0819	11.3332	11.3486	9.8944	6.8267	0	2.2608	1.819	1.179	13.4463	12.3449	11.1968	10.8859	1.179	0	0	7.6762	0	5.9468	0	2.2608	9.3348	1.819	7.4654	0	3.0783	0
TCGA-37-A5EM-01	0	867	0.285762	2	13.0573	8.565	9.1035	2.5031	16.3127	10.1132	7.1211	8.2414	8.365	9.2666	13.0856	0.5528	0	12.1369	10.9677	10.3349	8.7795	2.9139	6.862	11.9033	12.0449	8.9994	5.5756	1.2635	6.1787	4.2637	0	14.5934	11.7072	11.3481	8.7687	0.5528	0	0	3.862	0	6.7287	1.2635	4.9487	11.2941	1.7375	7.5054	0.9514	3.2868	3.9076
TCGA-63-7023-01	0	1682	0.287162	2	11.8008	10.8534	9.2633	2.5205	15.3451	10.5544	7.4384	8.5554	9.1391	7.5151	13.4739	0	0	11.8408	12.9322	8.1869	10.0091	5.8661	4.7579	11.5657	11.7175	10.5494	7.9477	0.9616	3.2521	2.5205	2.6349	12.2908	11.1669	10.4884	9.4282	0.9616	0	0	3.3889	0.5595	6.4545	1.2758	3.101	8.057	0.5595	5.794	0.5595	1.4485	1.2758
TCGA-56-8082-01	0	455	0.290199	2	11.5219	9.5024	9.6093	2.2389	16.0449	10.6948	8.5749	8.9846	8.1653	7.965	13.1941	5.8069	0	11.935	11.5183	10.6034	6.4495	6.4495	7.8482	11.4466	11.9059	8.8215	7.1908	0.4992	2.3601	2.2389	6.4358	14.7882	12.1457	10.7888	5.9963	2.9287	0	0.4992	1.1636	0	6.7279	0.4992	2.6722	9.8819	1.1636	8.1167	0	2.2825	0.8693
TCGA-56-A49D-01	0	637	0.290833	2	14.0568	9.2221	10.2526	2.1722	16.0813	9.9113	5.4623	9.1192	7.6718	9.1166	12.6223	0.5859	0	11.0636	11.348	10.026	6.5727	7.4705	7.7777	11.8066	11.2359	8.8468	11.7319	1.5869	3.4621	4.4946	6.2413	13.823	12.5736	11.721	6.9802	0.5859	0	0	3.3245	1.5869	7.724	1.3237	3.7576	9.1192	0	8.3736	1.3237	3.6115	2.7029
TCGA-77-8139-01	0	3166	0.292523	2	12.4008	8.496	10.0882	1.8003	16.1927	9.8411	7.6003	9.1107	7.6635	8.3554	13.0467	0	0	11.0533	10.3913	10.6041	5.3479	4.248	3.3661	11.3474	12.8672	8.825	6.9531	0	5.3032	3.8734	0	14.2084	12.5007	11.2834	8.8289	0	0.6966	0	0.6966	1.1645	4.2944	1.1645	4.0992	11.1558	0.6966	6.9239	0.6966	2.4332	0
TCGA-63-A5MY-01	0	1052	0.293343	2	10.4417	9.8443	10.1007	3.2931	16.309	10.3703	7.6554	5.7746	7.7107	6.6325	12.3952	0	0	11.8322	11.4857	11.8596	7.1945	4.5093	2.2346	11.2989	10.4618	9.1894	6.101	0.9461	0.9461	0.9461	0	14.1573	12.3698	11.3943	7.7913	2.9042	0	0	5.447	1.7296	8.6928	0	2.4939	7.8475	1.7296	11.5375	0.5492	4.2422	0
TCGA-77-6844-01	1	2284	0.298805	2	13.0663	9.0869	9.5269	2.2437	14.809	10.7232	8.8408	9.0318	7.6708	8.8663	12.9985	0.4219	2.0204	12.1662	11.434	10.8145	7.125	7.2168	6.7411	11.5379	11.541	9.243	8.17	0.4219	5.5709	3.6494	4.4853	15.0856	11.953	11.6318	8.8398	1.0136	0	0	3.4841	0.4219	7.3519	1.6031	5.3957	7.9096	0	8.346	2.5249	1.6191	3.1941
TCGA-90-7766-01	0	289	0.299302	2	12.9817	7.4487	8.9761	1.5421	16.1086	10.9698	7.6221	9.0586	8.2285	7.6927	13.1688	0	0	11.9705	11.2413	8.9155	6.0447	9.4969	7.0684	11.4419	11.3175	9.8905	7.3647	0.3991	2.4494	2.3626	3.0583	15.2288	11.451	11.4444	7.1321	2.0659	0	0	2.9435	0	6.8938	0.7114	3.9394	8.4458	0.7114	6.5506	0	3.9063	0.968
TCGA-98-A538-01	1	826	0.300946	2	12.1626	8.02	9.6667	0.7954	15.9625	10.0657	8.4177	9.3217	7.7338	7.7388	12.7341	1.5054	0	11.7944	11.7897	11.0358	9.3308	5.0119	7.6856	12.7305	11.4243	9.0028	5.1676	0	2.9299	2.9979	0	14.5983	12.9878	11.2396	6.7941	1.8378	0	0	2.1078	0.4519	6.1095	0.4519	3.5891	9.5248	0	9.9012	0	2.6444	0.7954
TCGA-34-8456-01	0	804	0.301347	2	13.7994	9.5222	9.4439	1.0659	16.552	10.6882	4.8246	8.7452	8.2629	8.9473	12.7411	0	0.6292	11.331	11.9861	11.1933	7.1669	3.0193	3.9784	11.4785	11.2903	9.5498	6.7126	1.0659	6.9352	3.0193	2.0978	14.6635	12.1813	11.262	10.519	1.4006	0	0	1.9006	0	7.2208	0	4.6471	9.8482	0.6292	7.7937	0.6292	2.6599	0
TCGA-56-8304-01	0	106	0.307936	2	11.7676	9.0551	9.8592	1.9194	16.5797	9.4246	6.6765	6.9988	6.4288	7.4801	12.5076	0	0	11.4154	11.9435	11.3643	7.0662	4.9567	6.41	11.6742	12.1729	9.0551	7.0662	0.6383	3.0418	1.4166	1.9194	14.6723	12.5803	11.3785	8.5248	0	0	0	4.4324	1.4166	7.3335	0	1.6898	8.0181	1.0794	10.83	0.6383	3.8194	0
TCGA-77-8154-01	1	1841	0.308782	2	12.2366	7.7923	9.2575	1.1656	16.1868	11.5696	4.0479	7.3672	8.2318	8.7788	12.3693	0	0	12.5371	11.1563	10.4236	7.266	7.5216	7.3005	11.9088	11.646	9.4116	7.6917	0	3.8129	3.532	2.7212	14.263	13.1917	11.4455	6.9908	1.1656	0	0	2.4199	0.6974	6.2162	0	2.7212	9.7389	0	9.1078	1.1656	2.9589	1.5184
TCGA-85-8070-01	0	960	0.309862	2	10.5673	9.7531	9.5224	2.248	16.5606	10.462	7.1396	8.1021	8.0314	6.4979	12.3904	0	0	12.1713	11.104	11.47	8.6962	7.4337	2.728	11.6254	11.7625	9.4235	5.6367	0	3.3751	0	0	13.4811	11.3646	10.4465	5.1948	1.8074	0	0	2.728	0	3.3751	1.17	1.5236	6.963	0	7.8751	0	2.0202	1.17
TCGA-85-A4QR-01	0	600	0.311185	2	10.2151	10.9293	8.5684	0.9279	16.0383	11.0063	5.8088	8.5071	8.4836	6.2462	12.5741	0	0	11.5007	11.6197	10.5923	9.9027	7.3448	3.8617	11.8415	11.6737	9.5801	7.6951	0	0.9279	2.5763	2.4627	13.7918	11.7915	10.2857	8.4013	0.5373	0	0	3.5083	1.7032	5.8988	0	0.5373	6.5046	1.235	8.4598	0	3.2807	0
TCGA-63-5131-01	1	0	0.314041	2	13.358	11.6283	9.8196	0.8524	15.721	10.6554	8.1153	8.5264	8.2184	7.9769	13.1435	0.4883	0	12.44	11.716	11.842	8.1768	6.524	4.3741	10.8032	11.7103	8.539	7.7794	0.8524	3.8772	5.0541	5.0886	12.9656	11.5999	10.569	8.9126	10.3509	0	0	0.8524	1.3847	6.4192	0	3.2416	8.6985	0	10.2737	0.4883	2.5739	2.078
TCGA-56-8622-01	0	55	0.315172	2	13.4375	8.158	9.3297	1.33	15.5711	10.8107	8.7121	7.8682	7.8175	8.9806	12.3152	0	0	12.2227	11.3939	12.0726	6.8142	2.0101	7.5603	11.8479	11.8416	9.3632	6.7276	1.817	6.7615	4.5047	5.7681	15.5698	12.0506	12.6857	8.4891	1.0068	0	0	1.5939	2.0101	6.7615	0.5895	4.7678	11.4265	0	10.3841	0.5895	4.8395	1.33
TCGA-NK-A5CR-01	0	2542	0.324059	2	10.8613	9.6165	9.2984	1.2224	15.6011	10.0746	8.2143	9.8781	8.4985	6.9962	11.9519	0	1.2224	11.5195	12.0497	12.2207	9.515	4.858	4.0875	10.8305	11.6866	9.2984	5.4703	0	0.737	1.2224	2.5025	14.0133	12.8016	10.7696	8.9629	0	0	0	0	0.737	6.6865	0	1.2224	8.5937	0	7.8476	1.2224	2.699	0
TCGA-56-A4BX-01	0	405	0.339109	2	11.8945	10.4084	9.3366	1.3547	16.1757	11.0632	7.5507	10.0215	9.1185	7.3415	12.1801	1.1164	0.8308	11.3412	11.7366	9.8367	8.8529	5.0581	2.4013	11.2524	11.5991	8.4393	6.6591	0.4745	4.3276	2.5997	0.4745	14.2539	11.7587	12.7686	8.9962	0	0.4745	0	4.0844	0.4745	5.6897	0.4745	1.5591	8.2006	0.8308	8.0708	0.4745	0.9892	0.4745
TCGA-77-8128-01	1	1150	0.340433	2	12.03	9.5635	11.5107	4.2587	15.9198	11.0453	5.949	9.086	9.5124	8.25	12.4912	0	0	11.9675	11.904	10.4943	6.1187	3.1228	2.4688	11.4686	11.7531	8.9068	6.0314	0	5.1112	2.5824	1.2392	14.6351	12.1203	13.3801	10.5341	0	0	0	3.9971	0.9314	6.4232	0.5396	2.9641	10.2816	0	7.5948	0.5396	1.8888	2.5824
TCGA-77-7463-01	1	1423	0.343134	2	11.3087	9.4513	9.9431	1.3885	15.9405	9.5012	7.9481	8.5669	7.9505	7.5814	12.4872	1.3885	0	12.0634	12.1281	10.8076	5.1937	5.9655	8.0419	10.9498	11.8253	9.3873	9.4175	0.8553	2.9776	2.0828	3.9971	14.5818	12.8512	10.8852	6.2525	1.1464	0	0	0	0.4901	3.8017	0	2.9776	8.4517	0	9.4563	0	0	1.5958
TCGA-33-4587-01	1	1656	0.346475	2	12.4082	6.1887	10.7371	6.2253	15.9716	10.821	6.2609	8.5307	9.7837	8.2955	13.7574	1.0495	0	11.3921	10.975	10.1008	5.1279	2.8912	2.8382	11.2128	11.4918	8.2172	7.3207	1.2248	5.9599	7.7079	0	14.0704	11.672	11.5255	6.6199	1.7685	0	0	5.9784	0	9.4608	0	3.5808	9.3785	0	7.4209	0.342	0.9788	0
TCGA-77-7139-01	0	4261	0.347939	2	12.4124	9.3886	9.6177	1.6489	16.7324	9.9518	6.831	7.6541	8.667	7.7669	13.0119	0.4394	2.5811	11.817	11.8167	8.3583	8.0851	3.6722	3.4076	10.3569	11.7223	9.1822	6.1524	0	7.3735	0.7757	0	12.0775	11.0427	10.9401	9.4734	1.0482	0	0	2.2975	1.6489	7.6464	0.4394	3.1998	8.2926	0	6.6382	1.8041	2.5845	0.7757
TCGA-NC-A5HG-01	0	1963	0.351565	2	10.3092	6.4704	7.991	2.2025	16.0524	10.1833	8.4449	8.2838	8.65	6.748	13.7187	0.4857	0	12.3504	10.9488	9.9867	8.6312	2.0713	5.1138	12.3097	11.8333	9.529	6.7904	0.4857	2.3229	0	0	14.1917	12.2086	11.1566	6.1263	0.4857	0	0	1.3792	0.8485	4.187	0	1.1382	7.0608	0	8.192	0	2.9361	0
TCGA-79-5596-01	1	0	0.352968	2	11.7641	9.5615	9.5236	1.6152	16.7065	10.7252	5.6192	8.672	8.3564	7.6199	12.7594	0.7552	7.9777	11.545	11.6797	11.1977	6.2862	2.9136	4.012	11.5769	11.3507	10.0148	4.8849	0	6.9477	2.5398	0	14.9285	12.4218	11.6309	9.7961	0.7552	0.4264	0	3.2102	0.4264	4.5243	0	3.0987	8.9359	0.4264	7.6984	0.4264	2.0593	2.6227
TCGA-43-A474-01	0	353	0.35987	2	10.8044	9.5842	9.504	1.6212	16.139	10.414	6.6594	8.2526	8.7043	7.3261	12.6955	0.5011	0	11.8633	11.9961	12.2408	9.2639	0.8723	3.6103	11.042	11.4242	9.5982	5.5952	0	5.6795	3.5087	0	14.1937	12.7634	10.4947	11.1459	0	0	0	5.7479	1.1672	5.2464	0	0.5011	10.2157	0.8723	8.276	0	2.1675	0
TCGA-34-5231-01	1	1984	0.367624	2	12.6762	9.7324	8.7748	1.5501	15.3623	10.9362	6.8903	8.2638	7.9741	8.2615	13.9178	1.4262	0	11.8782	11.9567	9.2148	9.3306	1.6642	5.3832	12.0561	11.7354	9.415	7.077	0.3115	4.4092	2.4165	2.4165	15.0974	11.6883	11.2327	10.1684	2.2065	1.9607	0	4.3249	2.2799	5.358	0.3115	6.1672	9.7152	0.3115	9.3017	0.785	3.8314	3.0411
TCGA-NC-A5HT-01	0	804	0.37274	2	12.1662	8.0429	8.6699	1.4688	16.9579	10.1061	6.8614	8.4556	9.3211	7.7736	12.7245	1.2717	0	11.079	11.2901	11.2667	9.161	4.6465	2.4846	11.5114	11.908	10.2513	8.0195	0	7.6521	1.4688	6.1925	14.2005	12.1768	10.9467	8.151	0.7716	0	0	4.2234	1.0432	4.7449	0.4368	3.3988	9.9111	2.2897	10.2831	0.4368	2.196	1.7971
TCGA-56-7579-01	1	951	0.374288	2	12.2517	8.9185	9.3206	1.2129	15.9965	9.66	4.9688	7.2658	7.6909	8.2673	12.8475	0	0.5255	11.8526	10.3567	8.2837	7.9461	2.3087	4.9688	12.044	11.422	9.6825	5.104	0.5255	3.7336	1.2129	0.9097	15.0274	12.1527	10.47	6.7399	1.2129	0	0	0.9097	0	5.2444	0	0.9097	9.2432	0.9097	6.5365	0	1.6567	0
TCGA-63-A5MU-01	1	0	0.374556	2	10.4666	8.6886	10.0531	1.3066	15.5964	10.1461	9.3197	7.1839	8.0881	6.2965	13.1502	0	0	12.0551	11.0343	12.3592	5.8327	3.6767	5.3672	11.3995	11.2183	9.2493	5.8695	0.9872	4.4349	0	0.5765	13.9522	12.5939	10.7187	7.529	0	0.5765	0	1.9808	0.9872	7.0459	0	0.9872	7.857	0.5765	8.5442	0.5765	2.3383	0
TCGA-43-7656-01	0	596	0.376431	2	13.6449	7.7316	8.8325	2.768	15.9344	11.3185	7.3136	8.3161	8.8519	8.9936	12.9264	0	0	11.5315	10.7622	7.3241	9.3891	5.2843	4.6673	12.0957	12.5347	9.4399	6.2584	2.2853	4.7527	2.4981	0.4724	14.0952	11.3985	11.4229	7.6943	1.7332	0	0	3.1291	0	6.7173	1.1126	5.2107	10.4668	1.3504	6.7746	0.4724	3.6402	1.1126
TCGA-56-7222-01	1	562	0.391098	2	11.3815	8.7524	9.4628	1.4582	16.7728	10.1416	8.1785	7.8604	8.2938	7.668	13.1704	0	0	11.624	12.2723	12.3298	6.4075	1.4582	6.3344	10.8404	11.7564	9.8773	6.2105	0.4324	4.2873	1.631	6.9788	14.7178	11.8283	10.7287	7.5916	1.2619	0	0	0	1.631	6.888	1.7852	2.4709	9.5542	1.631	9.0341	0.7648	0.5124	1.0346
TCGA-56-7221-01	0	608	0.392375	2	11.3155	10.1311	10.9052	1.8367	15.8908	11.0698	5.4515	9.2877	8.4465	6.4456	13.2828	0.4022	0	11.2816	12.1441	9.0301	6.2462	4.0384	5.3975	11.1088	11.4933	9.2116	6.9445	1.1928	4.8565	2.1815	4.6317	15.0185	12.0846	10.5155	8.3403	0.9742	0	0	5.8395	1.1928	8.2349	0	3.0131	8.3531	0	6.9482	1.961	1.4178	0
TCGA-85-8071-01	0	815	0.394854	2	10.1481	7.6705	10.4144	2.1999	15.9808	10.5064	6.945	8.6973	8.3548	7.2131	13.1096	0.7815	0	11.5502	11.0564	12.7161	6.2297	2.9011	6.5942	12.2309	10.7517	8.2967	4.8237	0	4.7485	1.6584	1.2856	15.1037	14.1917	10.4615	8.2667	0	1.2856	0	3.1551	1.6584	4.4012	0	5.8348	9.5412	0	9.9745	0	1.4503	0
TCGA-77-8148-01	0	2023	0.404216	2	12.0726	9.4758	9.7585	1.9384	15.8982	10.8046	5.8635	9.1092	8.2856	8.6956	12.4775	0	1.093	11.561	11.316	10.2409	8.283	3.6891	3.3313	10.9787	12.359	9.5354	6.3175	0.6476	4.9816	2.1373	1.7077	13.9396	12.2851	10.6448	9.7164	0	0	0	7.5759	0	6.2759	0.6476	2.468	9.676	0	8.4419	0.6476	1.62	0
TCGA-34-5929-01	0	151	0.418805	2	12.5861	9.0098	8.9031	1.1401	16.105	11.0596	7.3587	9.2383	8.7755	8.3239	13.8518	0	0.2639	11.8143	11.4725	10.4937	9.9501	2.2668	3.9679	11.3195	11.7566	9.8781	8.1806	1.1401	5.5282	2.2053	4.5895	13.4173	11.5868	11.1038	8.4788	5.0577	0	0	3.297	3.1417	6.1945	0	3.9493	10.6393	0.6799	8.5745	0.4868	2.9136	0.6799
TCGA-NC-A5HN-01	1	1499	0.461711	2	11.3903	9.3326	9.2454	2.0886	16.36	10.2174	4.6897	9.0501	7.1956	7.0169	13.1424	0.8586	0	11.4203	11.485	11.0486	8.7235	0.8586	6.4193	11.1011	11.0061	10.5962	7.1343	0.4923	2.2203	0.8586	0	14.5389	12.6194	10.8635	6.5628	0.4923	0	0	6.0459	0.4923	7.7421	0	1.3933	8.6215	0.4923	8.3303	0	2.5428	0
TCGA-56-7823-01	0	1011	0.462543	2	11.1638	8.5962	9.5695	1.1355	16.1423	10.5872	5.9128	7.6842	8.6051	7.6459	12.85	0.6766	0	11.6367	11.5678	10.4303	8.7978	0	2.533	11.7089	11.9147	9.648	5.5199	0.6766	6.4359	0.6766	0	14.4113	12.3474	11.0282	6.8789	0	0	0	5.9412	2.3755	2.8041	0	1.9972	9.1168	0.6766	9.91	0	3.0025	0
TCGA-77-8143-01	1	803	0.510918	2	11.6169	9.9621	10.0059	1.5034	16.7486	9.5458	4.405	8.6915	7.3684	7.2732	12.8298	0	0	11.5717	11.9323	11.1964	7.687	8.093	4.0529	12.0985	11.7986	9.9819	7.4801	0	3.2804	1.9079	4.0923	15.5323	12.7238	10.8059	6.5138	1.2487	0	0	4.7133	0.5448	8.9911	1.7198	2.0743	8.3129	0.5448	8.5486	0	2.1131	0.5448
TCGA-43-6143-01	0	699	0.588262	2	13.4174	7.9273	10.1004	1.8744	15.6442	10.5152	9.2284	8.4733	9.0787	8.4606	14.0972	0.2895	0.2895	12.5116	10.7395	8.6836	7.4693	7.4872	6.5697	12.3146	10.8718	9.8024	5.7458	1.5849	5.5948	2.7607	1.2223	15.0499	12.1369	11.9204	9.0002	3.6243	0.2895	4.2308	3.4593	0.2895	10.5154	2.1154	4.1245	9.7803	0	6.4092	0	2.3018	0
TCGA-34-5927-01	0	1361	0.625291	2	11.848	11.0235	9.9793	1.5407	16.6453	10.9727	8.0852	9.8033	9.7161	7.8834	13.1841	1.8982	2.967	11.8363	11.0201	9.1212	7.9453	4.2686	3.3609	11.2348	11.2617	9.2682	5.6388	0.348	4.0001	2.1845	4.3481	14.7135	10.9642	11.1099	8.932	2.967	3.4714	0.348	4.7791	4.1846	6.4993	0	3.0643	9.7053	0.348	7.9196	0	4.2475	2.6904
TCGA-56-8083-01	0	150	0.628715	2	13.1942	10.2747	9.1093	1.6149	15.5881	11.4772	5.453	8.7276	8.7398	8.7725	12.9551	5.6732	1.0225	11.4638	10.9974	8.6538	8.8194	6.7377	4.7979	11.7574	11.0798	9.9296	8.6068	2.6223	3.5644	5.2333	7.2193	13.5192	11.8585	11.8484	10.3638	0	1.8394	0	3.8489	2.0337	7.6406	2.0337	4.7979	10.3884	0	7.731	1.3489	2.7801	1.8394
TCGA-46-6026-01	0	423	0.83317	2	12.1215	10.975	10.6343	2.1469	16.783	12.1756	6.0288	9.9967	9.9702	8.6547	12.1424	0.8931	2.2371	11.2686	11.3178	11.2131	7.9551	6.2507	4.9543	10.9261	12.157	8.2172	8.1345	0.3626	4.6926	1.585	1.2802	14.4138	10.8466	10.7967	7.8678	3.2588	0	0	2.5503	1.585	4.7702	0.6521	3.6685	7.8731	1.2802	7.8321	1.9476	4.8971	0.6521
[truncated: 1,300 more columns]

## Sheet: Sheet1
TIME	CENSOR	f(alta)max SHARPEN	f(alta)max SHARPENx100
198	1	0.109968	10.9968
741	0	0.115003	11.5003
842	0	0.115571	11.5571
1259	0	0.116395	11.6395
324	0	0.118982	11.8982
835	1	0.121372	12.1372
3838	1	0.123073	12.3073
22	1	0.123187	12.3187
519	1	0.123752	12.3752
758	0	0.124748	12.4748
1602	0	0.127116	12.7116
810	0	0.127769	12.7769
1143	1	0.130012	13.0012
15	0	0.131418	13.1418
2336	0	0.133621	13.3621
2227	0	0.133655	13.3655
692	1	0.133713	13.3713
1695	1	0.134439	13.4439
302	1	0.134791	13.4791
1006	1	0.134964	13.4964
1058	1	0.135197	13.5197
2170	1	0.136282	13.6282
340	1	0.136338	13.6338
645	1	0.136977	13.6977
910	0	0.139439	13.9439
840	1	0.139851	13.9851
1111	0	0.141477	14.1477
1160	0	0.143404	14.3404
2510	0	0.143457	14.3457
1824	0	0.143803	14.3803
3850	0	0.14394	14.394
166	1	0.143994	14.3994
1386	0	0.144714	14.4714
372	1	0.146854	14.6854
428	1	0.147196	14.7196
769	0	0.147785	14.7785
604	1	0.15222	15.222
397	1	0.152386	15.2386
329	1	0.152614	15.2614
833	0	0.152855	15.2855
418	0	0.153805	15.3805
420	0	0.154061	15.4061
61	0	0.15408	15.408
387	1	0.154398	15.4398
294	1	0.155208	15.5208
2471	0	0.155443	15.5443
1072	0	0.155456	15.5456
4601	1	0.155508	15.5508
1505	0	0.155545	15.5545
688	0	0.155663	15.5663
456	1	0.156793	15.6793
1189	0	0.157076	15.7076
565	0	0.15715	15.715
4694	0	0.157376	15.7376
367	0	0.157525	15.7525
1912	1	0.15832	15.832
88	1	0.15867	15.867
573	1	0.159375	15.9375
41	0	0.159675	15.9675
42	0	0.161314	16.1314
307	1	0.161809	16.1809
826	1	0.16183	16.183
911	0	0.16198	16.198
340	1	0.162831	16.2831
13	0	0.162938	16.2938
601	1	0.162993	16.2993
315	1	0.163818	16.3818
640	0	0.164099	16.4099
428	1	0.164439	16.4439
412	1	0.165241	16.5241
618	0	0.165823	16.5823
2133	0	0.165924	16.5924
2167	0	0.166092	16.6092
616	0	0.166309	16.6309
952	1	0.166528	16.6528
89	1	0.166943	16.6943
757	0	0.167263	16.7263
296	0	0.167501	16.7501
942	0	0.167695	16.7695
1161	1	0.167797	16.7797
82	0	0.168487	16.8487
70	0	0.16855	16.855
1679	1	0.168581	16.8581
440	0	0.168676	16.8676
2	1	0.168828	16.8828
687	1	0.168883	16.8883
1032	0	0.169378	16.9378
666	0	0.172473	17.2473
94	1	0.172639	17.2639
383	1	0.1728	17.28
1856	1	0.172845	17.2845
493	0	0.173889	17.3889
510	0	0.173956	17.3956
649	0	0.174105	17.4105
3	1	0.174196	17.4196
510	0	0.175015	17.5015
822	1	0.175321	17.5321
455	0	0.175751	17.5751
128	0	0.175824	17.5824
630	0	0.176149	17.6149
4053	0	0.176241	17.6241
2680	1	0.176795	17.6795
734	1	0.177036	17.7036
1154	1	0.177399	17.7399
1927	0	0.177507	17.7507
3123	0	0.177577	17.7577
1031	0	0.177913	17.7913
826	1	0.178058	17.8058
1834	0	0.178506	17.8506
491	0	0.178747	17.8747
1268	0	0.179165	17.9165
1640	1	0.179402	17.9402
652	0	0.180165	18.0165
2148	0	0.181072	18.1072
113	1	0.181562	18.1562
276	1	0.181653	18.1653
538	0	0.181815	18.1815
531	0	0.181909	18.1909
0	1	0.182119	18.2119
515	1	0.182374	18.2374
1097	1	0.182899	18.2899
4026	0	0.182907	18.2907
5287	1	0.182915	18.2915
445	1	0.183252	18.3252
1736	1	0.183338	18.3338
1196	0	0.183533	18.3533
1997	0	0.183701	18.3701
671	0	0.184181	18.4181
1244	0	0.184258	18.4258
1933	1	0.184638	18.4638
2945	1	0.184695	18.4695
266	1	0.185102	18.5102
236	0	0.185261	18.5261
2409	1	0.18592	18.592
640	0	0.185989	18.5989
59	1	0.186474	18.6474
406	0	0.18649	18.649
974	1	0.187447	18.7447
1182	0	0.18748	18.748
579	0	0.187856	18.7856
1336	0	0.187953	18.7953
2165	0	0.188035	18.8035
1057	1	0.190088	19.0088
498	0	0.191386	19.1386
5	1	0.191729	19.1729
765	0	0.191934	19.1934
403	1	0.191986	19.1986
377	0	0.192002	19.2002
3387	0	0.192086	19.2086
1519	0	0.19218	19.218
23	1	0.192547	19.2547
465	0	0.192705	19.2705
3253	1	0.192854	19.2854
261	1	0.193023	19.3023
1335	1	0.193091	19.3091
1180	0	0.193099	19.3099
3600	1	0.193249	19.3249
1541	0	0.193428	19.3428
322	1	0.194018	19.4018
932	0	0.194674	19.4674
1841	1	0.194865	19.4865
937	1	0.195166	19.5166
544	1	0.195366	19.5366
1224	0	0.195863	19.5863
1001	1	0.19595	19.595
383	1	0.196277	19.6277
2271	0	0.196431	19.6431
1	1	0.196537	19.6537
481	0	0.196945	19.6945
1113	0	0.197566	19.7566
683	0	0.19774	19.774
47	1	0.198107	19.8107
106	0	0.19811	19.811
1100	0	0.19863	19.863
378	0	0.198937	19.8937
122	0	0.198951	19.8951
1884	0	0.199645	19.9645
1045	1	0.200181	20.0181
818	0	0.20034	20.034
2589	0	0.200426	20.0426
570	0	0.200989	20.0989
576	0	0.201311	20.1311
2716	0	0.201378	20.1378
160	0	0.201435	20.1435
3149	1	0.20214	20.214
925	0	0.202144	20.2144
428	1	0.202353	20.2353
105	0	0.202954	20.2954
506	1	0.203001	20.3001
236	0	0.203145	20.3145
195	1	0.204446	20.4446
392	0	0.204546	20.4546
111	0	0.204891	20.4891
409	1	0.205231	20.5231
1063	0	0.205273	20.5273
52	1	0.20535	20.535
34	1	0.205406	20.5406
921	1	0.20546	20.546
89	1	0.205487	20.5487
923	0	0.205498	20.5498
402	1	0.205546	20.5546
2378	1	0.205962	20.5962
899	1	0.206678	20.6678
559	1	0.207053	20.7053
1107	1	0.207357	20.7357
428	1	0.207781	20.7781
2381	0	0.208146	20.8146
585	0	0.208211	20.8211
244	1	0.208991	20.8991
2073	0	0.209898	20.9898
116	1	0.210101	21.0101
490	1	0.210308	21.0308
550	1	0.210514	21.0514
1845	0	0.21087	21.087
862	0	0.210872	21.0872
1723	0	0.210962	21.0962
173	1	0.211269	21.1269
1050	0	0.211404	21.1404
532	1	0.211669	21.1669
555	0	0.212241	21.2241
3189	0	0.21247	21.247
211	1	0.212933	21.2933
678	1	0.213634	21.3634
202	0	0.214044	21.4044
543	1	0.214323	21.4323
448	0	0.214734	21.4734
559	1	0.214873	21.4873
430	0	0.214919	21.4919
345	1	0.215584	21.5584
153	1	0.215847	21.5847
122	0	0.215861	21.5861
1975	1	0.216676	21.6676
557	1	0.216751	21.6751
581	0	0.216834	21.6834
4765	0	0.217488	21.7488
1639	0	0.217513	21.7513
2639	1	0.21858	21.858
2625	1	0.218863	21.8863
6	1	0.219591	21.9591
8	0	0.219984	21.9984
849	0	0.220389	22.0389
357	1	0.220578	22.0578
1106	0	0.22126	22.126
0	1	0.221367	22.1367
1346	1	0.2218	22.18
161	1	0.222195	22.2195
360	1	0.222404	22.2404
1344	1	0.222682	22.2682
1212	0	0.223151	22.3151
2086	1	0.223508	22.3508
291	1	0.223599	22.3599
123	1	0.223759	22.3759
9	1	0.224279	22.4279
615	0	0.224793	22.4793
143	1	0.225409	22.5409
24	1	0.225957	22.5957
482	0	0.226472	22.6472
83	0	0.227185	22.7185
990	0	0.22755	22.755
358	1	0.227943	22.7943
1038	0	0.228111	22.8111
2142	0	0.230691	23.0691
3376	1	0.231366	23.1366
166	1	0.231727	23.1727
937	1	0.231761	23.1761
432	0	0.231844	23.1844
770	1	0.231893	23.1893
358	1	0.232684	23.2684
916	1	0.23312	23.312
211	1	0.233545	23.3545
0	1	0.233563	23.3563
375	1	0.234705	23.4705
358	1	0.234954	23.4954
927	1	0.235085	23.5085
401	0	0.235255	23.5255
1713	1	0.236247	23.6247
910	0	0.23665	23.665
442	0	0.236712	23.6712
2224	0	0.236829	23.6829
2160	1	0.237382	23.7382
552	0	0.239513	23.9513
2080	0	0.239615	23.9615
933	1	0.239931	23.9931
407	0	0.240574	24.0574
198	1	0.240771	24.0771
366	0	0.242954	24.2954
632	1	0.243389	24.3389
1784	0	0.243963	24.3963
103	0	0.244558	24.4558
3108	0	0.244931	24.4931
708	1	0.245576	24.5576
962	1	0.246972	24.6972
61	0	0.247666	24.7666
2133	0	0.248236	24.8236
653	0	0.250106	25.0106
111	0	0.250946	25.0946
1743	0	0.251106	25.1106
212	1	0.252938	25.2938
37	0	0.253159	25.3159
4570	0	0.254167	25.4167
1114	1	0.257024	25.7024
1690	0	0.259241	25.9241
740	1	0.259684	25.9684
351	0	0.259942	25.9942
5	1	0.260834	26.0834
408	0	0.261036	26.1036
4	0	0.261562	26.1562
35	0	0.262817	26.2817
517	0	0.264277	26.4277
1067	1	0.265329	26.5329
660	0	0.265495	26.5495
180	1	0.2669	26.69
2026	0	0.268034	26.8034
138	1	0.272411	27.2411
501	1	0.272618	27.2618
911	0	0.274009	27.4009
995	1	0.274065	27.4065
84	0	0.27604	27.604
1992	0	0.277423	27.7423
0	1	0.281326	28.1326
1655	1	0.284582	28.4582
867	0	0.285762	28.5762
1682	0	0.287162	28.7162
455	0	0.290199	29.0199
637	0	0.290833	29.0833
3166	0	0.292523	29.2523
1052	0	0.293343	29.3343
2284	1	0.298805	29.8805
289	0	0.299302	29.9302
826	1	0.300946	30.0946
804	0	0.301347	30.1347
106	0	0.307936	30.7936
1841	1	0.308782	30.8782
960	0	0.309862	30.9862
600	0	0.311185	31.1185
0	1	0.314041	31.4041
55	0	0.315172	31.5172
2542	0	0.324059	32.4059
405	0	0.339109	33.9109
1150	1	0.340433	34.0433
1423	1	0.343134	34.3134
1656	1	0.346475	34.6475
4261	0	0.347939	34.7939
1963	0	0.351565	35.1565
0	1	0.352968	35.2968
353	0	0.35987	35.987
1984	1	0.367624	36.7624
804	0	0.37274	37.274
951	1	0.374288	37.4288
0	1	0.374556	37.4556
596	0	0.376431	37.6431
562	1	0.391098	39.1098
608	0	0.392375	39.2375
815	0	0.394854	39.4854
2023	0	0.404216	40.4216
151	0	0.418805	41.8805
1499	1	0.461711	46.1711
1011	0	0.462543	46.2543
803	1	0.510918	51.0918
699	0	0.588262	58.8262
1361	0	0.625291	62.5291
150	0	0.628715	62.8715
423	0	0.83317	83.317
