# Supplementary material for: Cancer Stemness-Based Prognostic Immune-Related Gene Signatures in Lung Adenocarcinoma and Lung Squamous Cell Carcinoma
Source: Front Endocrinol (Lausanne). 2021 Oct 21;12:755805. doi: 10.3389/fendo.2021.755805 (PMC8567176; doi:10.3389/fendo.2021.755805)
Supplement: Supplementary file 1 [file DataSheet_1.zip › Supplementary table 20.xlsx]

## Sheet: Sheet1
Supplementary table 20: Lasso regression was used to construct DEIRG gene signature and its relationship with risk in LUAD.
id	futime	fustat	ANGPTL5	CD1B	CD1E	CNTFR	CTSG	EDN3	IL12B	IL2	riskScore	risk
TCGA-NJ-A4YI-01	0.0109589	1	0.7411	4.1525	7.347	4.8342	3.1789	0.7411	2.33	0.7411	0.537668	low
TCGA-55-8506-01	0.030137	0	0	3.0565	3.151	4.556	2.9555	0	2.9555	0	0.692783	high
TCGA-NJ-A55O-01	0.0356164	0	1.4596	3.5952	5.9051	3.8499	2.346	1.9698	3.6632	0.663	0.537953	low
TCGA-NJ-A55A-01	0.0410959	0	4.0648	5.2702	7.7376	4.8125	8.3419	1.4586	4.3996	1.4586	0.320647	low
TCGA-97-7938-01	0.0493151	1	2.3867	4.0095	6.601	4.3459	5.2425	3.897	3.9543	1.7727	0.346798	low
TCGA-86-8672-01	0.0520548	1	0	0	2.7102	0	1.2546	0	1.6225	1.2546	0.73727	high
TCGA-50-6673-01	0.060274	1	0.6424	3.4719	4.6506	2.3004	3.6756	0.6424	1.6975	0	0.662402	high
TCGA-86-8074-01	0.0657534	0	0.4408	4.2651	7.1767	0	2.4029	0	1.9483	0.778	0.603875	high
TCGA-55-A493-01	0.0767123	0	0.5703	5.8986	5.3487	6.2039	3.5441	0.5703	3.4189	0	0.545744	low
TCGA-93-A4JO-01	0.090411	1	1.3612	4.7062	8.3821	2.6393	5.3487	1.0328	3.5186	1.3612	0.423442	low
TCGA-91-6849-01	0.0958904	0	0	5.7355	5.1031	1.0788	2.4461	1.0788	2.7141	0	0.612736	high
TCGA-91-8499-01	0.0986301	0	0	1.1253	2.5175	2.7882	0.6698	0.6698	0	0	0.863418	high
TCGA-99-8032-01	0.120548	0	0.4762	1.12	3.8378	1.12	3.1412	6.8134	1.12	0	0.618877	high
TCGA-91-A4BC-01	0.120548	0	0.7248	0	0	0	4.0588	0	0.7248	0.7248	0.737996	high
TCGA-55-8616-01	0.131507	0	2.0536	3.3116	5.0229	4.0207	4.0666	0.609	2.2254	0	0.61698	high
TCGA-NJ-A4YP-01	0.136986	0	1.0117	2.1881	3.7765	0	2.9271	0	1.4743	0.5927	0.683258	high
TCGA-L9-A5IP-01	0.158904	1	1.6741	1.2108	2.0241	1.2108	3.6315	0.908	1.6741	0	0.732874	high
TCGA-91-6830-01	0.164384	0	3.8869	0.8207	4.0291	2.9812	5.21	1.722	3.1148	1.3406	0.481316	low
TCGA-05-5715-01	0.169863	0	1.357	2.0438	5.2062	0.8325	5.9519	0	2.0438	0.8325	0.576179	low
TCGA-64-5775-01	0.169863	1	0.55	0.9473	1.2584	5.5386	1.9202	0	0	0	0.817932	high
TCGA-MP-A4TC-01	0.20274	1	0.541	1.8991	3.9168	1.2418	2.349	0.541	1.4956	0	0.77144	high
TCGA-91-6835-01	0.216438	0	2.0567	5.9635	7.4608	4.2524	5.0269	1.2354	4.8575	2.682	0.293473	low
TCGA-MN-A4N5-01	0.230137	0	0	0.8379	3.723	7.092	3.2722	0.8379	3.8466	0.4789	0.652109	high
TCGA-95-8494-01	0.230137	0	0	4.9521	7.2783	0	1.1857	0	2.7519	0	0.701837	high
TCGA-95-7562-01	0.238356	1	0.5349	1.483	3.809	3.6113	2.6749	0	2.1987	1.6979	0.55784	low
TCGA-05-4415-01	0.249315	1	0	0.5305	0	0.9175	4.231	0.9175	1.2224	0	0.788784	high
TCGA-44-2666-01	0.265753	1	0.8751	3.7561	5.4716	4.1098	8.2027	0.8751	4.422	0.8751	0.438939	low
TCGA-55-A490-01	0.271233	1	0	3.067	5.5772	0	0	0	1.5695	0	0.823728	high
TCGA-86-A4D0-01	0.317808	1	0.5512	2.6132	4.6816	1.2606	1.2606	0	1.923	0	0.781077	high
TCGA-55-6975-01	0.323288	1	1.8134	0.8783	2.592	0.8783	3.2299	0	0	1.4203	0.61545	high
TCGA-50-6591-01	0.326027	1	0	0.6757	0	5.3998	0	1.4814	1.134	0	0.838105	high
TCGA-55-7727-01	0.326027	0	0	3.7912	5.9437	0.9392	2.8918	1.5033	3.4714	2.2233	0.429952	low
TCGA-86-8055-01	0.339726	1	1.4407	1.6522	4.7853	1.8367	2.8075	0.5146	0.8932	0.5146	0.683049	high
TCGA-69-8255-01	0.353425	0	0.3532	1.5567	3.177	0	1.8059	0	2.2035	1.077	0.675999	high
TCGA-38-A44F-01	0.364384	0	3.3409	5.0428	7.3138	4.5398	4.1336	5.6789	3.8205	1.9463	0.299812	low
TCGA-69-7978-01	0.367123	0	0.742	4.5356	5.722	0	4.935	0	1.2296	0.742	0.552242	low
TCGA-86-8056-01	0.380822	0	1.0281	4.082	6.4813	2.71	4.1955	0.7595	2.2663	1.2545	0.483289	low
TCGA-62-8394-01	0.380822	1	1.6226	2.1133	3.3432	2.1133	1.9675	0.5016	2.8555	0.5016	0.664547	high
TCGA-67-6216-01	0.386301	0	1.1235	5.0367	8.2021	1.9807	2.7853	0	3.013	1.1235	0.505239	low
TCGA-05-5423-01	0.413699	0	1.9747	6.5439	8.3756	1.3017	5.8796	1.3017	3.5836	2.4318	0.305494	low
TCGA-55-8092-01	0.421918	1	0.531	0.531	1.4748	0.531	2.0405	0	2.323	0	0.856644	high
TCGA-MP-A4T8-01	0.441096	1	0.8796	0.5058	1.8155	1.1762	1.1762	0.5058	0.5058	1.4221	0.670112	high
TCGA-97-8174-01	0.449315	1	3.4404	4.3531	6.8128	5.9554	6.7296	1.402	5.2772	0.6299	0.41242	low
TCGA-69-7765-01	0.452055	0	0.6997	5.9869	7.4679	1.1689	3.2838	0	2.4248	0	0.600952	high
TCGA-MP-A4T7-01	0.457534	1	0	2.1792	4.3511	2.3132	3.2298	1.467	2.8431	0	0.698125	high
TCGA-55-6712-01	0.468493	1	0.9232	4.4925	6.166	0.9232	6.2016	1.4816	3.9392	0.9232	0.457268	low
TCGA-78-7146-01	0.473973	1	0	0.5826	2.6943	1.3176	3.8513	0.5826	0.5826	0.5826	0.724255	high
TCGA-67-6215-01	0.476712	0	0	4.2385	7.2463	0	3.1409	4.2943	4.4983	0	0.56268	low
TCGA-55-6978-01	0.482192	1	0.4439	4.4042	3.688	0.7828	3.0365	0	4.7322	0	0.648502	high
TCGA-78-7158-01	0.490411	1	0.5007	4.0676	6.1182	0	2.6768	0	2.9334	0.5007	0.627604	high
TCGA-86-6851-01	0.490411	0	0	2.9701	4.537	1.0971	1.9442	0.6504	3.6314	0.891	0.613455	high
TCGA-69-7974-01	0.50411	0	0.667	3.7696	5.6797	1.7447	6.3597	0	1.866	0	0.6113	high
TCGA-93-8067-01	0.509589	0	1.0972	3.8179	5.6019	1.582	4.034	0.6505	1.9443	0	0.636896	high
TCGA-69-7761-01	0.509589	0	1.389	5.9026	7.1754	0	2.7942	3.7455	4.2334	1.6593	0.37795	low
TCGA-55-7914-01	0.512329	1	0	1.5845	4.3569	0.5848	0.9996	0	1.3215	0.9996	0.71333	high
TCGA-50-6595-01	0.517808	1	0.7164	1.8369	1.5506	1.5506	1.5506	0.7164	2.6193	0	0.773385	high
TCGA-L9-A443-01	0.528767	1	2.4575	5.1166	6.0228	2.1274	1.0862	0.643	4.1576	1.4248	0.467166	low
TCGA-69-7760-01	0.553425	0	1.1694	0.7001	0.7001	0	1.8067	0	0	0	0.877014	high
TCGA-71-8520-01	0.575342	1	1.516	3.275	5.368	0	3.604	0	2.7181	0	0.680404	high
TCGA-44-7662-01	0.59726	0	0.9168	1.9854	3.6824	0.3741	4.9071	0	0.9168	0	0.725466	high
TCGA-91-6848-01	0.613699	0	0	5.2738	5.6315	4.3407	3.0938	0	3.2288	0.8777	0.517831	low
TCGA-69-7973-01	0.630137	0	0.3311	1.9404	2.739	1.4886	6.1109	0.3311	2.4968	0	0.675633	high
TCGA-55-6979-01	0.649315	1	1.9331	4.0447	5.86	3.345	4.2186	0	3.8469	1.9331	0.415886	low
TCGA-55-7284-01	0.665753	1	1.6698	3.8166	5.9706	3.03	5.5198	6.3853	2.7247	0.9523	0.387791	low
TCGA-78-7536-01	0.668493	1	1.0169	0	2.1133	0	0	0	0.5963	0	0.961465	high
TCGA-50-5072-01	0.684932	1	1.5097	2.4903	3.4805	1.9151	4.9553	0	3.146	0	0.659365	high
TCGA-71-6725-01	0.70137	0	0.3918	2.6564	4.0801	0.6996	1.5222	0	1.8058	0	0.783153	high
TCGA-50-5936-01	0.70411	1	0	0	3.0548	0	2.4292	0.7916	1.2998	0	0.871687	high
TCGA-78-7166-01	0.706849	1	0.9197	0.9197	3.0238	0	0	0	2.6668	0	0.889625	high
TCGA-44-8120-01	0.712329	0	0.6422	5.519	7.3785	1.6972	6.2871	8.6181	1.5668	1.5668	0.299351	low
TCGA-49-AAR9-01	0.712329	1	0.5449	0.5449	0.5449	1.249	0.9395	0.9395	1.9083	0	0.855459	high
TCGA-35-5375-01	0.723288	0	0	2.1142	2.9372	3.1324	3.1324	0	1.687	1.687	0.547951	low
TCGA-05-5429-01	0.753425	1	0.8265	1.7313	4.3459	0	3.6555	6.9538	0.8265	0	0.590211	high
TCGA-73-4676-01	0.769863	1	0.6114	1.6373	4.2435	1.8633	5.8446	1.6373	1.3691	1.0394	0.543513	low
TCGA-50-5930-01	0.772603	1	1.2192	2.3174	3.1648	1.2192	1.8703	0	3.6952	0	0.745932	high
TCGA-44-8119-01	0.780822	0	0	3.2353	1.961	1.2111	3.4588	0	1.3664	0	0.720884	high
TCGA-44-A47B-01	0.786301	0	2.0478	1.4809	5.3992	3.6083	2.4537	0	3.2492	0.5339	0.658893	high
TCGA-78-7161-01	0.79726	1	1.072	0.4514	2.6192	1.6801	0.4514	0	1.978	0	0.885332	high
TCGA-4B-A93V-01	0.821918	1	0.5667	0.5667	1.7679	0	0.5667	0	1.2888	0.5667	0.825433	high
TCGA-05-4396-01	0.830137	1	0	2.0117	3.7958	1.7113	3.7958	2.4722	4.2046	0	0.656827	high
TCGA-L9-A444-01	0.841096	0	0	1.7128	4.2648	2.0134	4.1461	0	1.7128	1.7128	0.544261	low
TCGA-MP-A4TD-01	0.841096	1	0.5781	2.3053	5.372	4.472	4.1898	0.5781	4.0679	1.9844	0.450996	low
TCGA-50-7109-01	0.843836	1	0.6872	1.5011	3.8504	1.5011	2.5562	0	1.5011	0	0.793248	high
TCGA-91-6831-01	0.849315	0	1.7291	2.2806	3.8196	0	1.7291	0	0.8252	0	0.783355	high
TCGA-78-8660-01	0.879452	1	1.1154	3.1964	5.7414	0.6629	0	0.6629	3.2854	0	0.74833	high
TCGA-78-7542-01	0.879452	1	0.3549	1.4186	3.0446	0	0.877	0	1.5618	0	0.867568	high
TCGA-91-6828-01	0.884932	0	0.8811	3.3589	5.5891	0	4.4061	0	3.3589	1.4241	0.509023	low
TCGA-50-6593-01	0.920548	1	1.5481	5.0193	7.7325	1.1909	2.2776	0	2.8903	0	0.635127	high
TCGA-MP-A4TF-01	0.920548	1	0	0.8605	2.3443	2.3443	0	0	1.3958	0	0.906145	high
TCGA-MP-A4TJ-01	0.928767	1	0.9057	2.9976	5.4236	1.4577	4.4569	2.6416	4.2069	0	0.591304	high
TCGA-73-A9RS-01	0.931507	1	0	2.1767	2.6512	0	2.8404	0	1.465	0	0.788478	high
TCGA-55-7907-01	0.939726	1	2.6944	1.3582	4.5168	0	2.5087	0	3.0066	2.0452	0.515613	low
TCGA-44-A47G-01	0.961644	0	1.4468	6.4192	7.3611	1.1048	6.0573	1.4468	3.6447	1.4468	0.371651	low
TCGA-86-8585-01	0.967123	0	0	2.9292	3.5883	1.0723	3.5883	0	2.436	1.0723	0.587433	high
TCGA-49-6761-01	0.969863	0	0	0.7935	3.9004	3.4939	2.7795	0	2.7795	0	0.797169	high
TCGA-38-4631-01	0.969863	1	0.8358	0.8358	1.3615	0.8358	1.3615	4.0614	1.3615	0	0.738546	high
TCGA-69-7980-01	0.991781	0	0.6892	3.2122	4.9403	1.7865	4.6895	0.3854	3.5506	0	0.640752	high
TCGA-50-6594-01	1.0137	1	0.7691	1.6382	4.9344	0.7691	0.7691	0	1.2681	0	0.844243	high
TCGA-91-6840-01	1.01918	0	1.3381	2.2692	3.5481	2.6664	4.9802	0	3.3461	0	0.661442	high
TCGA-55-8620-01	1.0274	1	2.7977	1.4782	2.3694	2.5267	1.7576	1.1314	1.1314	0	0.734364	high
TCGA-86-6562-01	1.03014	1	1.3829	0.6192	3.5508	1.8797	6.3084	0	1.6526	1.051	0.586113	high
TCGA-95-7944-01	1.03288	0	0.45	0.7925	1.0691	0	0	0	1.8328	0.45	0.846722	high
TCGA-44-8117-01	1.05479	0	0	1.5962	3.6175	0.3664	3.3575	0	2.5641	0	0.781436	high
TCGA-49-4490-01	1.05479	1	0.9532	1.5221	4.8621	2.726	2.2462	0.9532	3.2364	0.9532	0.614972	high
TCGA-69-7979-01	1.11781	0	1.2926	0.3673	2.4954	1.5991	1.454	0	1.5991	0	0.860044	high
TCGA-69-8254-01	1.12055	0	2.1522	4.3359	6.3826	2.566	4.548	2.7878	3.0244	0.5774	0.47508	low
TCGA-44-A4SU-01	1.12055	1	1.9325	4.72	6.5897	1.2682	4.1995	0	2.8286	0.5553	0.540148	low
TCGA-62-A46Y-01	1.13425	1	1.0018	4.0909	7.8365	1.0018	4.2129	2.4624	4.0034	0	0.567932	low
TCGA-69-7764-01	1.13425	0	1.218	2.8008	5.2779	1.5799	2.8008	1.5799	4.5574	0.7339	0.566082	low
TCGA-86-A4P7-01	1.13699	0	1.7536	2.7426	5.155	4.354	5.7958	1.5348	2.7426	1.2769	0.453921	low
TCGA-44-A4SS-01	1.13699	0	1.4122	4.3881	4.9499	0.6358	2.4412	1.0757	3.892	1.4122	0.481375	low
TCGA-55-8619-01	1.13973	0	3.5929	3.1944	5.8453	4.7029	2.8888	2.3439	2.8888	0	0.5686	low
TCGA-91-6836-01	1.14247	0	0	2.4359	3.4201	3.9595	2.1792	0.5272	0.9124	0	0.747204	high
TCGA-55-8507-01	1.14521	0	0	0	2.7975	2.5534	3.1003	0	2.2594	0.624	0.747411	high
TCGA-67-6217-01	1.15616	0	1.9422	6.4499	7.7695	3.0689	4.9338	1.7112	3.5611	1.7112	0.350037	low
TCGA-86-8668-01	1.1589	0	2.2388	4.6328	6.862	3.1992	2.7975	0.8024	3.8473	0	0.58371	high
TCGA-53-7813-01	1.16164	0	1.0198	0	3.0346	0	1.0198	0	3.0346	0	0.894814	high
TCGA-69-8253-01	1.16712	0	0.8931	4.2261	6.3948	2.237	4.9	0.8931	2.478	0.6521	0.524635	low
TCGA-05-4384-01	1.16712	0	1.7839	3.2558	5.6577	2.7	4.2261	0	2.2219	0.6879	0.566946	low
TCGA-MP-A4TI-01	1.17534	1	1.3435	4.3916	5.6049	1.6089	3.2018	0	4.3559	1.3435	0.486426	low
TCGA-91-8497-01	1.18904	1	4.1867	6.3649	7.8205	6.3532	8.1173	3.5349	1.5781	0	0.376269	low
TCGA-50-5931-01	1.18904	1	0	0.706	1.178	1.533	0.706	2.0554	0.706	0	0.841705	high
TCGA-L4-A4E6-01	1.19178	0	2.4461	4.0016	6.5269	3.8428	7.24	1.0789	3.3862	1.0789	0.416894	low
TCGA-55-6543-01	1.19178	0	0.6391	0.6391	4.3969	2.8342	4.5762	1.9211	2.4487	0.6391	0.619646	high
TCGA-97-8179-01	1.19178	0	1.7348	5.6958	6.8707	2.0372	5.9881	1.1138	0	0.473	0.486793	low
TCGA-55-8505-01	1.20548	0	0.6684	0.6684	1.9805	0.6684	3.4618	0	2.5146	0.6684	0.708775	high
TCGA-L9-A50W-01	1.21096	1	0	5.8398	8.1604	0.8076	6.0174	1.0877	1.8584	1.0877	0.445082	low
TCGA-55-7725-01	1.21096	0	1.6326	3.8734	6.6401	1.0359	3.9732	2.8684	4.5915	2.0536	0.379422	low
TCGA-86-8359-01	1.21644	1	0.6848	1.497	4.4367	0	1.1474	0	2.2157	1.1474	0.67698	high
TCGA-62-8398-01	1.21644	1	0.8079	3.0235	6.1228	1.3227	1.7013	0	2.2489	0.4597	0.680937	high
TCGA-55-8615-01	1.22192	0	1.0493	1.8773	2.0733	0	1.0493	0	3.0852	0	0.809321	high
TCGA-67-4679-01	1.2274	0	2.9792	6.294	8.3221	5.3018	7.4548	1.1027	5.7493	1.1027	0.340079	low
TCGA-38-6178-01	1.2274	0	0	2.0427	3.9837	0	3.373	0.8319	1.7399	0	0.750439	high
TCGA-05-4417-01	1.24658	0	0.7096	5.6779	6.3963	0	4.9772	0.7096	3.4811	1.1832	0.44999	low
TCGA-50-5939-01	1.26027	1	0.752	2.1442	3.2031	2.6944	4.9268	0	1.2438	0.752	0.607344	high
TCGA-55-8087-01	1.26575	0	3.0583	5.66	8.9571	3.1175	5.5781	6.1879	1.7838	0	0.410318	low
TCGA-55-6970-01	1.27123	1	2.0746	2.7618	5.1833	2.6918	2.0746	0	3.2253	0.7159	0.609743	high
TCGA-44-A47A-01	1.27671	0	1.3422	8.3733	9.1654	2.0252	3.3522	0	3.4227	1.3422	0.393209	low
TCGA-97-8176-01	1.28219	1	0.6732	1.4771	2.9147	0	2.7962	0	2.6671	0.6732	0.697161	high
TCGA-55-7816-01	1.28219	1	3.8413	4.0048	6.2611	6.2852	4.1164	0	1.4438	0	0.568771	low
TCGA-55-8299-01	1.28493	1	0	1.6377	3.303	2.8749	6.2673	1.4273	3.3635	0	0.640359	high
TCGA-55-8097-01	1.30411	0	2.8084	4.7981	6.9577	4.9366	7.0521	5.4003	3.4071	0	0.40605	low
TCGA-95-7948-01	1.30411	0	0	2.9833	5.1646	0.7294	3.5675	0	1.8606	0	0.723342	high
TCGA-L9-A8F4-01	1.30411	0	0	2.1197	3.7148	0	2.6865	0	1.6282	1.4185	0.607672	high
TCGA-95-7947-01	1.30685	0	1.5026	1.1521	3.9698	1.1521	3.2096	0	4.4039	0.3847	0.692606	high
TCGA-55-8302-01	1.30959	0	0	1.0756	3.7206	1.6849	4.5671	0	1.6849	0	0.767959	high
TCGA-50-5051-01	1.30959	1	0	3.7435	6.0957	1.7328	3.4685	0	1.7328	0.8275	0.590276	high
TCGA-55-A494-01	1.31781	0	0.916	0.5296	3.094	0	0.5296	0	2.0371	0	0.90013	high
TCGA-97-7941-01	1.32603	0	2.7703	3.2342	5.8154	5.6205	5.8236	6.2549	2.0822	0	0.451093	low
TCGA-44-A479-01	1.33151	0	1.0943	3.3335	6.3403	1.4343	0	0	4.5669	0	0.740797	high
TCGA-55-7573-01	1.33425	0	3.512	5.5921	8.5687	4.019	2.3229	2.7234	1.7663	0.8485	0.439328	low
TCGA-49-6742-01	1.33699	1	1.317	1.317	1.9938	2.4527	3.0802	1.317	2.4527	0	0.718541	high
TCGA-91-7771-01	1.34795	0	1.0996	3.7625	5.9442	3.3424	6.035	2.974	4.9935	1.7162	0.370188	low
TCGA-97-8177-01	1.36712	0	1.2471	5.9965	7.6426	3.0376	7.3973	0.7543	3.4081	0.7543	0.41786	low
TCGA-44-6779-01	1.36986	1	0	2.0662	4.9674	0	5.2041	0	1.7617	0.8456	0.619895	high
TCGA-95-7043-01	1.37808	1	0.835	0	3.5818	1.3605	0.835	0.835	0	0	0.899648	high
TCGA-91-8496-01	1.38356	0	4.4015	6.2354	8.1202	4.2917	6.9825	6.4294	2.2845	1.7326	0.257042	low
TCGA-S2-AA1A-01	1.40548	0	0.727	7.6686	8.7856	3.2506	6.6334	5.5095	3.8835	2.0963	0.254773	low
TCGA-55-8621-01	1.41096	0	2.2479	5.0271	5.8391	4.3423	6.771	1.0506	2.2479	1.6521	0.367044	low
TCGA-55-8204-01	1.41096	0	2.5431	3.7945	5.2281	0.6196	4.5891	0.6196	2.0769	0	0.609	high
TCGA-55-8514-01	1.42466	0	1.1955	3.1279	5.0833	3.5011	1.5536	0	2.6232	0	0.711631	high
TCGA-49-6745-01	1.43014	0	1.307	5.5301	6.7031	1.9813	5.385	0.9875	2.5641	0.5767	0.481948	low
TCGA-69-A59K-01	1.43014	0	0	3.5179	4.4935	4.1379	2.5656	0	3.2646	0	0.684152	high
TCGA-93-A4JQ-01	1.4411	0	0	4.3657	6.559	1.4561	3.344	2.422	2.737	2.6395	0.367915	low
TCGA-93-7348-01	1.45479	0	1.8647	4.6309	6.8153	2.3111	4.5518	1.8647	4.2351	1.2147	0.427176	low
TCGA-55-8301-01	1.46301	0	0.8955	4.8981	6.0432	1.1955	5.1284	0	2.7206	1.8402	0.420783	low
TCGA-55-8614-01	1.46849	0	0	2.9846	4.9329	1.529	5.8786	1.1746	2.5919	0	0.625881	high
TCGA-55-7911-01	1.47123	0	2.2328	0.6122	2.6522	0	0.6122	0	3.8294	1.3706	0.651178	high
TCGA-55-8510-01	1.47671	0	0	5.4133	7.6431	2.224	6.2987	0.6889	3.5869	0.6889	0.473061	low
TCGA-97-A4M3-01	1.47945	0	3.1022	2.4731	4.6599	2.0125	3.7158	2.5989	3.1022	0.5905	0.532864	low
TCGA-55-8094-01	1.48219	0	1.1323	0.6745	1.1323	0	0.6745	0.6745	1.7588	0.6745	0.764468	high
TCGA-97-8172-01	1.49315	0	4.9619	5.209	7.4478	6.3477	7.4738	2.5916	3.9836	1.0416	0.330455	low
TCGA-55-A57B-01	1.49589	0	2.8062	7.0151	9.1326	4.0146	3.6595	0.7699	3.0712	0.7699	0.425768	low
TCGA-55-8203-01	1.49863	0	0	2.9773	5.3008	0.49	2.6455	0	3.6699	0	0.729282	high
TCGA-J2-A4AD-01	1.50685	1	1.9419	1.3918	3.0545	0.4916	2.2185	0	0.4916	0.4916	0.732488	high
TCGA-97-8175-01	1.50959	0	1.6262	6.2438	8.0724	0.7619	3.681	0.4306	2.8601	0	0.559764	low
TCGA-55-8511-01	1.51233	0	0.6257	2.4178	4.8696	1.3945	1.0607	0	2.2632	0.6257	0.700764	high
TCGA-95-A4VN-01	1.51507	0	0.9459	5.0627	7.1572	0.5491	6.8849	0	2.4936	0	0.558397	low
TCGA-44-7661-01	1.52603	1	1.8067	4.4545	5.9446	2.9181	4.9239	0	3.499	1.523	0.434757	low
TCGA-55-7913-01	1.53699	1	0	3.993	4.6985	0	1.1029	0.896	1.9522	0	0.726473	high
TCGA-97-7937-01	1.54521	0	0.4873	0.8508	4.284	0	2.0752	0	0.8508	0	0.862407	high
TCGA-L9-A7SV-01	1.54795	0	0	2.0064	4.4175	0.4617	2.0064	0.4617	2.3644	1.0919	0.641842	high
TCGA-55-7903-01	1.55342	0	0	3.519	5.317	0	3.9495	0	3.4548	0	0.684063	high
TCGA-97-A4M6-01	1.55616	0	1.7156	5.9804	7.9605	2.5911	4.8515	3.2054	4.1986	0	0.468466	low
TCGA-97-8171-01	1.55616	0	0	0	3.3201	0.3572	1.6991	0	2.3022	0	0.90382	high
TCGA-95-7567-01	1.55616	0	1.2669	1.9309	3.7717	0.6439	2.1294	0	1.4264	0.3576	0.733235	high
TCGA-44-7669-01	1.5726	1	1.3411	3.0097	3.5898	0.6901	4.323	0.9412	1.6539	0.9412	0.552505	low
TCGA-93-A4JP-01	1.58356	0	2.7147	2.8796	6.0995	7.7788	4.2392	3.6004	2.7995	0	0.518748	low
TCGA-L4-A4E5-01	1.58356	0	0	3.7319	5.2075	1.8993	0.5411	0	3.6816	0	0.739868	high
TCGA-MP-A4TK-01	1.59452	1	1.3138	5.2535	6.4295	2.8951	2.1593	0.5804	2.9881	1.3138	0.475126	low
TCGA-78-7147-01	1.60548	1	0.4763	4.1557	6.1183	2.5097	4.6361	0	2.1767	0.4763	0.575673	low
TCGA-44-7660-01	1.62192	0	1.1774	0	2.6932	4.0126	0.8806	0	0.8806	0.5065	0.800201	high
TCGA-78-7154-01	1.62466	1	2.3694	1.1314	3.877	2.5267	2.7977	0	0.6738	0.6738	0.675771	high
TCGA-62-A46P-01	1.6274	1	0.8089	1.7029	4.0034	1.7029	4.849	0	1.7029	1.3241	0.561809	low
TCGA-44-6145-01	1.63014	0	0.7064	0.7064	2.9907	1.5336	3.7692	1.5336	3.2992	1.8184	0.519147	low
TCGA-55-A492-01	1.63288	0	2.2477	3.0872	4.3035	2.9933	5.5729	0	2.6682	0	0.608567	high
TCGA-55-8090-01	1.63836	1	2.1397	3.9878	5.8729	0.9479	5.9616	0.3892	1.7981	0	0.586112	high
TCGA-55-8205-01	1.6411	0	0.7074	4.017	4.6649	1.18	3.7379	0	2.9346	0.7074	0.573574	low
TCGA-55-8091-01	1.64384	0	2.1297	3.4267	7.0103	1.0877	5.2951	0	2.7283	0	0.616637	high
TCGA-97-A4M1-01	1.64658	0	3.9255	4.9011	6.9752	5.4457	7.1741	4.5252	2.4344	0	0.406933	low
TCGA-91-A4BD-01	1.65205	0	3.0024	5.025	6.5669	1.4612	7.1777	0	4.4035	0	0.504533	low
TCGA-NJ-A55R-01	1.65205	0	1.4233	1.9573	3.5024	2.2763	3.9907	6.0934	2.0439	1.2879	0.441201	low
TCGA-55-7994-01	1.65205	0	1.5359	5.4717	4.5337	0.7077	1.5359	0	0.7077	0.7077	0.581852	low
TCGA-86-7954-01	1.65753	0	0.6184	3.7344	5.6118	1.5227	3.6134	0.3421	3.6446	0.6184	0.578686	low
TCGA-95-A4VP-01	1.65753	0	1.8563	0.6081	3.7634	3.7634	6.1757	0	2.8659	0	0.679064	high
TCGA-55-8512-01	1.66301	1	3.8442	1.8767	3.6734	5.2835	3.6116	3.4796	1.0489	0	0.578503	low
TCGA-55-A4DG-01	1.66575	0	0.6111	2.0582	4.9324	4.5331	5.2449	0.6111	3.879	2.2302	0.421227	low
TCGA-55-7283-01	1.66849	0	3.0907	4.8108	6.3255	2.8104	5.4793	0	2.8104	0	0.543187	low
TCGA-05-4405-01	1.67123	0	0.7334	2.1088	6.343	2.4953	5.4618	0.7334	1.5791	0	0.663658	high
TCGA-97-A4LX-01	1.68219	0	1.4645	5.3431	6.6308	1.4645	4.8437	0.9106	4.0735	0.9106	0.45814	low
TCGA-55-A4DF-01	1.68219	1	1.9161	2.0828	3.4817	2.2322	2.2322	0	3.357	0.9446	0.60887	high
TCGA-NJ-A7XG-01	1.69041	0	1.5017	3.69	6.3745	1.906	4.9645	5.6036	3.7403	0.5439	0.443932	low
TCGA-55-8508-01	1.69041	0	0.914	0	1.8689	0.914	1.8689	0	0.914	0	0.890581	high
TCGA-97-A4M2-01	1.70959	0	1.5492	6.7213	7.8073	5.1954	5.5471	4.2342	3.9495	0	0.412683	low
TCGA-50-5044-01	1.70959	1	0	2.3489	5.9872	1.0169	2.3489	0	3.49	0	0.757846	high
TCGA-86-7714-01	1.71233	1	0	8.0141	10.2086	0.9559	4.0855	0	2.2508	0	0.535679	low
TCGA-97-8552-01	1.71507	0	3.582	6.4324	8.6518	5.2321	4.7339	4.1263	3.5066	1.782	0.295141	low
TCGA-55-A491-01	1.71507	0	0.613	2.3882	3.5345	5.4728	2.3882	0	2.8783	0.613	0.635098	high
TCGA-78-7148-01	1.71507	1	1.0451	3.5405	5.1307	1.6448	2.6594	1.0451	2.6594	1.0451	0.543924	low
TCGA-97-A4M7-01	1.72329	0	2.9774	6.6723	8.4651	3.1269	7.1228	1.8393	2.8965	0.8949	0.364666	low
TCGA-55-A48Y-01	1.72603	0	0	2.2254	3.5241	0.609	3.2332	0	2.6443	0	0.756	high
TCGA-97-A4M5-01	1.73699	0	1.8125	2.2536	4.3408	4.4554	7.1382	1.975	2.4871	0.8777	0.472273	low
TCGA-55-A48Z-01	1.78356	0	0	2.6521	5.5733	5.1341	2.2763	0.5661	2.2763	1.2878	0.55668	low
TCGA-95-A4VK-01	1.78356	0	0.9827	3.6682	5.1948	1.7825	3.8255	0.9827	4.5812	0.9827	0.51193	low
TCGA-97-A4M0-01	1.7863	0	1.4981	5.4999	7.9768	2.793	4.0847	0	4.938	1.244	0.439599	low
TCGA-55-7726-01	1.7863	0	0	4.7405	7.6485	0	4.0851	0	2.1856	0	0.647822	high
TCGA-50-5935-01	1.78904	1	1.1848	6.6756	7.0667	4.3291	2.881	0	1.8264	0.7107	0.492936	low
TCGA-86-8358-01	1.78904	0	0	2.6565	2.6565	5.1218	0	0	1.5798	0.7339	0.692027	high
TCGA-99-8033-01	1.79726	1	1.5622	1.3576	2.7781	0.8328	1.5622	0.4757	4.0888	0	0.771192	high
TCGA-97-8547-01	1.8	0	0	5.3517	6.6741	0	6.3475	0	2.8335	0	0.576007	low
TCGA-99-AA5R-01	1.80274	0	1.3943	6.2151	8.1871	4.5056	4.7867	5.4012	3.5002	1.0606	0.347541	low
TCGA-44-6774-01	1.80274	0	0	2.908	4.148	6.9932	2.238	0	0	0	0.723721	high
TCGA-L9-A743-01	1.81918	0	0.9593	6.6663	7.194	1.2729	5.2769	0	5.1095	0	0.516758	low
TCGA-78-7150-01	1.82466	1	0	0.6542	0.6542	0.6542	1.4442	0	1.7202	0	0.888605	high
TCGA-05-4425-01	1.83288	0	1.6953	6.3892	8.4217	1.9252	3.9059	0	3.6079	1.6953	0.397342	low
TCGA-55-7576-01	1.83562	0	0.9837	5.5378	7.2849	0.9837	4.8387	0.9837	1.9755	0.3155	0.530418	low
TCGA-05-5428-01	1.83562	0	2.6397	1.8544	5.507	2.1661	4.809	1.4563	0.9046	0	0.645134	high
TCGA-55-8208-01	1.84658	0	1.3489	3.127	5.3474	1.3489	2.8458	0.6	2.8458	0	0.677956	high
TCGA-49-AAQV-01	1.85479	1	0.9885	4.9005	6.3051	3.917	3.3011	0	2.5657	1.7208	0.442441	low
TCGA-49-6767-01	1.85479	0	1.1266	4.5537	4.8186	0.6706	0	0	2.186	1.1266	0.589066	high
TCGA-93-7347-01	1.87123	0	3.3126	5.9174	8.1489	2.8512	4.1461	0.4735	4.8174	2.1688	0.337896	low
TCGA-55-A48X-01	1.88767	0	0.5741	3.7245	6.6042	3.0586	4.851	1.3023	2.5577	0.5741	0.537279	low
TCGA-69-7763-01	1.89041	0	1.1258	0.67	3.7456	3.7456	3.1184	2.1848	2.5182	0	0.707647	high
TCGA-44-7659-01	1.89315	0	1.697	4.7633	6.2142	0.8052	4.5498	1.3189	3.6101	0	0.561884	low
TCGA-86-8075-01	1.90137	1	0.652	3.0751	5.1524	2.0505	4.0873	0	2.7471	0.893	0.571278	low
TCGA-78-7160-01	1.90959	1	0.7057	3.7675	6.2613	2.0547	2.4373	0.7057	3.5516	0	0.659745	high
TCGA-86-8280-01	1.92055	0	2.2126	6.2178	7.4035	4.3666	5.7075	0.4473	4.2336	2.5174	0.301861	low
TCGA-55-8089-01	1.92329	1	0	4.0705	4.6506	0.8732	2.5825	0.8732	4.5772	1.8053	0.468071	low
TCGA-55-7728-01	1.92877	0	0	6.3335	7.6299	2.445	4.1126	3.1341	4.0814	0.4546	0.456707	low
TCGA-44-6148-01	1.92877	0	4.3799	3.2587	6.4202	5.4547	7.8405	5.226	2.2479	1.6521	0.307545	low
TCGA-44-6775-01	1.93151	0	2.0104	6.4315	7.8371	0	4.1423	0	2.5965	0	0.556607	low
TCGA-55-7724-01	1.93151	0	2.5874	2.0022	5.3604	3.0025	5.4623	0	3.1725	1.0014	0.527009	low
TCGA-93-A4JN-01	1.96712	0	1.622	2.4782	5.5069	3.6114	6.5561	2.1127	2.6788	1.4128	0.43324	low
TCGA-44-7672-01	1.96986	0	1.1186	4.5152	5.7472	1.3572	4.9206	0.4756	3.712	0	0.585489	high
TCGA-55-8096-01	1.96986	1	1.5216	2.1474	3.7521	1.5216	3.4567	0	2.2456	0	0.718974	high
TCGA-J2-8194-01	1.98356	0	0.9047	4.0236	7.0088	0	2.64	0	1.2068	0	0.700535	high
TCGA-44-6146-01	1.99452	0	0.9279	3.5083	5.1414	3.4499	2.8714	4.7154	0.5373	0	0.57685	low
TCGA-05-4433-01	2	0	0.869	3.2117	5.3749	1.4076	2.7624	2.575	2.3596	0.869	0.543401	low
TCGA-86-A4JF-01	2.01918	1	1.6847	0.9153	3.2351	1.4708	3.6959	0	2.8482	0	0.752318	high
TCGA-J2-8192-01	2.02466	0	1.5246	5.976	8.0121	1.3229	5.5368	0.808	3.0238	1.3229	0.40762	low
TCGA-86-8073-01	2.0274	0	1.4428	3.0978	5.8763	2.3574	3.9482	2.2572	2.451	0.7548	0.527297	low
TCGA-MP-A4TH-01	2.03014	0	2.0802	6.5783	8.3103	5.2788	5.1347	1.5084	5.2086	2.4886	0.284656	low
TCGA-99-7458-01	2.04658	0	2.5767	7.0952	8.2647	2.8659	5.1468	1.4088	4.1605	1.4088	0.350983	low
TCGA-55-6984-01	2.08219	1	1.4999	1.4999	4.9618	0.9367	3.0553	2.4778	0.9367	0.9367	0.589846	high
TCGA-44-2668-01	2.08493	1	0	4.564	4.564	1.0647	2.629	0	2.096	0.3481	0.639465	high
TCGA-55-7815-01	2.11781	0	1.0014	3.3245	5.0028	0	2.3242	0	2.3242	0	0.72334	high
TCGA-97-7554-01	2.12329	0	1.3224	2.808	4.13	0	2.3225	0.5853	1.5854	0	0.729287	high
TCGA-50-6592-01	2.12877	1	0	1.4397	1.6511	1.1918	4.5663	0	0.5141	0.8924	0.654808	high
TCGA-55-8513-01	2.16712	0	3.3077	4.1749	7.6743	5.0071	5.3596	4.1749	2.7938	0	0.463274	low
TCGA-78-7539-01	2.16712	0	1.7469	4.2455	7.2929	0.9136	4.2677	0.9136	3.608	1.6144	0.436361	low
TCGA-05-4427-01	2.16712	0	1.0065	4.1416	3.1815	0.5893	2.1801	0.5893	2.4701	0.5893	0.605458	high
TCGA-38-7271-01	2.19178	1	1.7128	5.7385	7.7793	4.5248	7.1051	2.474	3.2253	2.6588	0.272647	low
TCGA-86-A4P8-01	2.20548	0	2.9703	5.1738	7.1757	4.3322	4.2992	4.0037	3.4021	2.6937	0.280041	low
TCGA-86-8674-01	2.20822	0	0.6435	0.6435	2.9533	0.6435	1.0869	0.6435	2.8446	0	0.845838	high
TCGA-78-7220-01	2.21096	1	0.599	1.3472	2.8433	1.0211	4.3618	0	2.0315	0	0.753559	high
TCGA-44-4112-01	2.2137	1	1.3821	2.8925	4.554	0.8506	5.1835	0.4871	2.4377	0	0.644545	high
TCGA-69-8453-01	2.2274	0	2.8749	6.051	7.0454	4.6369	6.5781	1.781	3.6663	0.5727	0.398582	low
TCGA-83-5908-01	2.25753	0	0	3.3768	4.6458	0.46	3.822	0.8082	3.0892	1.0885	0.547915	low
TCGA-55-7570-01	2.25753	0	0.5218	1.2061	1.6684	0	1.8538	0	0.5218	0	0.859555	high
TCGA-78-7145-01	2.26301	1	0	4.7017	5.0699	1.967	3.7868	2.1672	2.8877	0	0.584756	high
TCGA-MN-A4N1-01	2.26575	0	0.5013	2.4778	3.7511	0.5013	1.4125	0.5013	0.8726	1.1677	0.63447	high
TCGA-50-8460-01	2.27123	0	1.163	6.6635	8.2798	2.238	7.8586	0.6956	3.448	0	0.462992	low
TCGA-95-8039-01	2.27397	0	1.7277	6.777	8.5063	0.8243	4.6376	0.8243	3.1847	1.8866	0.36155	low
TCGA-86-8671-01	2.29863	0	2.2802	5.7669	8.1786	5.5801	3.938	2.1064	5.0183	1.68	0.349549	low
TCGA-91-6847-01	2.30685	0	0	1.0201	3.6217	1.0201	2.1463	0	0	0	0.864567	high
TCGA-44-5645-01	2.33425	0	2.1513	7.2685	9.4708	4.7756	4.0929	2.6237	4.2315	1.9518	0.306109	low
TCGA-49-4487-01	2.34247	1	0	3.8559	5.6641	3.1013	4.088	6.6253	3.6774	1.8186	0.353137	low
TCGA-86-8673-01	2.36164	0	0	0	3.3763	1.4644	0.6658	0	3.2924	0	0.910215	high
TCGA-44-5644-01	2.36438	0	0.7355	0.7355	0.7355	0.7355	0	0.7355	1.2203	0	0.891132	high
TCGA-64-5779-01	2.36712	0	0	1.3987	2.3481	0.8626	2.0954	0.8626	2.0954	1.7887	0.572532	low
TCGA-64-5815-01	2.3726	0	0	5.2147	7.6363	2.3009	2.3009	0	2.3009	1.3624	0.50524	low
TCGA-49-4488-01	2.38082	1	0.7939	6.5576	7.9214	0	1.9764	0	2.4337	0	0.616482	high
TCGA-55-7281-01	2.38904	0	0	7.0262	9.083	1.0973	0.6506	0	3.255	0	0.625433	high
TCGA-49-AAR4-01	2.40822	1	2.4366	2.2579	2.8689	1.5319	4.5667	0.7053	4.9371	1.8164	0.448191	low
TCGA-05-5425-01	2.41644	0	1.4312	4.0736	5.1498	1.7059	5.5662	0	3.6868	0.6467	0.523297	low
TCGA-44-7670-01	2.41644	0	2.2356	1.7962	2.7811	7.307	3.4453	1.3481	1.3481	0.3886	0.599308	high
TCGA-55-8206-01	2.43288	0	3.5762	6.3405	8.7387	5.1032	8.6364	1.9831	3.0158	0.6697	0.35024	low
TCGA-44-7671-01	2.43562	0	2.159	0.705	3.6975	3.1501	6.1358	1.3648	0.96	0	0.65939	high
TCGA-55-7995-01	2.43562	0	1.0919	1.7063	3.2884	1.8262	1.2717	0.3594	2.3906	0.8865	0.66698	high
TCGA-86-A456-01	2.45479	0	2.6606	0	4.2283	2.7896	5.6465	2.5189	4.5531	1.1262	0.506846	low
TCGA-MP-A4TE-01	2.45479	1	0.5266	1.2151	2.1777	1.8652	0	0	2.0299	0	0.874133	high
TCGA-55-8085-01	2.47671	0	0	3.9965	4.8145	1.0313	0.7621	2.9926	2.9281	2.0467	0.449975	low
TCGA-49-4512-01	2.47945	1	0.8226	4.762	6.6238	3.2411	3.3538	0.8226	1.725	0.8226	0.522228	low
TCGA-62-A472-01	2.49315	0	0	4.2735	6.1785	0.9747	5.3425	0	3.5383	0	0.617661	high
TCGA-05-4424-01	2.50137	0	0.9659	2.1165	5.3077	4.7409	4.3605	1.9486	2.5277	0	0.627376	high
TCGA-53-7626-01	2.54521	1	1.9431	6.4559	7.9574	4.0574	4.8522	0.8903	3.3771	1.0964	0.402308	low
TCGA-55-5899-01	2.54795	0	3.3426	3.4966	3.6358	0	4.8863	0	1.4407	0	0.626049	high
TCGA-86-8669-01	2.56986	0	0.705	4.6406	5.7863	0	3.3857	2.4358	2.5948	0.705	0.520451	low
TCGA-86-8278-01	2.5863	0	3.176	4.5739	6.8003	2.5026	4.6354	0.6027	1.9456	0.3326	0.526748	low
TCGA-86-7701-01	2.59452	0	2.6482	3.9775	5.9569	0	1.6358	0	2.6482	0	0.680183	high
TCGA-78-7535-01	2.6	1	1.2759	3.6699	8.0636	0	0.4387	0	3.453	0	0.736098	high
TCGA-86-8279-01	2.6	0	1.1278	5.1078	8.4403	0.3744	1.1278	0	0.9175	0	0.690502	high
TCGA-MP-A4TA-01	2.60274	1	1.1452	0.4894	1.9364	0.4894	1.5944	0	2.0812	0	0.86029	high
TCGA-55-7227-01	2.60822	1	1.6198	5.207	7.4353	0	3.5067	2.7068	3.6722	1.2523	0.430563	low
TCGA-78-7156-01	2.67397	1	1.8022	1.1659	3.6081	2.039	4.5088	0	3.8135	0.6977	0.618388	high
TCGA-55-8207-01	2.67671	0	3.434	3.699	5.9548	4.7631	6.6515	1.6688	2.5165	1.0633	0.413472	low
TCGA-44-6777-01	2.70411	1	1.3663	5.4291	8.3351	1.6342	5.1797	0	1.0371	0.6098	0.515295	low
TCGA-J2-A4AG-01	2.70685	0	2.6006	6.1107	7.9249	3.8017	4.749	0.6441	2.9549	1.4268	0.387075	low
TCGA-86-8076-01	2.72055	0	0.8316	4.9366	7.8613	2.4026	6.0465	0	4.3291	2.2922	0.359569	low
TCGA-55-6982-01	2.72603	1	1.5078	2.2288	5.2779	0.9425	0	0	1.9129	0	0.813631	high
TCGA-55-7574-01	2.72603	1	2.0618	3.7762	6.0464	2.713	5.9007	0.843	2.313	0	0.567735	low
TCGA-86-7953-01	2.73151	0	0.6698	3.5405	6.1974	0.3734	0.9156	0.6698	3.8374	1.4713	0.544764	low
TCGA-44-5643-01	2.77534	0	0.6447	4.5909	6.1696	0	2.7298	1.702	2.9562	1.0887	0.508947	low
TCGA-44-3918-01	2.83836	0	1.8757	2.5748	5.1734	5.6275	3.6371	0	3.2312	1.5395	0.485341	low
TCGA-55-7910-01	2.84932	0	0	1.5119	2.7127	0	0.9455	0	3.2224	0	0.849184	high
TCGA-53-7624-01	2.85753	1	0.9094	0.5253	1.2126	0.9094	0	0	0.9094	0	0.92438	high
TCGA-86-7711-01	2.86575	1	0	0.6678	4.2665	0	1.3054	0	1.3054	0	0.899811	high
TCGA-99-8025-01	2.90411	0	0.7367	0.4149	4.3688	0.7367	3.9692	0	3.459	1.5846	0.583187	high
TCGA-53-A4EZ-01	2.93425	0	1.5691	4.7104	5.1387	0	2.3028	0	2.4135	0.8375	0.565774	low
TCGA-86-7955-01	2.93699	0	0.6803	0.3798	1.8918	0.9288	2.6137	0	1.6363	0	0.847155	high
TCGA-J2-A4AE-01	2.95616	0	2.1846	5.2343	6.5961	2.9071	5.8366	2.9071	5.425	2.361	0.297102	low
TCGA-44-7667-01	3.00548	0	0	0.4146	0.7363	0.9991	2.5011	0	0.4146	0	0.88085	high
TCGA-75-6214-01	3.05479	1	0	0.9344	2.8832	0.3826	2.6236	0	0.6847	0.3826	0.794842	high
TCGA-99-8028-01	3.06301	0	1.1966	3.3888	4.9409	2.2857	3.1296	0.8963	4.1535	2.2857	0.416374	low
TCGA-50-8459-01	3.06575	0	1.6951	5.9276	7.8197	2.7214	6.005	1.0834	0.6411	0.6411	0.457868	low
TCGA-50-8457-01	3.08219	0	3.8395	5.0809	6.8126	5.023	6.5713	0.9166	2.3204	2.0381	0.326642	low
TCGA-05-4390-01	3.08493	0	0	1.544	1.8297	0	0	0	0.7126	0	0.909402	high
TCGA-49-AARN-01	3.10959	1	0	4.8004	7.7343	2.4535	0.8043	6.7105	0	0	0.557444	low
TCGA-86-8054-01	3.14521	0	0	0.9994	1.999	0.4147	0.7365	0	1.2216	0.9994	0.747826	high
TCGA-86-7713-01	3.16986	0	0.3109	0	2.8098	0.3109	1.2886	0	2.2773	0.3109	0.859201	high
TCGA-64-1681-01	3.19726	1	3.3271	6.3312	8.4548	2.0884	3.7709	2.4161	1.9603	0.4451	0.45039	low
TCGA-78-7155-01	3.20822	1	0.6587	1.1093	0	0.6587	2.9899	0	0	0	0.829757	high
TCGA-MN-A4N4-01	3.21918	0	0.9715	0.5661	2.4126	2.2761	4.6452	0	0	1.5469	0.585546	high
TCGA-73-7498-01	3.25753	0	2.0944	4.7637	6.1562	4.7637	6.134	3.7589	2.7492	1.0636	0.378798	low
TCGA-62-A470-01	3.27123	1	1.7921	2.5671	3.2661	1.158	2.5671	0	1.158	1.158	0.592121	high
TCGA-78-7540-01	3.27945	1	1.5794	2.4956	5.227	1.5794	3.8335	4.1885	1.4098	0	0.596815	high
TCGA-78-8648-01	3.31233	1	0.8188	4.215	4.4848	3.4504	6.9181	2.02	2.2689	0	0.526034	low
TCGA-78-7152-01	3.32877	1	1.9205	2.237	6.0644	0	3.226	0	5.0254	0.9475	0.582985	high
TCGA-62-8395-01	3.33151	0	2.0251	3.9103	6.4497	4.5465	3.9921	0	2.3067	0.5247	0.551286	low
TCGA-49-AARE-01	3.36712	1	0.9338	2.3495	3.6298	1.4961	3.6819	0.5412	5.821	0.9338	0.560254	low
TCGA-55-6985-01	3.37808	0	1.9946	3.6938	5.3417	2.8012	4.8004	0	3.4197	0	0.603034	high
TCGA-50-5932-01	3.38356	1	1.4128	1.9669	3.2192	2.2451	4.6737	1.1679	0.8729	0.5014	0.61508	high
TCGA-55-6969-01	3.39452	0	0	0	1.4461	0.7569	1.2508	0	1.0249	1.4461	0.712411	high
TCGA-62-A471-01	3.4137	0	0	0	1.3417	0.596	3.8886	0.596	1.0165	0	0.835164	high
TCGA-91-6829-01	3.44658	1	1.0233	0.6006	2.7396	1.0233	5.7318	0	0	0	0.761967	high
TCGA-MP-A4T9-01	3.46575	1	1.7611	3.9759	5.5606	2.7171	3.227	2.3169	2.3169	1.5807	0.436549	low
TCGA-50-6597-01	3.47397	1	2.254	5.9383	7.3745	4.1671	0	0.9579	3.9201	0	0.587276	high
TCGA-95-7039-01	3.48493	0	1.9475	3.1468	4.1813	2.4021	3.4594	0	3.5502	1.6521	0.48035	low
TCGA-97-7546-01	3.52055	0	5.3641	4.5511	6.8162	5.4699	6.2803	3.5158	2.8606	1.6265	0.313697	low
TCGA-50-6590-01	3.52877	1	0	3.356	4.607	1.0614	1.6663	0.6262	2.5586	0.6262	0.648381	high
TCGA-62-8397-01	3.53151	0	0	5.8195	7.9181	2.7739	6.1512	0	2.4275	0	0.548781	low
TCGA-55-6968-01	3.54247	1	0.653	3.7648	3.3446	6.6688	0	0	1.1008	0	0.72569	high
TCGA-44-2665-01	3.56438	0	1.5348	6.6864	8.5372	0.5601	2.2616	0	0.5601	0.5601	0.545911	low
TCGA-64-5778-01	3.57534	0	0.603	2.746	5.3002	0.603	0.603	0	5.052	2.2118	0.504488	low
TCGA-75-5147-01	3.65205	0	1.7481	3.644	5.1011	2.1823	3.6095	0.3728	3.501	1.3071	0.492919	low
TCGA-38-4632-01	3.71781	1	1.7198	5.9933	6.693	0	5.4785	0	3.8073	0.8194	0.463354	low
TCGA-55-6981-01	3.77808	1	0.9086	5.8364	7.4844	1.4617	7.116	0.9086	2.6469	0	0.506705	low
TCGA-55-6971-01	3.83562	0	0.9768	2.546	4.2775	0	6.6261	1.5539	3.8632	0.9768	0.500222	low
TCGA-44-2656-01	3.91507	0	0.346	4.9195	6.3862	1.6634	4.5203	0.6247	2.8544	1.0593	0.487704	low
TCGA-NJ-A4YQ-01	3.92329	0	0.7028	2.8634	4.9009	0	3.8885	0.7028	3.8885	2.2529	0.442572	low
TCGA-50-5066-01	3.95068	0	0.9039	4.06	4.6662	1.8533	4.5095	0.9039	2.6384	2.8273	0.358994	low
TCGA-62-A46O-01	3.98356	1	0.6391	0	0	0	1.0805	0	1.6914	0	0.924327	high
TCGA-50-5941-01	4.03836	0	1.5475	4.4271	6.7556	2.759	5.2787	1.5475	4.1944	0.7146	0.469877	low
TCGA-62-8402-01	4.10411	1	0	2.5672	3.3028	1.3092	0	1.3092	2.9814	0.9894	0.646539	high
TCGA-50-5068-01	4.10685	1	3.1203	7.9399	9.5326	0.8915	4.7817	0	5.7323	3.8759	0.223124	low
TCGA-MP-A4SY-01	4.11233	1	0.5189	1.662	6.246	3.0635	1.4498	0	1.2009	0	0.805293	high
TCGA-75-6212-01	4.15342	1	0.8314	8.2854	9.4289	0.8314	7.4878	2.0419	2.8551	0.8314	0.361507	low
TCGA-78-7633-01	4.1863	1	1.2866	2.8168	4.7655	1.7239	4.0979	0.365	4.1689	0	0.652329	high
TCGA-73-7499-01	4.19452	1	2.4052	5.7833	5.9513	2.0782	1.0526	0	2.8964	1.4805	0.467591	low
TCGA-64-5781-01	4.27123	0	0	1.8369	2.6193	0	2.0757	0	3.0133	1.5506	0.603249	high
TCGA-73-4658-01	4.38356	1	1.7231	6.0573	8.0283	1.7231	3.9434	0.6557	3.4305	0.6557	0.480389	low
TCGA-50-5946-01	4.43014	0	0.7166	0	1.7011	0.4023	0.4023	0	2.4602	0	0.926397	high
TCGA-49-6743-01	4.4411	0	0.6254	0	2.2625	1.3939	1.3939	0	2.417	0	0.886596	high
TCGA-78-7537-01	4.44384	1	0	4.7567	6.6865	2.4004	2.5833	4.3656	4.8309	0	0.538001	low
TCGA-55-6972-01	4.47123	1	0	1.0987	3.1685	1.0987	0	0	2.9726	0	0.886917	high
TCGA-62-A46S-01	4.52877	1	0.913	0.913	5.0155	1.4678	2.55	1.2169	4.4134	2.0323	0.508322	low
TCGA-49-6744-01	4.61096	0	1.6025	5.8202	8.1294	3.668	7.2975	1.3377	2.9296	0	0.471005	low
TCGA-49-4514-01	4.65753	0	1.3393	1.3393	2.483	3.1129	3.9576	1.7204	3.4524	0	0.669375	high
TCGA-62-A46R-01	4.72603	1	1.0003	5.6445	7.0559	1.3223	6.1196	0	3.3929	1.0003	0.450226	low
TCGA-50-5944-01	4.79452	0	5.3663	1.7822	4.0752	3.5068	4.5207	3.7873	2.9464	0	0.531291	low
TCGA-MP-A4SW-01	4.87123	1	1.9	3.6825	5.1725	1.9	4.6252	0	3.5202	0.9341	0.516324	low
TCGA-MP-A4T6-01	4.90411	1	1.8326	4.7143	5.5009	1.0689	0.45	0	3.0565	1.3009	0.536202	low
TCGA-O1-A52J-01	4.92603	1	0.9686	5.26	6.738	2.4077	5.1281	0.5641	2.2714	0	0.562827	low
TCGA-50-5055-01	5.0137	1	2.581	7.3484	8.8069	3.2181	6.3051	2.1118	5.0251	2.581	0.255663	low
TCGA-50-5942-01	5.06027	0	3.2189	4.086	6.6816	5.8394	5.8555	2.4529	3.3147	0.7131	0.422374	low
TCGA-44-6778-01	5.10685	0	1.5378	4.7557	6.2575	4.2781	7.1354	2.9963	4.0204	1.1821	0.369818	low
TCGA-97-7553-01	5.12329	0	2.3272	4.7964	7.2513	3.2453	3.2453	2.7664	2.9443	1.6926	0.388773	low
TCGA-49-AAR3-01	5.1863	0	1.4553	2.6384	4.5095	0	3.144	1.4553	3.9826	1.4553	0.507039	low
TCGA-97-7552-01	5.29315	0	3.9022	4.8059	6.9131	4.6	4.2228	4.5721	4.9647	0.9487	0.368667	low
TCGA-97-7547-01	5.38356	0	1.4598	3.0005	4.46	2.6444	5.135	0.5238	4.1755	0	0.610085	high
TCGA-78-7159-01	5.40822	0	0	1.4076	2.1063	0	2.7026	0	1.6798	1.0717	0.674016	high
TCGA-75-5125-01	5.55342	1	0	4.9004	5.4859	0.5998	3.1263	0	2.8451	0.5998	0.585394	high
TCGA-62-A46U-01	5.66301	0	0.4967	5.1838	7.2464	5.3816	0	0	4.2543	2.9215	0.378016	low
TCGA-55-6980-01	5.77808	0	1.469	5.381	8.5337	3.1631	4.4738	3.2989	2.4385	1.469	0.380172	low
TCGA-55-6987-01	5.85479	0	1.0422	1.6409	4.5389	1.6409	3.0112	0.4363	3.2441	2.0628	0.499498	low
TCGA-NJ-A4YF-01	5.92055	0	1.1474	0.6848	1.1474	2.2157	0.6848	0	0	0	0.887222	high
TCGA-50-5045-01	5.95616	1	2.7912	6.4478	8.5242	1.6393	6.029	2.2652	3.9432	1.6393	0.330576	low
TCGA-62-A46V-01	6.02466	0	0.9947	4.797	7.1939	1.3155	3.5751	0	4.0773	0.5814	0.54987	low
TCGA-49-AAR2-01	6.09315	0	0	2.2364	4.5406	0.6948	0	1.514	2.4144	1.7969	0.569323	low
TCGA-MP-A5C7-01	6.1589	0	1.1667	3.2172	4.9678	0.8718	3.3984	0	1.8032	0.5008	0.633877	high
TCGA-NJ-A4YG-01	6.19452	0	1.1075	5.7269	8.0709	1.7266	3.0884	1.7266	2.6314	0	0.561236	low
TCGA-78-8655-01	6.46575	0	1.1805	4.3219	6.4966	1.536	5.6911	0	4.0179	0.7078	0.509411	low
TCGA-75-5146-01	6.48767	0	3.9236	3.8546	6.6773	4.7667	4.1707	2.7376	2.8833	2.1838	0.340628	low
TCGA-50-5933-01	6.55616	1	0.5948	2.7253	3.9816	0	3.7821	0	1.0147	0	0.733209	high
TCGA-55-6642-01	6.70959	0	0	2.3021	2.6421	0	2.0964	0	1.2083	0	0.806428	high
TCGA-64-1679-01	6.81644	0	0.9035	4.4137	7.3761	0.3676	3.0951	0	3.1899	0	0.653066	high
TCGA-75-6206-01	7.09589	0	2.0519	3.6239	3.5483	1.8145	3.384	1.5301	2.0519	0	0.618957	high
TCGA-80-5611-01	7.10959	0	0	4.4346	5.3024	0	4.6421	0.6391	2.589	0.6391	0.558086	low
TCGA-44-6776-01	7.16712	0	0.7811	3.6432	6.0986	4.4952	6.4931	3.6432	1.9537	0	0.511482	low
TCGA-MP-A4T4-01	7.16986	1	2.2829	3.4789	4.7857	1.7726	4.7857	0.5688	3.415	0.5688	0.539993	low
TCGA-MP-A4SV-01	7.17808	1	0	2.8044	4.804	3.9173	4.6891	1.6497	2.7132	0	0.626242	high
TCGA-64-5774-01	7.33151	0	0.5538	1.522	1.2653	0.5538	0	0	0.5538	0.5538	0.805988	high
TCGA-78-7167-01	7.34521	1	1.7559	2.0939	4.4065	2.9142	4.1887	4.8985	2.5974	0.673	0.497862	low
TCGA-62-8399-01	7.3863	0	0.4628	0.4628	2.2576	3.2204	3.9423	0.4628	0.4628	0	0.786969	high
TCGA-55-6983-01	7.73425	0	0.7733	4.2544	7.211	0.7733	4.0534	1.0453	3.1947	0.7733	0.529111	low
TCGA-80-5608-01	7.7589	0	0	2.0676	3.9579	1.2742	3.7455	1.8001	1.8001	0.4379	0.645955	high
TCGA-75-7027-01	8.38082	0	0.902	1.1098	2.3372	0.3668	3.3183	0.3668	0.659	0	0.795921	high
TCGA-50-5049-01	8.47671	0	2.2946	5.3832	7.0275	2.5903	4.4361	1.9223	4.237	2.1204	0.341966	low
TCGA-78-7162-01	8.68219	1	0.4499	5.591	6.3551	3.5374	6.4787	4.3756	3.4912	1.0688	0.366785	low
TCGA-55-6986-01	8.93425	0	2.6058	4.2607	6.652	5.4554	2.7685	4.3144	3.4821	0	0.503545	low
TCGA-75-7025-01	9.05479	0	3.9423	6.1644	8.3195	6.4342	6.202	3.5811	2.9649	1.3294	0.311376	low
TCGA-78-8662-01	9.20822	1	0	2.7983	3.5347	1.8668	1.2164	0.7327	2.4938	0	0.753497	high
TCGA-78-7153-01	9.9589	0	0.6907	2.7063	4.6049	0	2.5638	1.507	1.1558	1.1558	0.578393	low
TCGA-49-AARO-01	10.2986	0	1.1064	7.2096	7.8663	2.1568	3.8339	0.6567	2.4886	2.6297	0.321854	low
TCGA-78-7149-01	10.7945	0	0.6336	1.0723	3.8313	1.4083	1.0723	0.6336	2.7036	1.0723	0.671756	high
TCGA-49-AAR0-01	13.0548	0	0.5809	4.1979	6.1679	3.5738	4.076	2.1604	3.3813	1.3146	0.445211	low
TCGA-78-7143-01	13.5918	1	1.2866	5.8841	8.0096	2.6504	3.9444	0.5654	4.3011	0.9706	0.453078	low
TCGA-49-AARR-01	13.6767	0	3.4861	2.022	5.5679	5.4549	7.5683	1.6046	2.4835	0.5948	0.474905	low
TCGA-49-AARQ-01	18.4438	0	0.6432	2.3023	3.5453	1.4251	0.6432	0	1.9294	0	0.808656	high
TCGA-78-8640-01	19.3479	0	0.6631	1.4597	3.0004	1.1157	3.5954	1.4597	1.7373	0	0.727428	high
TCGA-78-7163-01	19.8575	0	0.7526	1.9027	3.0929	0.4248	1.0194	1.0194	2.0291	1.0194	0.653665	high
