# Supplementary material for: Cancer Stemness-Based Prognostic Immune-Related Gene Signatures in Lung Adenocarcinoma and Lung Squamous Cell Carcinoma
Source: Front Endocrinol (Lausanne). 2021 Oct 21;12:755805. doi: 10.3389/fendo.2021.755805 (PMC8567176; doi:10.3389/fendo.2021.755805)
Supplement: Supplementary file 1 [file DataSheet_1.zip › Supplementary table 22.xlsx]

## Sheet: Sheet1
Supplementary table 22: The multiCOX regression analysis of DEIRGs in LUSC.
id	coef	HR	HR.95L	HR.95H	pvalue
CCL1	0.20096	1.22258	1.03164	1.44885	0.0203703
KLRC3	0.194022	1.21412	1.00228	1.47074	0.0473424
KLRC4	-0.206309	0.813582	0.691816	0.956779	0.0126276
CCL23	0.164238	1.17849	1.0452	1.32879	0.00732247
KLRC1	-0.231303	0.793499	0.676454	0.930797	0.00450122
