# Supplementary material for: Cancer Stemness-Based Prognostic Immune-Related Gene Signatures in Lung Adenocarcinoma and Lung Squamous Cell Carcinoma
Source: Front Endocrinol (Lausanne). 2021 Oct 21;12:755805. doi: 10.3389/fendo.2021.755805 (PMC8567176; doi:10.3389/fendo.2021.755805)
Supplement: Supplementary file 1 [file DataSheet_1.zip › Supplementary table 23.xlsx]

## Sheet: Sheet1
Supplementary table 23: MultiCox was used to construct DEIRG gene signature and its relationship with risk in LUSC.
id	futime	fustat	CCL1	KLRC3	KLRC4	CCL23	KLRC1	riskScore	risk
TCGA-58-8386-01	0.00273973	1	0	2.1879	2.4612	5.8567	3.2007	1.70152	high
TCGA-NC-A5HD-01	0.00547945	1	0.6509	1.4385	1.0978	0	1.0978	0.96865	low
TCGA-56-7731-01	0.00821918	1	0.828	1.8358	0	5.5819	3.252	2.48994	high
TCGA-56-A5DR-01	0.0109589	0	0	1.7361	1.6631	0.9169	2.9375	0.636749	low
TCGA-77-7338-01	0.0136986	1	1.6598	0	0	3.8031	1.8155	2.46547	high
TCGA-94-7557-01	0.0136986	1	1.8123	1.6996	0	2.7338	3.3813	1.56751	high
TCGA-XC-AA0X-01	0.0164384	1	0	1.6267	2.0468	4.4855	3.7011	0.668703	low
TCGA-56-A5DS-01	0.0219178	0	0	1.3622	2.3225	2.0005	2.0005	0.638271	low
TCGA-33-A5GW-01	0.0246575	1	0	0.5709	0	1.5568	1.5568	1.44888	high
TCGA-NK-A7XE-01	0.0356164	0	1.179	1.819	1.819	1.179	2.7418	1.07822	high
TCGA-77-7141-01	0.0410959	0	0	0.3667	0	1.7292	1.9614	0.678289	low
TCGA-85-8479-01	0.060274	1	0	0.9283	0	0	1.2354	1.29378	high
TCGA-85-8287-01	0.0630137	1	0.5992	3.2791	1.6891	3.683	2.9438	1.61506	high
TCGA-22-5478-01	0.0657534	1	0	1.5072	0.8184	3.3523	2.1447	1.45233	high
TCGA-34-7107-01	0.0931507	1	0.432	1.1334	1.0337	1.2608	1.0337	1.22193	high
TCGA-85-7843-01	0.0958904	0	0	1.0232	1.3015	1.7255	1.8461	1.03564	high
TCGA-NC-A5HH-01	0.10137	0	1.5548	1.2485	0.57	1.2948	3.2073	0.660208	low
TCGA-56-8503-01	0.112329	0	0	1.7764	2.7669	4.3473	2.7669	1.02729	high
TCGA-85-7710-01	0.115068	0	0.4247	3.6947	3.2283	2.2524	3.9425	0.944682	low
TCGA-33-4589-01	0.128767	1	0	2.0037	2.5401	3.5652	3.4899	1.22318	high
TCGA-39-5028-01	0.142466	1	0	2.4483	0	2.586	4.2427	1.23232	high
TCGA-56-8622-01	0.150685	0	0	1.0068	0.5895	0	2.0101	0.876537	low
TCGA-39-5030-01	0.161644	1	2.4112	4.258	2.1475	3.7377	6.2531	1.18058	high
TCGA-85-8355-01	0.167123	0	0	3.477	4.0539	4.0165	4.4925	1.40619	high
TCGA-98-A53B-01	0.167123	0	0	3.3874	3.7314	4.8868	4.0941	1.20411	high
TCGA-92-8065-01	0.191781	0	0	3.1961	2.9565	1.9567	4.6167	0.57008	low
TCGA-92-7340-01	0.224658	0	0.4415	2.2355	0	2.1955	3.0907	1.30829	high
TCGA-68-7755-01	0.227397	0	0.3881	0.4579	0.3881	0.3881	2.5701	0.70124	low
TCGA-98-8020-01	0.230137	0	0	2	2.0513	1.5295	3.1979	0.885158	low
TCGA-NC-A5HL-01	0.241096	1	1.8148	4.1688	4.2543	1.0052	4.2577	0.659833	low
TCGA-90-7767-01	0.243836	1	2.1235	2.3626	1.3923	1.0052	3.634	1.19441	high
TCGA-43-8118-01	0.243836	1	0	1.6338	1.5084	3.1443	2.9853	1.22189	high
TCGA-85-8353-01	0.257534	1	0	1.9402	0	2.7521	2.5495	1.70022	high
TCGA-37-5819-01	0.282192	0	0	4.8059	2.2572	1.0937	1.5313	1.17642	high
TCGA-56-8305-01	0.287671	0	1.026	0	0	2.21	1.353	1.82089	high
TCGA-92-7341-01	0.290411	0	0	0.414	0.414	1.4124	2.1122	0.924814	low
TCGA-56-8304-01	0.290411	0	0	0.8357	0.6383	1.6898	1.9194	0.861274	low
TCGA-NK-A5CX-01	0.30411	0	0	0.5744	0	1.7846	3.5557	0.573548	low
TCGA-85-A5B5-01	0.30411	0	0	1.6594	0.5178	0	1.6594	0.740221	low
TCGA-O2-A52Q-01	0.309589	1	0	5.9597	3.636	5.9223	2.6932	2.60032	high
TCGA-43-6773-01	0.317808	1	0.6302	1.0674	2.5681	5.3378	3.7061	1.06971	high
TCGA-92-8063-01	0.334247	0	0	0.6977	0	1.1659	2.2422	0.919327	low
TCGA-94-8035-01	0.334247	0	0	0.5713	0.9795	2.138	0.9795	1.26295	high
TCGA-34-8455-01	0.336986	1	0.97	0.565	0	3.2674	1.7642	2.32445	high
TCGA-NC-A5HK-01	0.350685	0	0	2.0353	3.0411	0	2.3596	0.625018	low
TCGA-NC-A5HF-01	0.378082	1	0	0.9975	1.3189	0.9975	2.6962	0.715366	low
TCGA-33-A4WN-01	0.391781	1	0.848	1.1375	0	1.3785	1.1375	0.695471	low
TCGA-56-8083-01	0.410959	0	0	0	0	0	0	1.07367	high
TCGA-34-5929-01	0.413699	0	0.4868	0.8501	0	2.9301	0.8501	1.9839	high
TCGA-94-8490-01	0.419178	1	0	1.6622	0.5021	0	1.4143	0.996984	low
TCGA-92-8064-01	0.438356	0	4.461	5.1004	4.586	1.6015	6.2787	0.758827	low
TCGA-85-8352-01	0.441096	1	0	1.2072	0.5224	0.5224	0	0.974781	low
TCGA-43-6771-01	0.454795	1	0	2.6236	2.0387	1.0614	1.9961	1.22074	high
TCGA-52-7809-01	0.454795	1	0.4279	0.4279	1.2007	4.3943	2.706	1.3514	high
TCGA-98-A539-01	0.473973	1	0.5485	0.5485	0.5485	4.4164	2.2329	2.04807	high
TCGA-77-A5G7-01	0.493151	1	0	0	1.5271	1.8112	2.2522	0.467247	low
TCGA-85-6798-01	0.534247	1	0	0	0	0.474	1.3539	0.497968	low
TCGA-77-8007-01	0.542466	1	1.9763	5.5618	2.2564	3.8947	3.5117	3.9581	high
TCGA-56-7730-01	0.542466	1	0	0	0.3256	2.0137	0.8152	0.492889	low
TCGA-68-7756-01	0.553425	0	0.3891	0	0	2.4152	1.6631	1.36164	high
TCGA-33-AASB-01	0.578082	1	0	1.9885	0.4871	1.3822	2.9686	1.54088	high
TCGA-68-7757-01	0.578082	1	0	1.6401	0.5923	3.6639	2.1869	1.28509	high
TCGA-77-8145-01	0.580822	1	0	0	0	1.8203	0	1.18311	high
TCGA-43-7657-01	0.646575	0	0.4123	0.4123	0	1.2161	0.4123	1.28186	high
TCGA-85-8481-01	0.646575	0	3.457	2.4241	1.5218	3.6122	2.5827	2.75947	high
TCGA-68-8250-01	0.668493	1	0	1.6826	0.9097	4.1091	3.6851	1.48497	high
TCGA-O2-A52W-01	0.715068	1	0.6204	1.0529	0	1.8823	1.6551	1.63917	high
TCGA-52-7811-01	0.728767	1	0	2.0368	1.6048	3.1964	2.9645	1.35439	high
TCGA-34-5236-01	0.756164	1	0.7347	0.2885	0	4.928	1.5813	3.29827	high
TCGA-90-7766-01	0.791781	0	0	2.6018	2.203	0.7114	2.6086	0.889765	low
TCGA-22-4609-01	0.79726	1	0.7469	2.1345	2.8375	5.2846	3.2952	1.16061	high
TCGA-85-6175-01	0.805479	1	0	1.5522	1.8189	3.9379	3.0537	1.53728	high
TCGA-43-A475-01	0.810959	0	2.4749	5.1619	4.581	3.8756	3.2786	1.15266	high
TCGA-56-8626-01	0.827397	1	0	1.1389	1.1389	3.4877	1.4871	2.09808	high
TCGA-85-8277-01	0.841096	1	0	3.4064	1.0598	0.527	3.1597	1.16113	high
TCGA-56-8625-01	0.863014	1	2.053	5.0656	4.3887	3.5878	4.3521	1.33685	high
TCGA-90-A59Q-01	0.882192	1	0	5.7372	4.611	2.2233	6.4569	0.54399	low
TCGA-46-6025-01	0.887671	0	0	1.0074	0	1.1782	1.8179	1.07105	high
TCGA-21-5787-01	0.90137	1	1.2998	6.4972	3.0182	4.9008	6.9731	1.89355	high
TCGA-77-7138-01	0.931507	1	0.9874	1.5682	0	1.5682	1.7193	2.14036	high
TCGA-O2-A5IB-01	0.931507	1	0	0.6159	0	0.3405	0.847	1.3163	high
TCGA-63-A5MN-01	0.945205	1	2.6235	3.7002	4.2578	4.1729	4.6882	1.91868	high
TCGA-77-8140-01	0.961644	0	0	0.8076	0.8076	2.0005	3.088	0.80792	low
TCGA-43-A474-01	0.967123	0	0	0	0	0.5011	0.5011	1.15282	high
TCGA-22-5482-01	0.978082	1	0	2.1385	1.1692	1.3567	2.9761	0.870934	low
TCGA-90-7769-01	0.980822	1	0	1.0498	0.4402	0.7769	0	2.30887	high
TCGA-22-4613-01	0.980822	1	0	1.0063	2.544	3.1642	3.3001	0.81972	low
TCGA-43-8116-01	0.980822	1	0	2.6737	0.9624	1.4628	4.539	0.680957	low
TCGA-MF-A522-01	0.986301	1	0.5126	1.189	0	0.5126	3.646	0.795747	low
TCGA-43-A56V-01	1.00274	0	0	0.5998	0	0.5998	1.3486	1.14669	high
TCGA-70-6722-01	1.00548	0	0	4.7925	3.2395	2.965	3.7929	1.451	high
TCGA-60-2697-01	1.01918	1	1.4868	4.2906	2.2168	5.581	5.7256	1.82116	high
TCGA-70-6723-01	1.0274	1	0.3275	2.4421	1.1854	0.8193	3.2342	0.813328	low
TCGA-85-A53L-01	1.03288	0	0	0.8328	0.4757	2.5078	1.3576	1.39238	high
TCGA-56-5897-01	1.03562	0	0	1.491	2.0883	2.9106	3.3809	0.870446	low
TCGA-85-8584-01	1.04932	1	0.8285	4.6467	4.1623	1.7344	6.3656	0.566809	low
TCGA-77-8131-01	1.04932	1	2.366	2.366	0	4.0813	3.675	3.56107	high
TCGA-O2-A52S-01	1.06027	1	0	1.8934	2.2032	1.8005	3.8737	0.354238	low
TCGA-L3-A4E7-01	1.07397	0	0.9595	3.0973	0	2.8361	2.2567	2.30482	high
TCGA-56-8201-01	1.08767	1	0.6128	1.8663	2.504	3.3213	4.3998	1.04187	high
TCGA-LA-A446-01	1.09863	0	0.5042	0.877	1.6913	0.877	1.4185	1.06263	high
TCGA-85-8288-01	1.10137	1	0.4881	2.686	2.4125	0.4881	2.5438	0.903924	low
TCGA-58-8387-01	1.10411	1	1.2934	4.6602	0	2.2103	4.2584	1.69186	high
TCGA-56-A4BX-01	1.10959	0	0	0	0.4745	0	0.4745	0.490312	low
TCGA-68-8251-01	1.11233	0	0.8759	1.8766	2.0954	3.1592	4.2444	0.786731	low
TCGA-43-8115-01	1.11507	0	0	1.7707	1.87	3.2682	2.7942	0.671042	low
TCGA-LA-A7SW-01	1.11781	0	0	0.5222	0	2.64	0.5222	1.41603	high
TCGA-68-A59J-01	1.12055	1	0.8371	2.7699	0	0.4785	5.5429	0.456277	low
TCGA-58-8388-01	1.12877	1	1.3495	2.0344	3.3009	4.2526	1.023	3.08195	high
TCGA-NC-A5HJ-01	1.14521	0	1.6199	5.4977	5.6912	6.5273	5.2602	1.99188	high
TCGA-56-8624-01	1.15068	0	0	1.1184	1.4628	3.2902	1.9736	1.36868	high
TCGA-46-6026-01	1.1589	0	0	1.7163	1.2802	1.585	1.4406	0.835652	low
TCGA-56-8309-01	1.1726	1	7.0813	2.9663	3.5487	2.1456	4.7609	3.23362	high
TCGA-33-4586-01	1.1726	1	0.4332	0.4332	0	0.7659	3.1217	0.777994	low
TCGA-90-7964-01	1.1726	1	0.7817	2.9694	1.0557	3.4207	3.0342	1.84704	high
TCGA-68-A59I-01	1.1726	1	0	3.504	0	2.9813	3.2288	0.972343	low
TCGA-94-A4VJ-01	1.17808	0	0	1.5362	0	1.945	3.1045	1.20082	high
TCGA-43-A56U-01	1.18356	0	2.0507	3.5468	4.3938	3.2929	4.809	0.825713	low
TCGA-56-A62T-01	1.20548	0	0.4647	1.148	1.5361	1.0976	5.3133	0.395148	low
TCGA-56-7223-01	1.21096	0	0	0	0.2814	0	0	0.334086	low
TCGA-22-5474-01	1.21918	1	0.3487	4.6372	3.6386	1.243	4.5662	0.384269	low
TCGA-NC-A5HQ-01	1.2274	0	0	1.906	1.906	2.7977	3.4692	0.605312	low
TCGA-85-A511-01	1.24658	0	0	1.3807	2.2126	1.4945	2.88	0.558344	low
TCGA-56-8082-01	1.24658	0	0	0.8693	0	2.2389	0.4992	1.76742	high
TCGA-63-A5MM-01	1.24932	1	0	4.1709	3.5785	5.3357	5.1459	1.19474	high
TCGA-85-A512-01	1.27397	0	0	1.316	0.5817	0.5817	1.9926	0.792432	low
TCGA-56-8629-01	1.31781	0	0	1.7936	1.3994	0	3.2306	0.599767	low
TCGA-85-A510-01	1.32055	0	1.0742	2.519	3.2657	3.5239	3.216	0.86933	low
TCGA-L3-A524-01	1.34247	1	0.5568	1.3689	0.4213	1.2709	1.2709	0.740616	low
TCGA-94-A5I4-01	1.34521	0	0	0	0	1.4428	1.4428	1.40019	high
TCGA-85-A50Z-01	1.35068	0	0	2.99	2.377	0	5.4245	0.554626	low
TCGA-63-A5MT-01	1.36438	0	0	2.1737	0	3.2898	2.648	2.0881	high
TCGA-58-8392-01	1.3726	1	0	0.6354	1.1749	1.8137	1.4206	1.06784	high
TCGA-22-5492-01	1.3863	1	1.2048	3.3711	2.7067	5.8877	4.3069	1.39437	high
TCGA-56-8504-01	1.39726	0	0	1.5034	2.4011	1.7853	2.5592	0.767469	low
TCGA-85-8351-01	1.39726	0	0	3.0484	1.0474	2.3173	3.9642	1.50459	high
TCGA-34-5241-01	1.41096	1	0	2.3879	2.537	4.2813	5.4376	0.441207	low
TCGA-56-8308-01	1.41644	0	0.6545	0	0.6545	2.3272	1.1031	1.35013	high
TCGA-39-5040-01	1.42192	1	0.39	2.786	2.4415	2.5767	2.0369	2.30076	high
TCGA-96-8170-01	1.45479	0	0	0.5019	2.4796	4.1413	2.1141	1.11878	high
TCGA-56-7822-01	1.45753	1	0	2.2048	1.1397	2.4363	2.6357	1.01932	low
TCGA-94-A5I6-01	1.47397	0	0.5646	0	0	1.2851	1.2851	0.674103	low
TCGA-56-A4BY-01	1.48767	1	0	1.8964	3.4055	1.9256	2.3215	0.499593	low
TCGA-39-5039-01	1.49041	1	0	2.5105	1.1162	3.7815	4.6141	1.12874	high
TCGA-85-8664-01	1.50685	1	0	1.3414	0.5958	0	1.6066	0.373237	low
TCGA-98-A53A-01	1.51233	0	0	2.3025	0	0.9879	3.2262	0.769517	low
TCGA-56-5898-01	1.52055	0	0	1.2091	0	4.3701	2.3033	1.87497	high
TCGA-96-8169-01	1.52603	1	0.4665	1.1013	2.0196	2.3785	1.3376	1.14943	high
TCGA-43-5668-01	1.53151	1	3.1557	3.7184	3.8601	3.6558	3.7437	2.65609	high
TCGA-94-7943-01	1.53151	1	0.735	1.2195	1.2195	3.498	2.2185	1.2779	high
TCGA-56-7222-01	1.53973	1	0	3.5718	1.631	0.4324	1.4582	1.08515	high
TCGA-98-A53I-01	1.54795	0	0	4.0524	2.1762	1.188	4.2072	0.738668	low
TCGA-56-A4ZK-01	1.56164	0	1.6434	2.7054	2.27	2.8821	1.6434	2.39669	high
TCGA-22-5483-01	1.56986	1	0.307	2.8137	0	2.8411	2.5218	1.58823	high
TCGA-85-7950-01	1.57808	0	6.3118	3.279	1.8669	1.5661	5.2012	2.04646	high
TCGA-85-8049-01	1.5863	0	0	2.3201	3.3953	3.5754	3.86	0.579683	low
TCGA-J1-A4AH-01	1.59178	0	0.9218	0.9218	0	0.9218	1.4797	0.605369	low
TCGA-56-A4BW-01	1.60274	0	0	1.9623	2.1937	1.4532	4.8772	0.402316	low
TCGA-43-7656-01	1.63288	0	0.8277	3.9264	2.9235	0.8277	4.5997	0.713786	low
TCGA-85-A4QR-01	1.64384	0	0	0	0	0.5373	0.5373	0.979766	low
TCGA-56-7582-01	1.64658	1	0	2.4981	2.6801	0.6008	2.2067	0.658241	low
TCGA-85-A4JC-01	1.65479	1	0	1.5471	0.7143	0.7143	1.5471	0.86607	low
TCGA-56-7221-01	1.66575	0	0	0	0	0.4022	0.9742	0.610853	low
TCGA-90-A4ED-01	1.68493	0	1.7244	1.1058	1.1058	1.4481	2.3314	0.647453	low
TCGA-56-8628-01	1.68767	0	0	0.6479	3.1264	5.8361	1.7083	1.16806	high
TCGA-98-A53H-01	1.69315	0	1.1623	2.8461	2.3073	5.4156	4.7768	1.36163	high
TCGA-98-A53J-01	1.72603	0	0	2.2644	2.0603	2.2644	2.0603	0.822991	low
TCGA-77-7140-01	1.73151	1	0	1.6994	0	1.8569	3.9644	1.23476	high
TCGA-56-A49D-01	1.74521	0	0.5859	2.7051	3.1677	5.1727	4.5877	1.19887	high
TCGA-56-A4ZJ-01	1.75342	0	0.9215	2.8597	2.5162	5.8523	3.8931	2.1579	high
TCGA-94-7033-01	1.75342	0	0.5117	2.1847	0	0.5117	2.5066	0.921187	low
TCGA-98-A53D-01	1.76712	1	0.5674	3.4518	3.0407	4.8067	4.1198	1.56768	high
TCGA-98-8023-01	1.77808	0	0	2.6803	0	2.3384	3.077	1.63525	high
TCGA-98-7454-01	1.7863	0	1.0494	4.0249	3.0392	5.5976	6.3502	1.59419	high
TCGA-43-6770-01	1.78904	0	0.3129	0.5699	0	3.4502	1.5546	1.27232	high
TCGA-37-A5EN-01	1.80822	0	0.7776	1.6521	0	1.2801	3.0255	0.372129	low
TCGA-56-6545-01	1.82466	0	0	2.0273	1.9268	4.4082	3.4925	0.7599	low
TCGA-22-A5C4-01	1.83836	0	0.4242	1.6092	1.2159	3.5775	2.7678	1.63444	high
TCGA-77-A5G6-01	1.85753	1	0	1.0274	0.9325	0.6033	0	1.01348	low
TCGA-85-8350-01	1.87123	0	0	1.7633	1.5006	1.5439	3.4031	0.596852	low
TCGA-85-8666-01	1.88219	1	2.3996	1.1358	1.292	3.2559	1.049	1.88257	high
TCGA-90-A4EE-01	1.88493	0	0.9295	4.4025	4.47	3.7723	5.8003	0.703418	low
TCGA-56-8623-01	1.89589	1	0	3.096	3.4245	7.1835	3.9694	1.63204	high
TCGA-43-6143-01	1.91507	0	0	2.1854	1.7842	0.7369	3.4881	0.602716	low
TCGA-77-6845-01	1.93973	1	0	0.7631	0	2.0486	1.0326	1.53772	high
TCGA-85-8052-01	2.01096	1	0	0.7802	0	2.7525	1.2837	1.74768	high
TCGA-39-5029-01	2.0274	1	0	3.1469	2.4809	3.5719	4.0831	0.684944	low
TCGA-85-A4PA-01	2.03014	0	1.4304	1.9356	2.3123	3.807	3.1555	2.35897	high
TCGA-43-6647-01	2.07397	0	0	0.8064	1.6515	2.642	1.6989	1.38457	high
TCGA-90-6837-01	2.07671	0	0.5011	2.2442	0.8723	4.6726	3.9575	1.39223	high
TCGA-85-8048-01	2.09589	0	0	4.3054	3.7453	4.7324	4.7928	1.45841	high
TCGA-63-A5MP-01	2.10685	0	0	2.0917	3.4206	3.4578	2.4879	0.752757	low
TCGA-NC-A5HP-01	2.10959	1	0	1.1483	0	1.7795	1.1483	1.34073	high
TCGA-77-8143-01	2.2	1	0	0.9392	1.2487	2.3586	2.2235	1.03486	high
TCGA-34-8456-01	2.20274	0	0	0	2.0978	1.4006	1.6722	0.411558	low
TCGA-NC-A5HT-01	2.20274	0	0	0	0.4368	1.7971	0	1.43069	high
TCGA-94-8491-01	2.21918	0	0	3.0818	0.6128	4.4703	4.3997	1.6395	high
TCGA-85-8071-01	2.23288	0	0	3.5736	3.0337	0	4.5853	0.185171	low
TCGA-56-8307-01	2.2411	0	1.8991	2.051	1.8991	2.7896	3.5752	1.13654	high
TCGA-98-A53C-01	2.25205	1	0	3.2773	4.3761	7.0487	4.2233	1.44844	high
TCGA-85-A50M-01	2.26301	1	0	1.6346	0.5069	2.3813	2.2598	1.91495	high
TCGA-33-AASL-01	2.26301	1	1.163	1.5155	0.6957	0	3.1788	0.795158	low
TCGA-98-A538-01	2.26301	1	0.7954	1.5054	0.7954	1.3053	1.9791	1.2909	high
TCGA-77-8144-01	2.28219	0	0	0	0	1.2556	2.7116	1.18575	high
TCGA-52-7812-01	2.28767	1	0	3.4109	2.7215	2.2007	1.9252	1.01924	low
TCGA-77-A5GF-01	2.30137	1	0	1.5357	2.935	1.5357	1.5357	0.941796	low
TCGA-96-A4JL-01	2.30685	0	0.5038	4.312	3.6068	1.9728	5.7899	0.480304	low
TCGA-43-5670-01	2.32603	0	0.4421	0	0	0	0.78	1.28559	high
TCGA-52-7622-01	2.36164	0	1.449	2.2475	2.958	4.7523	5.1064	0.899134	low
TCGA-37-A5EM-01	2.37534	0	0	1.7334	2.206	4.3653	2.8217	1.52419	high
TCGA-77-6842-01	2.46301	1	1.8371	3.7332	3.501	0.5148	5.6405	0.458432	low
TCGA-85-A513-01	2.49315	0	0.7183	3.3686	2.6172	6.0758	5.7523	1.34424	high
TCGA-58-A46N-01	2.49315	0	1.9212	1.2592	0	0.948	3.657	0.797984	low
TCGA-85-7844-01	2.49589	0	0.7071	2.8471	2.6039	1.5348	4.2499	0.681981	low
TCGA-58-8390-01	2.49589	0	1.1991	5.5533	2.4699	1.1991	3.8471	0.99331	low
TCGA-22-5485-01	2.50959	1	0.3622	0	0.3622	5.3958	2.3208	1.63023	high
TCGA-85-A4CL-01	2.52329	1	0.5308	3.3701	2.7096	1.6887	4.1256	0.540667	low
TCGA-52-7810-01	2.52877	0	0	0	0	0.465	1.5367	0.771519	low
TCGA-56-7580-01	2.53425	0	0.4661	1.1004	0.8179	1.1004	2.4794	0.609641	low
TCGA-85-A4QQ-01	2.53973	1	2.8686	2.0537	0	0.9264	2.2023	1.66913	high
TCGA-85-8072-01	2.55342	0	0.7198	2.4986	1.5783	3.2342	1.5562	1.83667	high
TCGA-98-8022-01	2.55616	1	0.7428	2.8267	2.5297	1.2308	4.6188	0.618536	low
TCGA-77-A5GB-01	2.56712	1	0	3.5303	1.8633	1.2137	2.9253	1.62116	high
TCGA-98-8021-01	2.56712	1	0	1.4287	1.0895	2.1323	1.4287	1.05692	high
TCGA-85-A4JB-01	2.58082	0	0.548	0.9443	1.5102	0	1.727	0.659325	low
TCGA-56-7579-01	2.60548	1	0	0	0	1.2129	0.5255	1.40377	high
TCGA-85-7698-01	2.60822	1	0.6801	3.1478	2.6827	1.489	3.4513	0.869182	low
TCGA-85-8070-01	2.63014	0	0	0	0	0	0.7004	0.672501	low
TCGA-21-5782-01	2.63562	1	0	2.1279	1.6992	1.6992	2.1279	0.911306	low
TCGA-22-4605-01	2.66849	1	1.6951	0.4573	0.4573	5.064	1.8524	2.31273	high
TCGA-77-7465-01	2.71233	0	1.141	3.4543	0.8509	1.5893	5.3498	0.884962	low
TCGA-85-8354-01	2.72603	1	0.6021	1.6189	1.3525	1.0255	2.2095	1.01274	low
TCGA-85-7699-01	2.74247	1	2.2819	3.3145	2.6054	3.376	3.6541	1.22468	high
TCGA-O2-A52N-01	2.75616	1	0.6289	2.9851	2.3821	2.2706	4.1651	0.900374	low
TCGA-56-7823-01	2.76986	0	0	1.1355	0	1.1355	2.3755	0.535199	low
TCGA-34-A5IX-01	2.82466	0	0	0.6444	1.4272	1.0882	2.6011	0.823713	low
TCGA-21-5786-01	2.8274	0	0.7427	0.4186	0	0.7427	1.747	0.713737	low
TCGA-85-A4CN-01	2.84384	0	0	1.1143	0	1.1143	1.1143	1.31944	high
TCGA-58-A46K-01	2.86301	1	0	2.7775	2.9238	1.3011	2.2204	1.07217	high
TCGA-85-8276-01	2.87671	0	0.6226	2.0834	2.6773	2.7942	3.6862	0.4772	low
TCGA-63-A5MY-01	2.88219	0	0	0	0.5492	0	0.5492	0.51335	low
TCGA-22-4601-01	2.89589	1	0.8169	0	1.7158	2.4776	2.0167	0.886076	low
TCGA-58-8393-01	2.89863	1	0.9021	4.0144	4.6396	3.8107	5.1245	1.10825	high
TCGA-85-7697-01	2.91233	0	0	2.1348	2.6828	1.8383	3.9365	0.386334	low
TCGA-22-4593-01	2.92329	1	0	0.616	0.6726	1.3773	1.9743	0.499163	low
TCGA-58-A46M-01	2.93699	0	0	3.0457	3.6446	1.4292	5.2572	0.356665	low
TCGA-18-3417-01	3.00548	1	0	1.7231	0	2.4862	3.3513	1.86611	high
TCGA-63-A5MV-01	3.0137	0	0	1.5901	2.4119	4.4161	2.9603	0.444847	low
TCGA-77-8156-01	3.03014	0	0	3.8376	1.8273	3.6672	4.6472	1.06949	high
TCGA-39-5034-01	3.03288	1	0.6776	2.2007	0.6776	0	4.7104	0.617414	low
TCGA-85-7696-01	3.04384	0	0.3612	2.052	2.046	0.3612	1.5809	0.744938	low
TCGA-85-8580-01	3.04932	0	0.6452	0	0	2.1323	1.4287	1.06806	high
TCGA-33-AAS8-01	3.05205	1	0	0.771	0	0.5276	1.4678	1.16583	high
TCGA-37-A5EL-01	3.13151	1	0	3.4568	2.939	0	3.5448	0.892836	low
TCGA-77-8128-01	3.15068	1	0	0.5396	0.5396	0.9314	0.5396	1.03631	high
TCGA-60-2704-01	3.16164	1	3.662	2.6824	4.0377	5.1538	3.8618	1.72149	high
TCGA-85-8582-01	3.17808	0	0	0	0	2.0994	1.8592	1.17603	high
TCGA-22-4599-01	3.18082	1	1.1068	0	0.3784	3.3545	5.8747	0.438001	low
TCGA-34-8454-01	3.23288	0	1.1626	3.9981	3.5527	2.1054	5.388	0.678892	low
TCGA-77-A5GH-01	3.23836	0	0	5.0313	0	1.7234	5.6906	1.44262	high
TCGA-77-8136-01	3.25753	0	0.7067	3.5772	3.2758	1.819	3.6297	1.02852	high
TCGA-34-5928-01	3.27671	0	0	0.4294	1.5629	2.415	0.5421	1.01055	low
TCGA-NC-A5HM-01	3.32055	0	0	1.7392	0	0.6254	3.6316	0.926845	low
TCGA-85-6561-01	3.35342	0	0	2.0397	2.6234	4.1044	2.8923	1.1647	high
TCGA-NC-A5HR-01	3.40822	0	0	2.7685	2.2497	0	3.9024	0.439625	low
TCGA-85-6560-01	3.44932	0	0.535	7.089	5.8485	2.773	3.9202	0.530001	low
TCGA-21-5784-01	3.47397	0	0.5284	3.1913	2.701	5.7804	6.0545	0.743545	low
TCGA-O2-A52V-01	3.65753	1	0.88	0	0.5061	3.2964	1.8161	1.63165	high
TCGA-NC-A5HO-01	3.66027	0	0.8696	1.4083	0	1.7997	2.576	1.32097	high
TCGA-33-AASI-01	3.68219	1	0	2.9443	0	0.6681	2.6556	1.25401	high
TCGA-22-5477-01	3.68767	1	0	3.6986	3.0996	3.5432	3.0494	1.02521	low
TCGA-34-5927-01	3.72877	0	0	3.5938	1.8802	1.67	3.3221	0.51574	low
TCGA-63-A5ML-01	3.79726	0	0	3.262	2.8787	1.3548	4.3371	0.538516	low
TCGA-77-7463-01	3.89863	1	0	0	0	2.6459	1.777	0.358955	low
TCGA-NC-A5HN-01	4.10685	1	0.4923	1.1974	0.4671	0.4923	2.8278	0.716895	low
TCGA-60-2709-01	4.12329	0	0	2.4828	0.8197	4.6048	4.6048	1.02474	low
TCGA-18-5592-01	4.16164	0	0	1.8772	1.4989	0.7912	3.8227	0.691146	low
TCGA-34-5240-01	4.22192	0	0	1.4937	1.9657	2.768	2.094	1.18597	high
TCGA-63-6202-01	4.38904	0	1.9213	3.8772	2.5477	4.2831	5.0317	1.64629	high
TCGA-63-A5MW-01	4.49041	0	0	0.9951	1.4441	2.2788	0.5141	1.4639	high
TCGA-77-8133-01	4.49315	1	0.6262	2.1907	1.6312	2.5586	2.9111	1.6094	high
TCGA-77-8150-01	4.53425	1	0	0	0	2.8721	2.2608	1.11161	high
TCGA-33-4587-01	4.53699	1	0	0.8499	0.8499	0.342	1.7685	0.843153	low
TCGA-39-5022-01	4.6	1	0.6547	5.2097	2.9844	3.6421	6.0102	0.926376	low
TCGA-63-7023-01	4.60822	0	0	2.5037	0.7745	2.2601	2.6349	1.25872	high
TCGA-39-5037-01	4.63014	0	0.503	0	0	0	0.503	0.315901	low
TCGA-77-8009-01	4.64384	1	0.4212	1.4302	0.7467	0.7467	1.8922	1.30152	high
TCGA-22-5491-01	4.69315	1	0	1.5473	0.9091	2.7137	3.154	0.936715	low
TCGA-58-A46L-01	4.72055	0	0	3.268	3.4779	0.9315	2.9918	0.578496	low
TCGA-96-7545-01	4.75616	1	0	1.8744	0	5.8796	4.8359	1.66073	high
TCGA-NC-A5HI-01	4.77534	0	0.5383	1.8929	1.7758	0.9295	2.6842	0.691525	low
TCGA-63-A5MI-01	4.88767	0	0	1.4002	1.0655	0.6289	0	1.42138	high
TCGA-63-A5MJ-01	4.99726	0	0.7022	2.1533	2.1162	1.5265	2.2515	0.894649	low
TCGA-34-5239-01	5.02466	0	1.4053	4.6709	3.8939	2.925	3.5063	0.984329	low
TCGA-39-5031-01	5.04384	1	0.8233	0.8233	1.1378	2.9865	2.3875	0.832619	low
TCGA-77-8154-01	5.04384	1	0	0.6974	0	1.5184	0.6974	1.4047	high
TCGA-22-5471-01	5.05479	0	0	2.3098	2.9025	2.3098	2.4109	0.509011	low
TCGA-51-6867-01	5.08493	1	0	3.1164	3.0442	0.6982	2.503	0.962041	low
TCGA-77-A5G8-01	5.16164	0	1.2881	2.9049	0	1.2881	2.4131	1.34977	high
TCGA-22-5489-01	5.23836	1	4.2934	1.2832	2.3004	3.9953	4.1766	1.85108	high
TCGA-33-6738-01	5.27945	0	0	0.4844	1.1355	0.4844	1.9232	0.567103	low
TCGA-22-5473-01	5.29589	1	0	3.5219	1.5442	1.9541	3.6438	1.11774	high
TCGA-NC-A5HG-01	5.37808	0	0	0	0	1.1382	1.3792	0.587105	low
TCGA-22-5472-01	5.41096	1	0	1.4531	1.3168	4.8483	2.2701	1.67638	high
TCGA-34-5231-01	5.43562	1	0	2.8117	2.1504	1.5501	3.5367	0.544095	low
TCGA-77-8153-01	5.45753	0	0	1.0221	1.0221	0.5998	2.2042	0.97244	low
TCGA-NK-A5CT-01	5.47123	0	1.0398	4.1288	3.069	0.6116	5.1424	0.632613	low
TCGA-77-8148-01	5.54247	0	0.6476	1.4328	0	1.4328	0	1.60025	high
TCGA-63-A5MH-01	5.55068	0	0	1.3691	0.6114	1.0394	0	0.836833	low
TCGA-63-7022-01	5.67945	0	0	2.4162	0	3.1788	4.1482	1.04311	high
TCGA-39-5035-01	5.69863	0	0.6276	5.8011	4.5746	2.8062	5.8224	0.517221	low
TCGA-39-5021-01	5.71507	1	1.024	0.601	2.4171	2.0359	3.4355	0.364895	low
TCGA-77-7335-01	5.84384	0	1.2036	3.197	1.2036	2.2955	4.7582	0.62689	low
TCGA-63-7020-01	5.84384	0	0	4.2705	2.8855	2.0686	4.1386	0.890435	low
TCGA-63-7021-01	5.86849	0	0	2.9842	3.2692	1.4479	4.7507	0.427863	low
TCGA-63-A5MG-01	5.88493	0	1.1054	1.4475	0.3192	1.4475	2.8745	1.43536	high
TCGA-96-7544-01	5.91781	1	0	2.1809	2.692	3.2255	3.8251	0.748746	low
TCGA-39-5036-01	5.93151	0	0	1.3706	1.8652	2.2328	1.3706	1.03558	high
TCGA-58-8391-01	5.93699	0	0	2.08	1.8939	0.9302	2.5802	1.11882	high
TCGA-22-5480-01	5.94521	1	0.3474	1.3898	1.3565	1.3973	3.5387	1.01835	low
TCGA-77-6843-01	6.09315	0	0.53	0	0.53	0.53	0.53	0.938687	low
TCGA-77-7142-01	6.10137	0	0.4531	1.5085	2.2297	4.4617	2.8627	1.14546	high
TCGA-34-5234-01	6.22192	0	1.7883	4.0523	3.3316	6.8571	6.5459	1.10778	high
TCGA-77-6844-01	6.25753	1	0.4219	1.7414	1.0136	2.2437	3.2466	1.09868	high
TCGA-NC-A5HE-01	6.4	0	1.1831	5.1634	5.5955	5.1069	4.7232	0.816995	low
TCGA-43-7658-01	6.51507	1	0.8533	3.4831	4.1198	1.7739	2.6108	0.920135	low
TCGA-63-A5MS-01	6.52329	0	0	2.2184	4.4081	2.0673	2.5327	0.845346	low
TCGA-22-5481-01	6.6	1	1.1822	3.1481	2.5861	1.986	3.3051	1.18475	high
TCGA-34-5232-01	6.76986	0	1.535	1.2591	1.236	2.4162	3.1028	1.25229	high
TCGA-39-5024-01	6.87671	0	0	2.4774	0.8903	2.6793	3.2532	1.11747	high
TCGA-NK-A5CR-01	6.96438	0	0	0	0	1.2224	0.737	0.540373	low
TCGA-58-A46J-01	7.09315	0	0	1.4039	1.9563	5.7126	2.4664	1.66121	high
TCGA-22-5479-01	7.19178	1	1.6868	1.7125	2.0382	3.7473	4.6422	0.82332	low
TCGA-77-8008-01	7.23014	1	0.4126	0.4724	1.2168	2.2147	2.7989	0.895046	low
TCGA-21-5783-01	7.34247	1	1.7323	1.1118	0	0.9037	1.1118	1.99524	high
TCGA-63-A5MR-01	7.4411	0	0	1.3147	0.994	1.3147	1.991	0.826703	low
TCGA-60-2703-01	8.06849	1	0	1.9468	0	0	2.4013	1.13664	high
TCGA-39-5027-01	8.51507	0	0	0.9243	0.6766	0.9243	0.9243	0.808513	low
TCGA-63-A5MB-01	8.55616	0	0	3.0123	1.7406	2.7261	3.1337	0.957614	low
TCGA-33-4582-01	8.6274	1	0	0.4932	0	0	1.6032	1.02329	low
TCGA-77-8139-01	8.67397	0	0	0.6966	1.1645	2.4182	3.6056	0.622583	low
TCGA-77-8146-01	8.73699	0	0	0	1.9808	2.7853	2.5635	0.678702	low
TCGA-77-7337-01	8.91233	1	0	1.6321	0.0049	2.9667	4.1178	1.02872	high
TCGA-33-AASD-01	9.24932	1	0.5345	1.2298	0	1.2298	0.9236	1.43791	high
TCGA-39-5019-01	9.27945	0	0	0.9979	0	2.389	2.8544	0.706429	low
TCGA-33-AASJ-01	9.86301	1	0.572	2.6674	2.138	0.9805	1.559	1.31441	high
TCGA-77-A5FZ-01	10.5151	1	1.1336	3.2161	3.0198	5.4976	5.3149	0.828686	low
TCGA-39-5016-01	10.5479	0	0	3.659	3.2145	1.2801	4.7963	0.960087	low
TCGA-77-A5G1-01	11.0301	0	0	1.5082	0	3.9472	3.4664	1.45499	high
TCGA-39-5011-01	11.1041	0	0.8166	5.1201	3.0191	3.2861	7.0143	0.81204	low
TCGA-77-7139-01	11.674	0	0	1.6489	1.8041	1.2774	2.189	0.433361	low
TCGA-77-A5G3-01	12.5205	0	0	0	2.3968	1.189	2.5091	0.504528	low
TCGA-33-4583-01	12.6055	1	0	3.2954	0	2.2695	5.4591	0.964762	low
TCGA-18-4721-01	12.8603	0	0	4.6156	2.9327	1.5259	4.6145	0.698897	low
TCGA-77-8130-01	13.0548	0	0	0	0	1.5635	0	1.4162	high
TCGA-33-4566-01	14.4849	1	2.0131	3.8111	2.0131	2.5995	5.8751	1.00482	low
