# Supplementary material for: Cancer Stemness-Based Prognostic Immune-Related Gene Signatures in Lung Adenocarcinoma and Lung Squamous Cell Carcinoma
Source: Front Endocrinol (Lausanne). 2021 Oct 21;12:755805. doi: 10.3389/fendo.2021.755805 (PMC8567176; doi:10.3389/fendo.2021.755805)
Supplement: Supplementary file 1 [file DataSheet_1.zip › Supplementary table 4.xlsx]

## Sheet: Sheet1
Supplementary table 4: The estimated proportions of immune cell subsets in LUSC with CIBERSORT method.
Mixture	B cells naive	B cells memory	Plasma cells	T cells CD8	T cells CD4 memory resting	T cells CD4 memory activated	T cells follicular helper	T cells regulatory (Tregs)	NK cells resting	NK cells activated	Monocytes	Macrophages M0	Macrophages M1	Macrophages M2	Dendritic cells resting	Dendritic cells activated	Mast cells resting	Mast cells activated	Eosinophils	Neutrophils	P-value	Correlation	RMSE
TCGA-18-3417-01	0.0272062	0	0.144248	0.0748103	0.193955	0.0102993	0.0837302	0	0.0289461	0	0.0422119	0.0813329	0.0410395	0.115882	0.0556701	0.0344864	0.00798369	0.0510502	0	0.00714833	0	0.369123	0.928942
TCGA-77-A5G1-01	0.0832772	0	0.0961648	0.0430187	0.155115	0	0.148753	0.00065686	0.0107787	0.0244423	0.017427	0.114896	0.0603437	0.185115	0	0.0251381	0.0191378	0	0	0.0157362	0	0.3806	0.924275
TCGA-56-8201-01	0	0.054133	0.0527188	0.137283	0.14422	0.0316003	0.0941387	0.0199609	0.0290222	0	0.0234927	0.0831817	0.0759993	0.14678	0.0452458	0.0354704	0	0	0	0.0267537	0	0.462782	0.886797
TCGA-85-8481-01	0.0538248	0	0.143239	0.0469818	0.187706	0	0.0502364	0.00527275	0.0233627	0.0133803	0.0175024	0.116304	0.0356055	0.14843	0	0.0720528	0.0350705	0.0189928	0	0.0320382	0	0.359882	0.932586
TCGA-56-A4ZK-01	0	0.0740792	0.0958295	0.0735993	0.112037	0.00711952	0.0872804	0.0203076	0	0.0265001	0.0714961	0.0709556	0.0840536	0.170016	0.0698372	0.0247433	0	0.0121456	0	0	0	0.436884	0.900025
TCGA-43-A475-01	0.0017946	0.0156849	0.122073	0.140606	0.0977597	0.0371361	0.083967	0.0123339	0	0.0331634	0.0562788	0.031741	0.0558449	0.169032	0.0486429	0.0490523	0.0448898	0	0	0	0	0.486761	0.879927
TCGA-85-8479-01	0.000195175	0	0.0328671	0.0537383	0.0915268	0	0.185058	0.0526639	0.0195315	0.0114997	0	0.0930806	0	0.119092	0.104037	0.120053	0	0.0531768	0	0.06348	0	0.247256	0.98336
TCGA-68-8251-01	0.036673	0	0.0618072	0.0927013	0.222542	0.00606026	0.115107	0	0	0.0150274	0	0.0871134	0.0675204	0.15531	0.0167574	0.0508704	0.0510406	0	0	0.0214691	0	0.380271	0.924793
TCGA-39-5040-01	0.0868689	0	0.19943	0.149781	0.0221758	0	0.131458	0	0.0169819	0.00789942	0.0336053	0.0689866	0.0486095	0.15723	0	0.0561815	0.0207928	0	0	0	0	0.320032	0.948035
TCGA-63-A5M9-01	0.111697	0	0.062145	0.0270016	0.122727	0.00822344	0.106447	0	0	0.0427952	0.0450675	0.0462163	0.0626091	0.168834	0.0471622	0.0428976	0.106177	0	0	0	0	0.363974	0.930713
TCGA-92-8063-01	0.0904703	0	0.0605956	0.044629	0.0922471	0	0.116736	0.0192024	0.0581678	0.0046498	0.0246267	0.139809	0.0365511	0.168069	0	0.101375	0	0.00846394	0	0.0344074	0	0.31256	0.954215
TCGA-NC-A5HR-01	0	0.0412647	0.114301	0.130509	0	0	0.236593	0	0.00299408	0.0687862	0	0.0505476	0.0848454	0.16529	0.0509416	0.0539268	0	0	0	0	0	0.296725	0.962737
TCGA-63-6202-01	0.0263563	0	0.0829782	0.0690982	0.169168	0	0.109611	0.0185699	0	0.0571173	0.0395301	0.0342006	0.0516731	0.133784	0.0513545	0.0700862	0.0687438	0	0	0.0177289	0	0.45088	0.893907
TCGA-98-A53I-01	0.144991	0	0.143623	0.171018	0	0	0.169338	0.000420317	0.00700623	0.0112973	0.0411099	0.0454762	0.0518545	0.110787	0.0289881	0.0360425	0.0380476	0	0	0	0	0.429552	0.903793
TCGA-22-4599-01	0.0677908	0	0.124389	0.142413	0.0694428	0.0677778	0.0454459	0.0261714	0.0186344	0.00768579	0.00289906	0.136432	0.0671877	0.146066	0	0.00663504	0.0463848	0	0	0.0246439	0	0.447922	0.895856
TCGA-58-8391-01	0.143106	0	0.0746105	0.0765203	0.098565	0	0.122404	0.026143	0.0443633	0.015855	0.054721	0.0905886	0.0315976	0.114702	0	0.0409643	0.0218452	0.0220543	0	0.0219596	0	0.238552	0.9821
TCGA-85-8580-01	0.103642	0	0.128279	0.0421883	0.0667777	0	0.185673	0	0	0.0421875	0.0728439	0.0995367	0.0285525	0.0665661	0.0606072	0.0688135	0.0343326	0	0	0	0	0.371939	0.927767
TCGA-39-5031-01	0.0761621	0	0.197797	0.0487997	0.111139	0	0.130255	0	0	0.0307666	0.0496204	0.0382703	0.0468328	0.125651	0.0312365	0.0464838	0.0669853	0	0	0	0	0.389889	0.921819
TCGA-92-7340-01	0.0170922	3.86e-05	0.134375	0.0702101	0.0970232	0.0260493	0.125033	0	0.0408693	0	0.0352661	0.0459465	0.0584018	0.170706	0	0.0830598	0.0630151	0	0	0.0329136	0	0.435265	0.901901
TCGA-85-8287-01	0.081771	0.00626893	0.185274	0.169486	0.0493851	0.0145424	0.127387	0	0	0	0	0.0961364	0.0465445	0.118719	0	0.0456122	0.0585228	0	0.000350661	0	0	0.439708	0.900545
TCGA-22-5480-01	0.0585823	0	0.110417	0	0.140036	0.0414065	0.229503	0.00363056	0	0.0439728	0.00677665	0.0476814	0.10152	0.123901	0.0408133	0.0481219	0.0012768	0	0.0023605	0	0	0.46327	0.886624
TCGA-58-8388-01	0.0424195	0	0.102989	0.0699853	0.0836451	0.00749481	0.136729	0.0289514	0	0.0690464	0.0498861	0.102455	0.0721549	0.156683	0	0.0248323	0.0527292	0	0	0	0	0.369316	0.928916
TCGA-85-8584-01	0.0587868	0.0290093	0.155723	0.13714	0.0367514	0.015278	0.135363	0.0435811	0.0107514	0.0432826	0.0516845	0.0907012	0.0562001	0.069833	0	0.0397183	0.0261961	0	0	0	0	0.440119	0.899009
TCGA-85-7699-01	0.0495708	0	0.122923	0.12279	0.0813367	0.0091587	0.183007	0	0	0.0600513	0.0215788	0.0529225	0.0569263	0.143705	0.0349014	0.0420795	0.0190499	0	0	0	0	0.450609	0.893314
TCGA-56-8626-01	0	0.0178168	0.0952464	0.0626837	0.0913592	0	0.154129	0	0.0381096	0.0502017	0.0880132	0.0678045	0.0301084	0.0794956	0.0935627	0.0372112	0.0896576	0	0	0.00460083	0	0.22821	0.983386
TCGA-22-4601-01	0.113141	0	0.160308	0.055217	0.0696892	0	0.123412	0	0.0279706	0.0185622	0.0126989	0.0760899	0.045816	0.149908	0	0.073351	0.061541	0	0	0.0122949	0	0.314482	0.949751
TCGA-77-A5G8-01	0.0662145	0	0.0916396	0.116397	0.102232	0.0302825	0.0979757	0.0117176	0.0164099	0.0127296	0.0482518	0.0992624	0.0581937	0.135815	0.0595794	0.0256871	0.02292	0	0	0.00469249	0	0.35037	0.936521
TCGA-85-8355-01	0.0493638	0.0955256	0.095102	0.0794588	0.0682687	0.0153541	0.109661	0.0237302	0.00538316	0.0142089	0.0419541	0.0644894	0.0471207	0.14504	0.0375816	0.0531303	0.0546284	0	0	0	0	0.485958	0.881961
TCGA-NC-A5HE-01	0.0498072	0	0.0718085	0.180141	0.0581407	0.0428581	0.124909	0.0352239	0.0247069	0	0.0549256	0.0738285	0.0744039	0.124108	0.0472287	0.0344017	0	0.00350724	0	0	0	0.50467	0.867733
TCGA-34-5240-01	0.0526146	0	0.133897	0.0305072	0.179066	0.017248	0.0635198	0.0119948	0	0.00696621	0.0475638	0.0980207	0.0492097	0.160564	0.0507895	0.0287312	0.069308	0	0	0	0	0.380071	0.925002
TCGA-85-A50M-01	0	0.092733	0.138474	0.00990545	0.146657	0	0.143929	0	0.0400776	0	0.0690034	0.10675	0.0141393	0.066681	0	0.0699441	0	0.0716636	0	0.0300438	0	0.297424	0.956859
TCGA-77-8009-01	0	0.0313611	0	0.0948732	0.146728	0	0.0709027	0.0177524	0.0290639	0.03704	0.102724	0.125861	0.0594922	0.147811	0.00100202	0.117366	0.0180225	0	0	0	0	0.297215	0.965209
TCGA-34-5236-01	0.0846643	0	0.0610964	0.0391686	0.152392	0	0.0593579	0.0452123	0.0363199	0	0.0400773	0.179409	0.0354492	0.146353	0.0379843	0.0404798	0	0.034275	0	0.00776124	0	0.376975	0.926157
TCGA-39-5011-01	0.0872573	0	0.0814252	0.0830473	0.164298	0	0.136874	0	0.0312086	0.0276186	0.0364312	0.0351592	0.0721816	0.158855	0.0683749	0.0120027	0.000710363	0	0	0.00455695	0	0.442234	0.896805
TCGA-21-5783-01	0.0430319	0	0.155438	0.0103781	0.182176	0	0.148884	0	0	0.0523651	0.0543524	0.10401	0.0362498	0.109784	0.0468803	0.0360818	0.0203689	0	0	0	0	0.228616	0.983861
TCGA-85-7950-01	0	0.064377	0	0.145924	0.0899993	0.0308465	0.178055	0.0377674	0.0478447	0.00479387	0.0334227	0.0778485	0.071329	0.0898989	0	0.0889197	0.0389736	0	0	0	0	0.404137	0.914764
TCGA-90-A59Q-01	0	0.0269404	0.168488	0.126135	0.0565367	0.0108714	0.12312	0.00155631	0.0854767	0	0	0.0488726	0.0536066	0.137585	0	0.0270706	0.0354098	0.00472483	0	0.0936066	0	0.456324	0.891828
TCGA-96-7545-01	0.110046	0	0.00197162	0.0872212	0.144935	0.00222658	0.096874	0	0.0425496	0	0.0152822	0.0689173	0.0405373	0.152107	0.0729172	0.0463879	0.0733877	0	0.00920594	0.0354337	0	0.404389	0.913751
TCGA-98-7454-01	0.0617763	0	0.137507	0.0719106	0.129473	0.0144194	0.116876	0	0.0240273	0.0195935	0.0412001	0.0386842	0.0511075	0.139093	0	0.0509635	0.0582152	0	0.0187796	0.0263737	0	0.44666	0.897915
TCGA-85-7696-01	0.0196361	0	0.117005	0.0525407	0.01481	0	0.194012	0.0144764	0	0.0464339	0.0436103	0.0646661	0.0522526	0.181244	0.0857213	0.0487586	0.0648326	0	0	0	0	0.33234	0.943438
TCGA-34-5928-01	0.0474848	0	0.0768082	0.0599175	0.240898	0.0181382	0.0615129	0.00499174	0.0373037	0.00740376	0.0503156	0.11367	0.0723552	0.12825	0	0.0487785	0	0	0	0.0321725	0	0.328867	0.947649
TCGA-22-A5C4-01	0	0.00810373	0.143486	0	0.153282	0	0.136161	0.00756203	0.0288752	0.064366	0.0499969	0	0.0511135	0.202188	0.0359953	0.0496335	0.0317553	0	0	0.0374819	0	0.296157	0.957928
TCGA-94-A5I4-01	0.0264516	0	0.144143	0	0.0756619	0	0.110113	0.0558188	0.0367344	0.0139413	0.0239371	0.134727	0.0134993	0.146829	0	0.130267	0	0.0416031	0	0.0462734	0	0.298064	0.958323
TCGA-85-A53L-01	0.0949054	0.0267817	0.0781917	0.183272	0.0573504	0	0.144765	0	0.0276999	0	0.0409731	0.0761474	0.0167256	0.088066	0	0.0777009	0	0.0597385	0	0.0276823	0	0.277982	0.967963
TCGA-98-A53C-01	0.0394107	0.107209	0.0771651	0.0822227	0.0875137	0.0286805	0.117853	0	0.0272965	0	0.0225987	0.0532448	0.0474869	0.1685	0	0.0338675	0.0994271	0	0	0.00752397	0	0.465356	0.889994
TCGA-56-A4ZJ-01	0.0154062	0	0.0147032	0.0240887	0.218988	0	0.08082	0.0095424	0.0641892	0	0.0506987	0.104674	0.0452795	0.182146	0.0584179	0.0396798	0.0599932	0	0	0.0313736	0	0.39636	0.917375
TCGA-O2-A52W-01	0	0.0909874	0.0603216	0.06263	0.0614554	0	0.176137	0	0.0686074	0.00636933	0.0653136	0.0929588	0.0341809	0.162561	0.0187357	0.0616336	0	0.0223991	0	0.0157093	0	0.301153	0.957256
TCGA-63-A5MV-01	0.10009	0	0.0636683	0.10049	0.0722027	0.0160428	0.12497	0	0	0	0.0375747	0.0306326	0.0242383	0.219637	0.0694087	0.059819	0.0763129	0	0.00491333	0	0	0.393365	0.919036
TCGA-39-5019-01	0.0279631	0	0.118909	0	0.22922	0	0.0888809	0.00594344	0	0.0182803	0.0794341	0.0564274	0.0400031	0.140815	0.0673743	0.0926909	0.0133159	0.0207425	0	0	0	0.409258	0.912498
TCGA-90-7964-01	0.0133545	0.0215786	0.0383324	0.00435478	0.128765	0	0.14484	0	0.0565606	0.0312084	0.0507051	0.0832951	0.0128856	0.190011	0.00653762	0.0993819	0.0737375	0	0	0.0444521	0	0.322955	0.94836
TCGA-56-8504-01	0.0224244	0.00369753	0.0649398	0.0776066	0.110462	0	0.122945	0.00315182	0.0379327	0.0308319	0.0402428	0.0592203	0.0625882	0.177093	0.0164657	0.0568266	0.0835756	0	0	0.029996	0	0.379069	0.924593
TCGA-33-4566-01	0.0113102	0.0181705	0.0770665	0.114837	0.0835453	0.012611	0.15257	0	0	0.067924	0.0188129	0.0832859	0.0597957	0.182234	0	0.0700075	0.0437535	0	0	0.00407684	0	0.432944	0.900765
TCGA-58-8393-01	0.0202786	0.00931944	0.0164405	0.144122	0.108366	0.0346049	0.118077	0.036295	0.024079	0.0146213	0.0245916	0.11016	0.0635251	0.162308	0	0.0454279	0.0369079	0	0	0.0308762	0	0.426438	0.903638
TCGA-63-A5MP-01	0.0586557	0.0459758	0.107985	0.0762919	0.0609239	0.00570134	0.115574	0.0338635	0	0.015237	0	0.0904894	0.0670788	0.198973	0	0.0608933	0.0623566	0	0	0	0	0.437907	0.899935
TCGA-85-8072-01	0.0962213	0	0.0762413	0.126612	0.0670547	0	0.107217	0.0183601	0.0538343	0.00068936	0.014959	0.115803	0.0422561	0.181627	0.0372173	0.0316356	0.0302719	0	0	0	0	0.355417	0.934893
TCGA-77-A5GH-01	0.0750935	0	0.0817274	0.110408	0.144996	0	0.119197	0.0145783	0.00452285	0.0526265	0.0150595	0.0810786	0.0664926	0.121135	0.0357798	0.0243113	0.0529942	0	0	0	0	0.407518	0.912404
TCGA-77-7337-01	0	0	0.126628	0.0616832	0.204722	0.013113	0.0654475	0	0.0185138	0.0247656	0.0117711	0.115041	0.055346	0.140349	0.00243447	0.0654012	0.0537437	0	0	0.0410409	0	0.348821	0.937538
TCGA-18-5592-01	0.0805658	0	0.181595	0.109969	0.07522	0	0.113933	0	0.0405943	0.0533407	0.0175996	0.0649989	0.0369194	0.161867	0	0.0205642	0.0428332	0	0	0	0	0.301169	0.956067
TCGA-92-7341-01	0.032466	0	0.137423	0	0.187752	0	0.0925002	0.0286829	0.0409371	0.00505091	0.0447537	0.0302075	0.0430499	0.169049	0.0425402	0.0611169	0.0472821	0	0	0.0371892	0	0.334616	0.942077
TCGA-34-A5IX-01	0.0229338	0	0.0742899	0.098466	0.0964404	0	0.144557	0	0.0534941	0.0135345	0.0298604	0.0702586	0.0504302	0.098137	0.080606	0.0396277	0	0.0837858	0	0.0435786	0	0.318901	0.950451
TCGA-56-8623-01	0.0370869	0	0.0331627	0.083119	0.126399	0	0.0649898	0.0414616	0.0561502	0	0.0696846	0.122688	0.0323335	0.151946	0.000604775	0.0461187	0.0302149	0.0259105	0.0278529	0.0502773	0	0.457894	0.88955
TCGA-34-8454-01	0.0551753	0	0.0861879	0.0817669	0.132957	0.00809031	0.123872	0.0115687	0.0301292	0.0500523	0.0220181	0.031871	0.0641895	0.0797559	0.0827643	0.0202475	0.09128	0	0	0.0280741	0	0.418994	0.907757
TCGA-56-7582-01	0.0290554	0	0.0207001	0.0465475	0.185645	0	0.142243	0.00140142	0.0269713	0.000567345	0.0699128	0.0630117	0.0620521	0.133851	0.115981	0.0611389	0	0.0409211	0	0	0	0.339817	0.942366
TCGA-56-8309-01	0.0880593	0.0213118	0.108777	0.103086	0.119638	0.0123582	0.0910439	0.0242696	0.00469998	0	0.101671	0.0723919	0.077318	0.0955197	0.0171795	0.0626767	0	0	0	0	0	0.481554	0.880139
TCGA-85-7698-01	0.0988323	0	0.126719	0.0861337	0.0822145	0.0101499	0.137124	0	0.0280592	0	0.0491463	0.105911	0.0669089	0.154867	0.00338409	0.0406586	0.00989156	0	0	0	0	0.411269	0.911214
TCGA-85-8052-01	0.0672053	0.0267149	0.0845064	0.0677731	0.0859283	0.00495728	0.147676	0	0.0181773	0.0161731	0.0406444	0.0627649	0.0429813	0.161006	0.0785165	0.0571335	0.0342694	0	0	0.00357284	0	0.330377	0.944176
TCGA-77-7142-01	0.00549312	0	0.0292454	0.0286475	0.175873	0	0.15018	0	0.0391633	0	0.0170967	0.0178179	0.0391987	0.22267	0.0790101	0.0821417	0.0897925	0	0	0.0236706	0	0.32896	0.946059
TCGA-NC-A5HK-01	0.0468537	0	0.148998	0.0983354	0.0093171	0	0.137054	0.0324946	0	0.104751	0	0.118298	0.0319808	0.121781	0	0.119739	0	0	0	0.0303981	0	0.288986	0.964854
TCGA-58-8387-01	0.0962269	0	0.184095	0.152891	0.00696006	0.0412997	0.148783	0	0.00291957	0.00959817	0	0.0149772	0.0630334	0.130953	0.0731932	0.033216	0.00741285	0	0	0.0344408	0	0.464282	0.890676
TCGA-56-8305-01	0.113685	0	0.252324	0	0.170818	0	0.0589919	0	0.00292359	0.0122458	0.0244898	0.135669	0.024056	0.120555	0	0.054589	0.00897223	0	0	0.0206821	0	0.315049	0.950247
TCGA-85-6560-01	0.0443724	0	0.0749032	0.136905	0.136691	0.014401	0.0889378	0.0034741	0.0124838	0.0267347	0.032938	0.166795	0.055032	0.182507	0	0.0186153	0	0	0	0.00521009	0	0.395139	0.918624
TCGA-21-5786-01	0.0849401	0	0.241261	0.0723926	0.109189	9.72e-05	0.105396	0.0145893	0.0465233	0	0.0329171	0.10121	0.0512912	0.0696359	0.0292053	0.0241804	0	0.0171716	0	0	0	0.330111	0.944137
TCGA-52-7812-01	0.0142067	0.0150251	0.0701019	0.130246	0.0640552	0.0869995	0.121606	0.019439	0	0.0468316	0.0613784	0.0854264	0.0704472	0.130002	0	0.0561259	0.0281085	0	0	0	0	0.428625	0.902995
TCGA-39-5016-01	0.0991262	0.00363604	0.041081	0.106972	0.0760105	0.00118882	0.165022	0	0.0300586	0.0281797	0.0138373	0.0160812	0.0644191	0.195939	0.0606404	0.0442173	0.0535902	0	0	0	0	0.446013	0.895231
TCGA-O2-A52N-01	0.0602389	0	0.124304	0.0375751	0.0526288	0	0.215229	0	0.0311322	0.0562396	0.0516465	0.053136	0.0825088	0.155537	0.0489715	0.0308529	0	0	0	0	0	0.335784	0.943187
TCGA-85-7710-01	0	0.0385715	0.0890935	0.0684101	0.112997	0	0.159696	0	0.0599446	0.0391326	0.0530111	0.0207646	0.0722683	0.127088	0.0558458	0.0317035	0.0436541	0	0	0.0278201	0	0.3273	0.946438
TCGA-34-5241-01	0.0619427	0	0.0698852	0.0571753	0.163504	0	0.127115	0	0.0385731	0.0296968	0.0514325	0.00443422	0.0373017	0.146596	0.04728	0.0653128	0.0598769	0	0	0.0398744	0	0.404277	0.914026
TCGA-96-A4JL-01	0.0633524	0.0509546	0.0821842	0.0771493	0.119369	0.00338464	0.128063	0	0	0.0431258	0.0700074	0.0597978	0.0924637	0.10643	0.0141033	0.0507553	0.0388609	0	0	0	0	0.465418	0.886742
TCGA-NC-A5HO-01	0.0749326	0	0.0838313	0.0180922	0.0978869	0	0.224164	0	0.0532745	0	0.059072	0.00393482	0.0446544	0.142307	0	0.076835	0	0.0566855	0	0.0643303	0	0.344656	0.939101
TCGA-77-8133-01	0.153784	0.0233957	0.118358	0.0844242	0.0129462	0	0.162814	0.0116093	0	0.020747	0.0346882	0.0787842	0.0205679	0.0792883	0.0803138	0.0610214	0.0572582	0	0	0	0	0.471015	0.888214
TCGA-22-5473-01	0.0514601	0	0.113191	0.104638	0.130466	0	0.11344	0	0.028672	0.0338253	0.0449388	0.0566176	0.046362	0.15008	0.0402473	0.0367264	0.0412043	0.00341156	0	0.00472017	0	0.323618	0.947254
TCGA-43-6647-01	0.029625	0	0.108057	0.0277875	0.236349	0	0.121765	0.0194676	0.017651	0	0.0371726	0.112523	0.0530298	0.118828	0.0314506	0.0591582	0	0.00751641	0	0.0196197	0	0.391846	0.919493
TCGA-39-5022-01	0.0308611	0.0261879	0.141848	0.10851	0.104475	0.0220194	0.122845	0	0.0100966	0.0100516	0.0578266	0.0308826	0.0498025	0.138721	0.0608787	0.0371983	0.0477955	0	0	0	0	0.481206	0.884834
TCGA-63-A5MR-01	0	0.0132709	0.146238	0.00143998	0.165557	0	0.135301	0	0.0311121	0.0328273	0.0273808	0.152764	0.0362174	0.107828	0	0.101703	0.0351328	0	0	0.0132282	0	0.311017	0.953214
TCGA-37-A5EL-01	0.108991	0	0.155131	0.119222	0	0.0129549	0.12139	0.0396362	0.0719051	0.0215282	0	0.0908602	0	0.0495681	0	0.173208	0.0273088	0	0	0.00829746	0	0.217155	0.992117
TCGA-39-5036-01	0.0936152	0	0.121349	0.110934	0.127282	0	0.120699	0.0432317	0	0.0288826	0	0.0825788	0.0343242	0.125849	0.0386635	0.0638489	0	0	0	0.00874182	0	0.315333	0.95199
TCGA-63-A5MT-01	0.0574283	0	0.0760375	0	0.176737	0.00915373	0.117076	0	0.0638137	0	0.0342991	0.11208	0.0524731	0.154569	0	0.102424	0.000937592	0.00504106	0	0.0379295	0	0.379254	0.924857
TCGA-70-6722-01	0.0240488	0.0157	0.131472	0.020003	0.211888	0	0.121361	0	0.0638231	0.00201939	0.0311186	0.0434864	0.054044	0.152724	0.0438469	0.0592123	0	0.0232489	0	0.00200429	0	0.361596	0.931963
TCGA-58-A46K-01	0.0722547	0	0.127464	0.0789712	0.00877747	0.0471659	0.146474	0	0	0.0385212	0.0267025	0.057843	0.0672717	0.210716	0	0.0855519	0.0276316	0	0.00465466	0	0	0.3308	0.944502
TCGA-94-A5I6-01	0.0562182	0	0.0681476	0.00293505	0.236752	0	0.085445	0.00620671	0.0659901	0	0.0413625	0.0934622	0.0343808	0.128388	0.0681447	0.0566774	0.0110247	0.0448652	0	0	0	0.269171	0.96991
TCGA-85-8049-01	0.0494898	0.0299226	0.0859448	0.110358	0.117809	0.0233168	0.151318	0	0.0334846	0	0.0501983	0.0671357	0.0543825	0.120354	0.0140435	0.0519587	0.0326721	0	0	0.00761199	0	0.43989	0.898716
TCGA-33-6738-01	0.0836268	0	0.181742	0.0736502	0.115031	0	0.114628	0.0274898	0.0085052	0.0260303	0.03939	0.107298	0.0411246	0.0848576	0.0235575	0.0479819	0.0250868	0	0	0	0	0.343633	0.939006
TCGA-33-AASJ-01	0.0798776	0	0.194345	0.0895495	0.0337296	0	0.157174	0.0240976	0.0548439	0.0259367	0.0139864	0.0813488	0.0503717	0.131187	0	0.0471513	0	0.0164014	0	0	0	0.307931	0.953439
TCGA-85-8353-01	0.00984247	0.0402938	0.149848	0.0599809	0.22789	0.0190107	0.0381501	0.00581404	0.0714523	0	0.014384	0.133765	0.0499591	0.120661	0	0.0232385	0.00486972	0.0210881	0	0.00975254	0	0.372757	0.92772
TCGA-58-8386-01	0	0.0214088	0.0598428	0.00636372	0.210819	0	0.120284	0	0.0291083	0.0312037	0	0.085909	0.0717081	0.240762	0	0.0185592	0.00992161	0.0125312	0	0.0815793	0	0.359349	0.934876
TCGA-77-A5GF-01	0.115308	0	0.127702	0.102728	0.0479246	0.0127139	0.131972	0	0.00802663	0.0240271	0.023514	0.145412	0.0636145	0.123755	0	0.0355073	0.0377944	0	0	0	0	0.361014	0.932267
TCGA-56-7731-01	0.0720252	0	0.122764	0.0333594	0.177484	0.00769161	0.0932522	0	0.0459004	0	0.0334941	0.0815239	0.0343432	0.141919	0	0.0580016	0.0565819	0	0	0.0416603	0	0.404899	0.914553
TCGA-33-4589-01	0.0114935	0	0.171116	0.0912692	0.0988445	0.00189805	0.13839	0	0.0285052	0.0300608	0.040767	0.0346349	0.0576674	0.155449	0.0680997	0.037349	0	0	0	0.0344552	0	0.43301	0.902479
TCGA-NC-A5HJ-01	0	0.0769327	0.0310255	0.138922	0.0759363	0.00599863	0.152345	0	0.0235996	0.0170631	0.0564618	0.10593	0.0482722	0.169889	0.0023958	0.0593998	0.0358285	0	0	0	0	0.464201	0.886472
TCGA-85-A4PA-01	0.156041	0.0612145	0.133308	0.0945531	0.124857	0.0154713	0.125817	0.0147686	0.0418478	0	0	0.0499747	0.0257275	0.078713	0.0273985	0.0503075	0	0	0	0	0	0.531698	0.856092
TCGA-98-8023-01	0	0.0518608	0.110425	0.105037	0.118208	0.0397853	0.115049	0.0161792	0.0204465	0.00749537	0.0252888	0.108603	0.0667603	0.121826	0	0.0268112	0.0591731	0	0	0.00705208	0	0.420562	0.907481
TCGA-56-8625-01	0.0012652	0.0484618	0.122197	0.0367545	0.148524	0	0.0859922	0	0.0290497	0.0475638	0.102701	0.0263858	0.0692212	0.173094	0.0179851	0.0608084	0.0260676	0	0.00392896	0	0	0.472577	0.885219
TCGA-60-2703-01	0.0758879	0	0.191062	0	0.175193	0	0.0601961	0	0.0773197	0	0	0.15129	0.00717756	0.113142	0	0.0761117	0	0.0318088	0	0.0408114	0	0.24636	0.976992
TCGA-77-A5GB-01	0.0192041	0	0.188816	0.106438	0.0741358	0.00449815	0.080653	0.0298189	0.053026	0.00785684	0.00952846	0.144125	0.0763377	0.162598	0	0.00728593	0.0136916	0.0129048	0	0.00908281	0	0.381865	0.923742
TCGA-90-A4EE-01	0.0173536	0.019454	0.0851605	0.143602	0.0747059	0.0278053	0.153966	0.00734799	0	0.0304722	0.0531687	0.100205	0.0656934	0.124608	0.0458413	0.0283455	0.0222714	0	0	0	0	0.486424	0.877264
TCGA-96-8170-01	0	0.151576	0.107319	0.00924832	0.171421	0	0.101585	0	0.0381985	0	0.0310596	0.0881282	0.0133242	0.149694	0.0119809	0.0611382	0	0.024902	0	0.040426	0	0.344092	0.938904
TCGA-22-5483-01	0.0677665	0	0.120946	0.113022	0.132483	0.0171594	0.046507	0.0174484	0.0130144	0.0269514	0.0318524	0.114923	0.0781342	0.168817	0	0.0143059	0	0	0	0.0366695	0	0.357909	0.934101
TCGA-56-8629-01	0.0770933	0	0.115452	0.0848802	0.115975	0.00554833	0.114485	0	0.0159609	0.058555	0.0145031	0.145088	0.0254132	0.111413	0	0.0619917	0.0393256	0	0	0.0143167	0	0.23487	0.984394
TCGA-63-A5MG-01	0.0434431	0.0339029	0.264494	0	0.139346	0	0.0857371	0.0125098	0.0551037	0	0.0302114	0.0185418	0.0208446	0.0797384	0.0585809	0.0665125	0	0.0439924	0	0.0470413	0	0.383943	0.924959
TCGA-94-8491-01	0.196208	0	0.125134	0.0376945	0.0853866	0	0.118382	0.0390299	0.0164938	0.0155657	0.0345825	0.064445	0.0437459	0.122604	0.0211555	0.0513129	0.024303	0	0	0.00395667	0	0.388009	0.921073
TCGA-43-7657-01	0.106181	0	0.188881	0.0809667	0.0338861	0	0.0561709	0.045525	0	0.0366452	0.0289157	0.0991213	0.028498	0.0962224	0.0994805	0.019455	0.0800513	0	0	0	0	0.229078	0.979509
TCGA-63-A5MB-01	0.0972187	0	0.0551212	0.0687159	0.034887	0	0.253453	0	0	0.0557001	0.0228081	0.108059	0.074308	0.168285	0	0.0531525	0.0082911	0	0	0	0	0.361208	0.93407
TCGA-77-7138-01	0.0598909	0	0.18457	0.00425752	0.191053	0	0.103441	0.00952647	0.0286051	0.029914	0.00849178	0.109794	0.0239219	0.0891005	0.0310235	0.0828622	0.00137109	0.00301998	0	0.0391556	0	0.29818	0.956827
TCGA-77-8131-01	0	0.0405925	0.117494	0.0798263	0.0808353	0	0.128697	0.0375329	0.0207789	0.0124014	0.0750616	0.0903936	0.0641209	0.117122	0.068289	0.04143	0.00592179	0.00731261	0	0.0121901	0	0.483215	0.880929
TCGA-60-2697-01	0.0818764	0.0450866	0.131342	0.0962139	0.0803683	0.00903306	0.184557	0	0.0109641	0.0018716	0.0573862	0.0420431	0.0388454	0.0985362	0.0104999	0.0559221	0.0554539	0	0	0	0	0.484144	0.881876
TCGA-85-7844-01	0.0505114	0	0.142725	0.0438307	0.196034	0	0.0720718	0	0.0858264	0	0.00943271	0.0930943	0.0350257	0.135985	0.0206363	0.0241227	0.069587	0	0	0.0211167	0	0.351891	0.935731
TCGA-85-A4JC-01	0	0.0406702	0.0714417	0.0119931	0.173074	0	0.12007	0.0588907	0.0591393	0	0.0251006	0.0897123	0.0489379	0.1065	0	0.0469752	0	0.065406	0	0.0820891	0	0.347136	0.938746
TCGA-77-8007-01	0.0321011	0.0133246	0.111923	0.0075395	0.216133	0	0.0619611	0	0	0.0323806	0.0438425	0.0361265	0.0451736	0.235518	0.0167177	0.0620336	0	0.00905365	0	0.0761712	0	0.416957	0.908355
TCGA-58-A46J-01	0.0739486	0	0.0830868	0.0687412	0.119537	0	0.123618	0	0.00364972	0.0170038	0.00710405	0.110647	0.0495635	0.17639	0	0.0445506	0.070342	0	0	0.0518166	0	0.367939	0.929295
TCGA-34-5239-01	0.0511763	0	0.115106	0.112056	0.135395	0.00841336	0.0991196	0.0142866	0	0.0535147	0.0312324	0.0634736	0.0564401	0.10155	0.0516716	0.0273842	0.0791812	0	0	0	0	0.421812	0.90698
TCGA-92-8064-01	0.0526743	0	0.14486	0.119322	0.0813311	0.0457488	0.13265	0	0	0.048538	0.00250304	0.096528	0.0567729	0.129416	0	0.0350112	0.0516899	0	0	0.0029544	0	0.443486	0.897709
TCGA-85-A50Z-01	0.0303548	0	0.109656	0.0179121	0.102206	0	0.146407	0.0153722	0.0281889	0.0829691	0.011038	0.120345	0.0497044	0.0286535	0	0.0516183	0.0771702	0	0	0.128404	0	0.365687	0.931167
TCGA-O2-A52V-01	0.096777	0	0.13088	0.0217506	0.0801839	0	0.143436	0.00961033	0	0.0260021	0.0763648	0.0613831	0.0298056	0.0947558	0.134304	0.0671822	0.016752	0.010813	0	0	0	0.394978	0.918997
TCGA-21-5784-01	0	0.0961375	0.159213	0.0696905	0.14662	0	0.0739127	0	0.0399416	0	0.00367112	0.00848023	0.037293	0.150779	0.0631749	0.0631097	0.0361365	0	0	0.0518401	0	0.426778	0.906761
TCGA-85-6175-01	0	0.00494102	0.0718695	0.0908151	0.139033	0	0.0960577	0.0603379	0.0134285	0.0129012	0.00761228	0.00107111	0.0494645	0.179392	0.129573	0.0653172	0.0516592	0	0	0.026527	0	0.410832	0.911116
TCGA-39-5039-01	0.013973	0.0354305	0.22647	0.0846424	0.17045	0.00479509	0.0550033	0	0.0309112	0	0.0101042	0.0574485	0.0280153	0.158835	0	0.092533	0.0295336	0.00185575	0	0	0	0.332884	0.943278
TCGA-39-5024-01	0.111961	0	0.0963793	0.0351429	0.0838396	0	0.203715	0.0184494	0	0.0546723	0.0197512	0.0483509	0.0670936	0.112759	0.0668718	0.0789641	0.00205058	0	0	0	0	0.379797	0.924544
TCGA-90-7767-01	0.0195876	0	0	0.153939	0.136288	0.0198243	0.134909	0.0903866	0.0100349	0	0.0137519	0.102755	0.0863256	0.120754	0.0707288	0.0286067	0	0	0.0121094	0	0	0.413239	0.910796
TCGA-90-6837-01	0.0467865	0	0.154337	0.0675475	0.0998096	0.0108174	0.0875387	0.023807	0.033032	0	0.0265914	0.170988	0.0371914	0.155577	0	0.0136203	0.0345101	0.0108741	0	0.0269719	0	0.402788	0.915205
TCGA-33-4582-01	0.0875294	0	0.186228	0.0193029	0.0854525	0.0110915	0.162556	0.0437223	0	0.0258799	0.0192847	0.0532306	0.0307864	0.191337	0.0146243	0.0689746	0	0	0	0	0	0.262731	0.970334
TCGA-51-6867-01	0.0590065	0	0.103236	0.0391819	0.111222	0	0.19478	0	0.0511368	0.0393691	0.0729037	0.00706808	0.0684935	0.192413	0	0.0501816	0.011008	0	0	0	0	0.33707	0.943008
TCGA-NK-A5CT-01	0	0.0248064	0.176038	0.0865078	0.0397748	0	0.169754	0.0384117	0.0703562	0.0197726	0.0140634	0.0552273	0.0338053	0.0910335	0	0.0833523	0	0.0233704	0	0.0737266	0	0.289073	0.961493
TCGA-18-4721-01	0.0448594	0.0423585	0.0919072	0.0886795	0.0969652	0	0.132638	0	0.00640593	0.0430236	0.0175714	0.0963511	0.0666179	0.162049	0	0.0416261	0.0689478	0	0	0	0	0.444808	0.896515
TCGA-85-8351-01	0.00101368	0.0088819	0	0.0435327	0.196311	0	0.104595	0.0129698	0.0718541	0.0132282	0.025343	0.101049	0.0560136	0.194149	0.0511742	0.0744975	0.0231484	0	0	0.0222385	0	0.290165	0.967118
TCGA-60-2709-01	0.0285985	0	0.129066	0.0650869	0.166334	0	0.109774	0	0.00985608	0.0127358	0.0676542	0.0488386	0.0300628	0.182528	0.0334916	0.0697742	0.0461997	0	0	0	0	0.468596	0.888599
TCGA-98-A53D-01	0.0177072	0.121947	0	0.0792536	0.169817	0.0123929	0.127898	0.00151866	0.0275652	0	0.00786965	0.0814856	0.0330499	0.166336	0	0.067979	0.0318715	0.0116845	0	0.0416241	0	0.404578	0.913684
TCGA-85-8666-01	0.0403462	0	0.0578468	0.0737111	0.094773	0	0.112472	0.0365552	0.041979	0.010081	0.111664	0.0881631	0.073668	0.0313867	0.0908927	0.0362225	0	0.0429778	0	0.0572604	0	0.375904	0.926119
TCGA-56-8503-01	0.0269249	0	0.0740789	0.0272574	0.182732	0	0.161462	0.00176857	0.0274397	0.0162157	0.0895252	0.054557	0.0620913	0.0696534	0.0415676	0.0765605	0	0.0349681	0	0.0531976	0	0.391593	0.919331
TCGA-63-A5ML-01	0.09273	0	0.0599165	0.138434	0.00241194	0	0.125078	0.058377	0.0043985	0.0319331	0.00853586	0.130619	0.0567145	0.177662	0.00865356	0.0207051	0.0838315	0	0	0	0	0.317022	0.951299
TCGA-98-A53H-01	0.132356	0	0.0622858	0.115699	0.0650403	0.0283991	0.142737	0	0.0427987	0	0.0613543	0.0350037	0.046541	0.11518	0.0530906	0.0536019	0.0459123	0	0	0	0	0.444139	0.897453
TCGA-98-A53J-01	0.0755767	0	0.147625	0.0400548	0.0915642	0	0.140765	0.00734624	0.0351574	0.0304696	0.000641562	0.113164	0.0498013	0.192625	0.00932686	0.0433827	0	0.00224086	0	0.0202577	0	0.267386	0.970588
TCGA-85-8277-01	0.0191009	0.0468298	0.141662	0.0892465	0.0934711	0	0.104583	0.0641505	0.0242214	0.0308506	0.0529887	0.122751	0.0723143	0.0815363	0	0.036025	0.0202686	0	0	0	0	0.359677	0.93293
TCGA-85-6561-01	0.112156	0	0.176055	0.0828983	0.10272	0.0049861	0.115667	0	0.0243316	0.0114155	0.0354546	0.0647628	0.0354286	0.127038	0.0114911	0.0469964	0.0345469	0	0	0.0140513	0	0.432064	0.904555
TCGA-58-A46M-01	0.0613815	0	0.111742	0.138662	0.0385825	0.033809	0.102556	0	0	0.051425	0	0.115521	0.0681953	0.174351	0	0.0564681	0.0197707	0	0	0.0275359	0	0.407287	0.912465
TCGA-77-7338-01	0.0983973	0	0.115607	0.0575693	0.189927	0	0.0868637	0	0.0030142	0	0.0295153	0.0988499	0.0247271	0.149805	0.0212501	0.0815235	0	0.0240571	0	0.0188935	0	0.349357	0.937144
TCGA-85-8582-01	0.131503	0	0.128885	0.116267	0.0921314	0	0.133877	0	0.0140643	0.012996	0.0319463	0.142566	0.0652521	0.0967766	0	0.0226344	0.00773859	0.00336284	0	0	0	0.354024	0.935715
TCGA-34-5234-01	0.0589311	0	0.126139	0.0871793	0.135778	0.0155104	0.0812503	0.0116104	0.00502024	0.005809	0.0491735	0.0353057	0.0512944	0.147646	0.0741463	0.0443879	0.0478048	0	0	0.0230137	0	0.500063	0.87682
TCGA-63-A5MJ-01	0.00314294	0	0.0226472	0.0939293	0.192999	0.0100525	0.11266	0.0350652	0.0568162	0	0.0356566	0.0997305	0.055957	0.157684	0	0.0741418	0.00890497	0.0336475	0	0.00696554	0	0.31762	0.955081
TCGA-22-4605-01	0.0139637	0	0.142292	0.0377027	0.139909	0	0.0948799	0	0.0180289	0.00925656	0.0701493	0.100697	0.0300678	0.15278	0.0566933	0.0483791	0.0356341	0.0188004	0	0.0307665	0	0.399824	0.916778
TCGA-56-8624-01	0.0785611	0.0282998	0.0564952	0.0484407	0.142627	0	0.167812	0	0	0.0335001	0.0324179	0.0902984	0.0352554	0.149427	0.00367355	0.0307489	0.102442	0	0	0	0	0.305912	0.955025
TCGA-94-7033-01	0	0.0727732	0.155386	0	0.0337422	0	0.188655	0.0443915	0.0132434	0.0616957	0.0557768	0.099487	0.0530786	0.102123	0	0.11742	0	0	0	0.00222827	0	0.302175	0.956707
TCGA-85-A513-01	0	0.0901851	0.16748	0.088847	0.0796016	0.0254379	0.119123	0.00353596	0.0279474	0	0.0231823	0.059296	0.0550933	0.173379	0	0.0291126	0.0577785	0	0	0	0	0.479077	0.88634
TCGA-60-2704-01	0.0634714	0	0.148366	0.0539196	0.146727	0.0168495	0.0860791	0	0.0399038	0	0.00520445	0.0732607	0.0337359	0.167549	0.0304283	0.0485848	0.00493065	0.0303357	0	0.0506544	0	0.412825	0.911324
TCGA-56-A62T-01	0	0.00379094	0.109994	0	0.217196	0	0.094648	0	0.0441865	0.0567295	0	0.0407947	0.0355021	0.191762	0.103783	0.0774747	0.0124666	0	0	0.0116718	0	0.295679	0.960248
TCGA-85-A4JB-01	0.103146	0	0.163097	0	0.133881	0	0.186366	0	0	0.0626727	0.042465	0.079954	0.0368977	0.0815542	0	0.0576522	0.0108388	0	0	0.0414752	0	0.287378	0.961491
TCGA-77-A5FZ-01	0.0965801	0.0193053	0.0986285	0.0674041	0.175898	0	0.128032	0	0	0.00857299	0.0760454	0.0185501	0.0275188	0.126283	0	0.0687526	0.0350094	0	0	0.0534187	0	0.499095	0.873362
TCGA-39-5030-01	0.0593149	0	0.192491	0.10769	0.0671309	0.0588625	0.114896	0	0.00194666	0.0238966	0.024293	0.0794275	0.0535651	0.110391	0.0412382	0.0376809	0.0271755	0	0	0	0	0.497009	0.87933
TCGA-34-5232-01	0.103263	0	0.147483	0.0748406	0.0422023	0.00833408	0.178228	0.0309382	0	0.0103609	0.0129712	0.0451152	0.0474884	0.118462	0.059312	0.0763386	0.0395497	0	0	0.00511254	0	0.496616	0.87719
TCGA-92-8065-01	0.0316843	0	0.206573	0.0988826	0.0876754	0	0.0701525	0.0522202	0	0.0237148	0.0372389	0.0837054	0.051883	0.14917	0.0219121	0.0259696	0.0364568	0	0	0.022762	0	0.390674	0.920882
TCGA-52-7811-01	0.0451421	0	0.0679756	0.0690896	0.105665	0	0.113077	0.00809754	0.0145015	0.0402155	0.0564126	0.112155	0.0480301	0.164248	0.0121658	0.0764351	0.0484594	0	0	0.0183295	0	0.349721	0.937197
TCGA-77-8136-01	0.0364694	0	0.082287	0.0897163	0.152709	0.0243481	0.094219	0.0226327	0.0381071	0.00937082	0.00789361	0.142187	0.0614954	0.150621	0	0.064504	0.00630011	0	0	0.0171387	0	0.436094	0.899283
TCGA-22-5474-01	0.0282343	0.00586723	0.14109	0.139184	0.0385372	0.0319443	0.0718269	0.055752	0	0.049127	0.0183646	0.0794554	0.0685931	0.147067	0	0.0374697	0.0652766	0	0	0.0222118	0	0.439796	0.899388
TCGA-22-5492-01	0.0823346	0	0.117298	0.0675793	0.126442	0.00319767	0.105714	0	0.00229791	0.0308335	0	0.00214664	0.0410429	0.192122	0.0718072	0.0447615	0.0763251	0	0	0.036098	0	0.429433	0.904979
TCGA-33-4583-01	0.00819275	0.0279166	0.0763257	0.111194	0.0994548	0	0.166684	0	0.0535194	0.0327447	0.0614367	0.0345309	0.0707544	0.0953236	0.0528518	0.0592905	0.0212302	0.0111692	0	0.0173809	0	0.356352	0.935049
TCGA-56-8628-01	0.00153988	0.0868345	0.0211826	0.0707651	0.136722	0	0.147067	0	0	0.0236018	0.0443912	0.0941272	0.0397454	0.174935	0.0340436	0.0875039	0.0375412	0	0	0	0	0.416994	0.908207
TCGA-77-7141-01	0.110943	0	0.105224	0.0280771	0.0725981	0	0.148974	0	0.000557367	0.0208211	0.0119465	0.113788	0.0551147	0.166842	0	0.0687626	0.0963508	0	0	0	0	0.2942	0.958941
TCGA-O2-A52Q-01	0	0.00639817	0.0320661	0.0867782	0.170868	0.0456983	0.105293	0.0400519	0.0190621	0	0.0303937	0.179616	0.0757756	0.171379	0	0.0274144	0	0	0	0.0092056	0	0.45338	0.890593
TCGA-22-5489-01	0.0181038	0.0475013	0.141448	0.0933759	0.114965	0.028699	0.137248	0.00542662	0	0.0217178	0.0370546	0.0655828	0.0773739	0.126759	0.0124419	0.0466867	0.025616	0	0	0	0	0.457746	0.891663
TCGA-NC-A5HD-01	0	0.0313752	0.279366	0	0.0670433	0	0.148528	0.0310036	0.0340166	0.0342661	0.067532	0.0770732	0.0334962	0.0659819	0	0.0857037	0.0186719	0	0	0.0259429	0	0.250908	0.972111
TCGA-46-6025-01	0.0329877	0	0.160343	0.076072	0.0431404	0.00273293	0.110491	0.00347999	0.0457906	0.0306282	0.00540936	0.124071	0.0583535	0.1701	0	0.0903832	0.0429075	0	0	0.00310926	0	0.306356	0.954929
TCGA-56-5897-01	0.0405371	0	0.197237	0.0710714	0.111741	0.00181388	0.0972481	0	0.00982488	0	0.042947	0.0892816	0.0512091	0.140223	0.0355242	0.0323458	0.0579227	0	0	0.021073	0	0.43667	0.903797
TCGA-85-8048-01	0.0615381	0	0.118761	0.145413	0.0655625	0.0200539	0.129049	0.00488165	0.00517177	0.0257703	0.0590547	0.0737632	0.0553238	0.117024	0.0348573	0.0550948	0.0286821	0	0	0	0	0.468533	0.887106
TCGA-22-5481-01	0.0299274	0	0.151138	0.207258	0.0444983	0.0372404	0.138655	0.0154257	0	0.0423277	0.00223808	0.104521	0.0573448	0.128866	0	0.0405594	0	0	0	0	0	0.389978	0.920573
TCGA-21-5787-01	0	0.0274197	0.073097	0.148241	0.0510804	0.00138481	0.154501	0.0430797	0	0.113073	0.0358861	0.0702124	0.0428683	0.115933	0	0.0425974	0.0806255	0	0	0	0	0.44094	0.896724
TCGA-85-8350-01	0.0380019	0.018604	0.147855	0.0903281	0.102466	0	0.137243	0.0132507	0.0228772	0.0228103	0.0112187	0.00361291	0.0425941	0.158415	0.103972	0.0549625	0.0317888	0	0	0	0	0.33119	0.943746
TCGA-NC-A5HL-01	0.0369636	0.0101343	0.0876011	0.174918	0.0306471	0.0109689	0.164358	0	0.0154414	0.0285462	0.0546009	0.0951831	0.0649167	0.163648	0.0329217	0.0291511	0	0	0	0	0	0.426083	0.903982
TCGA-43-6771-01	0.015291	0	0	0.0737953	0.154334	0	0.194889	0	0.00951514	0.0298155	0.0452595	0.0110892	0.0554847	0.221331	0.0813999	0.0697372	0	0.00206496	0	0.0359932	0	0.343133	0.942993
TCGA-85-A511-01	0.0349493	0.0196381	0.174416	0.0346633	0.163367	0.0161054	0.108296	0	0.0557601	0	0.0391412	0.10062	0.0715506	0.107917	0	0.0398958	0	0.03368	0	0	0	0.388003	0.921238
TCGA-NK-A7XE-01	0	0.00242084	0.15002	0.136719	0	0.00608484	0.183965	0.0134523	0.0416699	0.0339947	0.0793962	0.0974422	0.0334309	0.0990552	0	0.108422	0	0	0	0.013927	0	0.294093	0.960854
TCGA-56-6545-01	0.00625885	0.04197	0.083309	0	0.235663	0.012583	0.0865751	0	0.0445972	0	0.0282518	0.103246	0.0663883	0.149803	0.00357941	0.0700682	0.0343735	0	0	0.0333333	0	0.43367	0.9011
TCGA-56-8307-01	0.0782367	0	0.0803057	0	0.157164	0	0.123073	0.025289	0	0.108824	0.04119	0.0270757	0.0839419	0.1608	0.0348558	0.0634424	0	0	0	0.0158005	0	0.363508	0.932649
TCGA-63-A5MM-01	0.107665	0	0.0378813	0.0336056	0.0852199	0	0.191403	0.0501046	0.0169577	0.0257876	0.0419141	0	0.0677758	0.188708	0.0501502	0.0637347	0	0.013902	0	0.0251902	0	0.408673	0.911786
TCGA-O2-A52S-01	0.0852532	0	0.111545	0.101853	0.0564828	0.0368708	0.141957	0	0.00224012	0.0355454	0.0410662	0.0878546	0.0605177	0.111577	0.0716354	0.0294738	0.0261269	0	0	0	0	0.376344	0.925838
TCGA-33-4586-01	0.0318592	0	0.0746103	0.0369844	0.227311	0	0.0758495	0	0.0703764	0	0.0426289	0.116214	0.0256856	0.144508	0.0509253	0.0761868	0.00614125	0.0207187	0	0	0	0.273305	0.969914
TCGA-77-8144-01	0	0	0.0410193	0.0889677	0.19351	0	0.1296	0	0.0487763	0.0495597	0.0474847	0.0691246	0.0654379	0.104586	0.0956485	0.0432089	0	0	0	0.0230757	0	0.276213	0.973673
TCGA-56-7580-01	0.0190422	0.0276051	0.179322	0.0537973	0.14409	0	0.129411	0.0004591	0.0373148	0	0.00719442	0.135906	0.0320142	0.11433	0	0.0364353	0.0120617	0.035803	0	0.0352144	0	0.31841	0.94923
TCGA-33-AASL-01	0	0.0364782	0.1169	0.0540914	0.116299	0.0141527	0.154692	0.0113396	0.0324348	0.0397324	0.041255	0.028814	0.0507113	0.192575	0	0.0839457	0	0	0	0.0265785	0	0.354447	0.935236
TCGA-85-A512-01	0.0900159	0	0.045385	0.0481226	0.062119	0	0.200068	0.0236465	0	0	0.0515816	0.0890847	0.0661633	0.134428	0.0878113	0.0673282	0.0134979	0.0207476	0	0	0	0.313754	0.952735
TCGA-O2-A5IB-01	0.0288943	0.0766132	0.081834	0.0675604	0.184146	0	0.174375	0	0	0	0.064661	0.0721664	0.0516398	0.112398	0	0.0857118	0	0	0	0	0	0.213056	0.996416
TCGA-77-7335-01	0.0533545	0	0.0230144	0.105356	0.0784468	0.0296658	0.122254	0.0501689	0	0.0691585	0.0513717	0.0876453	0.0729331	0.14085	0.0158816	0.038156	0.061743	0	0	0	0	0.47684	0.880175
TCGA-22-4613-01	0.0997886	0	0.110775	0.093133	0.104729	0.0290085	0.0971023	0.00966673	0	0.0373109	0.0221211	0.121318	0.0604082	0.15751	0	0.022909	0.0233125	0	0	0.0109076	0	0.429043	0.903429
TCGA-90-7769-01	0	0	0.154299	0.0874456	0.109806	0.00345601	0.146269	0	0.0338965	0.00566011	0.0703626	0.016008	0.00608096	0.143352	0.0365913	0.100897	0	0.0481609	0	0.0377152	0	0.257568	0.972181
TCGA-77-A5G3-01	0.0320147	0	0.141275	0.107168	0.115275	0.0124849	0.110153	0.0219384	0	0.0335848	0.0441906	0.0704834	0.0530534	0.170218	0	0.0309812	0.05718	0	0	0	0	0.318043	0.949318
TCGA-43-7656-01	0.0664272	0.0839224	0.0646435	0.0778836	0.105232	0	0.180965	0	0.0480209	0	0.0441991	0.058919	0.0794466	0.082166	0.00880766	0.0481433	0.00907487	0	0	0.0421486	0	0.425049	0.904385
TCGA-77-8156-01	0.04862	0	0.108269	0.141166	0.0309924	0.0156953	0.126741	0.0367138	0	0.0492351	0.0358988	0.146028	0.0562821	0.142782	0	0.0290373	0.0325385	0	0	0	0	0.453111	0.892229
TCGA-58-A46N-01	0.0405935	0	0.116213	0.0942698	0.0812281	0	0.0644652	0.0432012	0.0663881	0.0168488	0.0138398	0.104524	0.0269313	0.0835146	0.0839038	0.0683221	0.0957567	0	0	0	0	0.245748	0.97663
TCGA-63-A5MW-01	0	0	0.0963199	0.107436	0.0888156	0	0.148511	0.0193603	0	0.0995865	0.0693934	0.0906811	0.0246217	0.107949	0	0.041653	0.105672	0	0	0	0	0.209834	0.996532
TCGA-34-7107-01	0.0770569	0	0.151934	0.0640843	0.0983319	0	0.0947017	0.0177251	0.0156091	0.0233464	0.0218779	0.0863776	0.0541432	0.168702	0.00267479	0.0564213	0.0548605	0	0	0.0121539	0	0.325782	0.945706
TCGA-96-7544-01	0.0833061	0	0.17531	0.0348148	0.176643	0.0106345	0.0587882	0.000430508	0.0369544	0	0.0278796	0.0749167	0.0629418	0.152409	0.0382743	0.021033	0.0183124	0	0	0.0273515	0	0.376858	0.92597
TCGA-37-A5EM-01	0.0567551	0	0.0798233	0.0727209	0.0722624	0.0073088	0.139488	0.0132708	0	0.0242248	0.0789459	0.0701569	0.0574332	0.13368	0.114248	0.058301	0.0213812	0	0	0	0	0.437232	0.900323
TCGA-56-8622-01	0	0.0881049	0.222901	0	0.0945842	0	0.131809	0	0.00451576	0.0458206	0.0318015	0.0724204	0.0194377	0.118126	0.00598312	0.0597666	0.0974017	0	0	0.00732686	0	0.32594	0.945624
TCGA-22-5471-01	0.0429915	0	0.0473992	0.204775	0	0.0396692	0.152725	0.0449716	0	0.0502882	0.0319566	0.0325071	0.0726098	0.146689	0.0638999	0.0509416	0.0185773	0	0	0	0	0.455801	0.889703
TCGA-85-A4QQ-01	0	0.115457	0.0298629	0.0855603	0	0	0.204184	0	0.0696413	0.02916	0.0251178	0.0571511	0.0275995	0.144544	0.129538	0.0586044	0	0.0235798	0	0	0	0.294394	0.960993
TCGA-63-7022-01	0.0457491	0.0198185	0.194328	0.0359745	0.129455	0.0198799	0.0519494	0.0159068	0.0153462	0.0239589	0.0629249	0.0668164	0.0401628	0.134914	0.00759137	0.0473593	0.0695247	0	0	0.0183399	0	0.458489	0.896893
TCGA-77-8128-01	0	0.00681725	0.125455	0.0785741	0.108343	0	0.115318	0.0277557	0.0252608	0.0437303	0.0801077	0.0844163	0.0524173	0.158642	0	0.00415965	0.0890026	0	0	0	0	0.203712	0.994079
TCGA-33-AAS8-01	0.185815	0	0.119376	0.0466082	0.113912	0	0.134973	0	0.0393041	0.0199544	0	0.0497242	0.00994311	0.102004	0.0801556	0.0819867	0.0017259	0.00492924	0	0.00958829	0	0.314542	0.951214
TCGA-43-6773-01	0.0414473	0.0509737	0.192254	0.0961678	0.093705	0.0185546	0.102927	0	0	0.0301763	0.0225735	0.0987612	0.0371362	0.142557	0	0.0357001	0.0200078	0	0	0.0164731	0	0.460075	0.893155
TCGA-22-4593-01	0.036801	0	0.176641	0.0704117	0.201543	0	0.0665522	0.0117389	0.00542458	0.0256962	0.0713817	0.0636865	0.0588375	0.0839246	0	0	0	0.0711352	0	0.0562264	0	0.247017	0.977654
TCGA-85-7843-01	0	0.0590378	0.127685	0.0166993	0.110189	0	0.123443	0	0.0270984	0.0164281	0.0631326	0.148821	0.0564995	0.156107	0	0.0735363	0	0	0	0.0213234	0	0.374719	0.926797
TCGA-63-5131-01	0.016375	0	0.04873	0.0300146	0.0434876	0	0.186605	0	0	0.0727182	0.00442478	0.125274	0.0056898	0.1733	0	0.174975	0.035008	0	0	0.083398	0	0.288035	0.968124
TCGA-NC-A5HI-01	0.0449347	0.0103787	0.134827	0.115558	0.050941	0.0134983	0.193426	0	0.0139631	0.00202941	0.0386799	0.0270952	0.036991	0.148053	0.0455727	0.0471487	0	0.0142376	0	0.0626664	0	0.323638	0.946914
TCGA-43-A56U-01	0.11823	0	0.246381	0.0675782	0.0900547	0.0256166	0.136446	0.0115015	0.00190976	0.0117568	0.0391901	0.070993	0.0496575	0.0696174	0	0.027416	0.0161581	0	0	0.0174929	0	0.477329	0.887416
TCGA-68-A59J-01	0.00177818	0.0056806	0.0467697	0.163916	0.0224137	0.0421526	0.132904	0.0226706	0.0414218	0.0320522	0.121994	0.0504017	0.0803187	0.092854	0.0539676	0.0657035	0.0230002	0	0	0	0	0.404494	0.913779
TCGA-56-7223-01	0.196294	0	0.195889	0.0061014	0.0877551	0	0.0814696	0	0	0.0703184	0.0125172	0.106146	0.00919155	0.156869	0	0.0149772	0.0538549	0	0.00861598	0	0.09	0.100775	1.03042
TCGA-39-5037-01	0.113526	0	0.183596	0.0287229	0.036519	0	0.151838	0.0145314	0.073349	0	0.0143297	0.0302497	0.0100915	0.0786494	0.0937036	0.0989727	0	0.0461034	0.0202695	0	0	0.186189	0.995493
TCGA-77-8153-01	0.0853071	0	0.194465	0.0874434	0.122	0.0114516	0.0940546	0.016314	0.0587713	0	0.0201638	0.0952082	0.0266602	0.0864235	0	0.0417927	0.0370339	0.0214242	0	0.00148706	0	0.235235	0.979795
TCGA-L3-A4E7-01	0.000501897	0.0247498	0.117331	0.0286771	0.164989	0	0.09763	0.0438645	0.063624	0	0	0.0591774	0.0734069	0.144872	0.00206923	0.0509256	0.0311289	0.0373671	0	0.0596855	0	0.332599	0.943978
TCGA-94-7557-01	0.0434166	0	0.0506418	0.0382443	0.161475	0	0.105217	0.011297	0.0442846	0.036012	0.033701	0.112192	0.0344933	0.150752	0.0552301	0.059874	0.0281991	0	0.0168874	0.0180829	0	0.292835	0.961336
TCGA-85-6798-01	0.00441468	0	0.125377	0.0518681	0.157013	0	0.0663453	0.0288935	0.0674109	0	0.0552262	0.0314072	0.0283479	0.151655	0.0910099	0.0822456	0.0231071	0.0304184	0	0.00526049	0	0.296073	0.957386
TCGA-56-8083-01	0.183234	0	0.116984	0.0490316	0.158304	0	0.0845273	0	0	0.0995855	0.0530121	0.0904742	0.0176724	0.0718527	0	0	0.075321	0	0	0	0.93	0.00283291	1.07613
TCGA-77-A5G6-01	0.0548034	0.0254491	0.138169	0.0924991	0.0569706	0	0.158312	0	0	0.0320893	0.0476676	0.0805078	0.0470322	0.138153	0.0287362	0.0363035	0.0523801	0	0	0.0109276	0	0.244594	0.97629
TCGA-90-A4ED-01	0.111601	0	0.217348	0.0702512	0.00149808	0.0683232	0.0975145	0	0	0.0508372	0.00396395	0.112791	0.0465774	0.140834	0	0	0.0784601	0	0	0	0	0.300746	0.954923
TCGA-56-A4BX-01	0.161296	0	0.176307	0.118295	0	0	0.0958515	0	0.0414131	0.00353881	0	0	0	0.206567	0.0742986	0.0701662	0	0.0522669	0	0	0.44	0.0581069	1.04319
TCGA-NC-A5HG-01	0	0.0219069	0.141254	0.15035	0	0	0.179831	0	0.028081	0.0301711	0.0127131	0.0454893	0.0341248	0.144895	0	0.135226	0.0386413	0	0	0.0373164	0	0.225896	0.987694
TCGA-37-5819-01	0.0939148	0	0.204343	0.144657	0.0162752	0	0.175789	0.0034264	0	0.037106	0.0405334	0.0605364	0.045199	0.112192	0	0.0369568	0.0290707	0	0	0	0	0.376822	0.925842
TCGA-77-6843-01	0.0928327	0	0.00147403	0.0375419	0.161341	0	0.0961586	0.0343023	0.0357383	0.0134058	0	0.0562418	0.018654	0.202796	0.0782493	0.081685	0.077981	0	0.0115983	0	0	0.232564	0.985664
TCGA-77-8130-01	0	0.00144702	0.0948042	0	0.227518	0	0.11095	0.00872541	0.0787379	0	0	0.107572	0.0424284	0.14185	0.0599044	0.0466444	0.0319232	0.0301558	0	0.0173397	0	0.271817	0.96957
TCGA-33-A5GW-01	0.00471412	0	0.20772	0.0262493	0.0442148	0	0.0868414	0.00159369	0.0875461	0	0.0799035	0	0.0119002	0.142759	0.0783956	0.10301	0	0.0852886	0	0.0260245	0	0.199757	0.991193
TCGA-94-8035-01	0.0534416	0	0.166069	0	0.19881	0	0.0960867	0	0.030527	0.00871195	0.0230514	0.140336	0.0288348	0.103984	0	0.058041	0.0307783	0	0	0.061328	0	0.283175	0.962834
TCGA-94-7943-01	0.0920486	0	0.134844	0.0497374	0.15846	0	0.118094	0	0.0045374	0.0264885	0.0266942	0.0840801	0.0403676	0.129488	0.0416749	0.0441259	0.0312673	0	0	0.0180915	0	0.306436	0.953424
TCGA-63-5128-01	0.0604807	0	0.14961	0.00841428	0.247496	0	0.0622397	0	0.0129247	0.0217172	0.0305291	0.065887	0.00894202	0.150211	0.0246698	0.110447	0	0.0179868	0.00254289	0.0259008	0	0.206866	0.992294
TCGA-63-A5MU-01	0.00727399	0.0259773	0.18102	0	0.136445	0	0.159286	0	0.0398457	0.0116911	0.0102576	0.0232407	0.0642376	0.0997664	0.0519006	0.0355061	0.101041	0	0	0.0525106	0	0.248033	0.973381
TCGA-77-8145-01	0.0498818	0	0.142517	0.0237559	0.210072	0	0.109471	0	0.012249	0.0376217	0.0409429	0.111787	0.0151729	0.117034	0	0.100065	0.0271506	0.000449334	0	0.00182908	0	0.272597	0.967978
TCGA-34-5231-01	0.0787753	0	0.134688	0.0960177	0.0274521	0	0.154338	0.0404026	0.0225914	0.0450902	0.0482758	0.0344403	0.0709336	0.126299	0.0737643	0.0459512	0.000980902	0	0	0	0	0.362454	0.931497
TCGA-33-AASD-01	0	0.116513	0.039719	0.0715265	0	0	0.180191	0.0198196	0.0576099	0.0400079	0.0381623	0.100951	0.0658636	0.147303	0.0172593	0.0628221	0.0331343	0	0.00911736	0	0	0.236948	0.985227
TCGA-77-8140-01	0.0401339	0.0931602	0.0962198	0.0996786	0	0	0.178153	0.0190061	0.0522941	0	0	0.0981356	0.016269	0.144308	0	0.0607259	0.0380933	0.0431224	0	0.0207009	0	0.257871	0.973176
TCGA-22-5478-01	0.0857874	0.0071222	0.16753	0.0273468	0.182511	0	0.117733	0	0.040092	0	0.0369298	0.0967807	0.0513716	0.133802	0.00744498	0.045548	0	0	0	0	0	0.357352	0.933799
TCGA-68-8250-01	0	0.0445456	0.0916526	0.0917828	0.101269	0.00423733	0.125424	0	0.0410061	0.00694379	0.0436802	0.0466835	0.0494166	0.182057	0	0.07104	0.0454744	0	0	0.0547875	0	0.376064	0.925781
TCGA-NC-A5HP-01	0	0.0361252	0.04356	0	0.20993	0	0.157603	0	0.0241981	0.01935	0.0122313	0.123517	0.0540978	0.191554	0.0360072	0.0453075	0.0177265	0.0287918	0	0	0	0.232706	0.989577
TCGA-63-A5MS-01	0.0527699	0	0.189962	0.0364284	0.164805	0	0.13392	0	0.00630676	0.0281872	0.0463506	0.0427954	0.0517065	0.145068	0.0211078	0.0397841	0.0408085	0	0	0	0	0.407094	0.914449
TCGA-56-7823-01	0	0.0134768	0.000687406	0.117068	0.00896739	0	0.200786	0.0183951	0.0146997	0.0595221	0.099458	0.0596907	0.103861	0.147607	0.0970919	0.0352566	0.0234319	0	0	0	0	0.293833	0.966044
TCGA-85-A510-01	0.0882808	0.0132564	0.0965096	0.110454	0.0968564	0	0.146221	0	0.0254119	0.0141064	0.0810501	0.0232109	0.0516758	0.147708	0.0292769	0.040776	0.0352058	0	0	0	0	0.40652	0.913247
TCGA-52-7622-01	0.0212752	0.0518507	0.026377	0.0522078	0.149591	0.0131858	0.135498	0	0.0340335	0.0083382	0.0152117	0.122546	0.0631284	0.158141	0.00932609	0.0511278	0.0698686	0	0	0.0182934	0	0.438433	0.898564
TCGA-37-A5EN-01	0.0926068	0	0.112173	0.110328	0.0714987	0.0187846	0.188004	0	0.0113141	0.00820657	0.010829	0.0566121	0.063871	0.0916908	0.0771675	0.0238942	0.0630196	0	0	0	0	0.357384	0.933535
TCGA-77-8148-01	0.0239959	0	0.162244	0.0741052	0.0560591	0	0.123001	0.0401563	0.062704	0.0107806	0.0204496	0.164296	0.0709232	0.140987	0	0.0305894	0.0197079	0	0	0	0	0.321421	0.949368
TCGA-63-A5MI-01	0.0882242	0	0.138041	0.0511021	0.109755	0	0.113686	0	0.00736663	0.0166076	0	0.111334	0.0109329	0.132072	0	0.0920405	0.0825823	0	0	0.0462542	0	0.252792	0.973404
TCGA-77-8146-01	0.0759574	0	0.128492	0.0778168	0.143732	0	0.120708	0	0.00251434	0.0205083	0	0.0702052	0.0300512	0.143946	0.00473114	0.0588629	0.0857298	0	0	0.0367454	0	0.320018	0.948052
TCGA-63-7021-01	0.0351937	0	0.218617	0.0622575	0.161948	0.000753102	0.0764163	0.00633063	0.0159273	0.0137184	0.0559307	0.0888806	0.060826	0.12546	0	0.04008	0.0117507	0	0	0.0259101	0	0.387324	0.92191
TCGA-85-8352-01	0.0204034	0	0.13836	0.148238	0.0473176	6.46e-05	0.21129	0	0.00181686	0.0512582	0.0388045	0.0639734	0.0391066	0.100424	0	0.0710837	0.0678603	0	0	0	0	0.234185	0.984921
TCGA-77-8139-01	0.0126711	0.0301183	0.209974	0	0.150509	0	0.119434	0	0.0304778	0.0276821	0.0126938	0.0863187	0.0723609	0.139405	0.0565083	0	0.00747739	0	0.00242481	0	0	0.341966	0.939946
TCGA-98-8020-01	0	0	0.110759	0.084204	0.166152	0.017289	0.0991453	0	0.0239839	0.028064	0.0268805	0.111998	0.0656995	0.161561	0.0223291	0.0550598	0	0	0	0.0268753	0	0.378738	0.925335
TCGA-43-7658-01	0.0350537	0	0.0397059	0.234376	0	0.0130739	0.191882	0.036569	0	0.0755594	0	0.0822762	0.064533	0.160617	0	0.0236313	0.0332265	0	0	0.00949556	0	0.388555	0.923408
TCGA-43-6143-01	0.170547	0	0.113673	0.032946	0.146774	0	0.0766031	0	0.0364316	0.0299046	0.0307009	0.0779251	0.0356385	0.133897	0	0.0662944	0.0443357	0	0	0.00432947	0	0.230148	0.983596
TCGA-98-8022-01	0	0.0675044	0.136157	0.0936425	0.0649404	0	0.174602	0.00325494	0.0239947	0.039779	0.0411031	0.0546358	0.0625413	0.127245	0.0493992	0.0461766	0.0150239	0	0	0	0	0.379341	0.924575
TCGA-43-5668-01	0.0861647	0	0.0800977	0.118608	0.0751699	0.0201749	0.096823	0.0247748	0	0.0638441	0.0326391	0.108792	0.070402	0.137374	0.0125939	0.00825466	0.057519	0	0	0.00676716	0	0.450844	0.893322
TCGA-34-8456-01	0.0572487	0	0.151322	0.0258345	0.155083	0	0.0866009	0	0.0306551	0.019142	0.0717707	0.066291	0.0318791	0.114478	0.0625937	0.0456998	0.0814013	0	0	0	0	0.32945	0.944021
TCGA-56-7222-01	0	0.102699	0.136746	0.0231987	0.112803	0	0.0987545	0.0287257	0.0210398	0	0.0617127	0.0814249	0.0463689	0	0	0.0987596	0	0.0964577	0.00725326	0.084057	0	0.253942	0.975406
TCGA-94-8490-01	0.0530191	0	0.100848	0.14476	0.0477522	0	0.10758	0.0928506	0.030852	0.0201354	0.113103	0.0276221	0.0485761	0.0417628	0.0689089	0.0370076	0.0413684	0.0238537	0	0	0	0.188768	1.00053
TCGA-39-5028-01	0.0196383	0	0.196992	0.0102724	0.202549	0.0313007	0.067817	0	0.0438444	0	0.00800968	0.0647347	0.0547896	0.143552	0	0.0614426	0.054356	0	0	0.0407016	0	0.386046	0.922674
TCGA-22-5482-01	0	0.00363034	0.149809	0.0290641	0.15439	0	0.091653	0	0.0490114	0.0325247	0.0696077	0.0601228	0.0468508	0.120256	0.0897522	0.0415671	0.0617607	0	0	0	0	0.282835	0.961704
TCGA-21-5782-01	0.0161634	0.00707494	0.216851	0.11167	0.0880208	0.00994184	0.0951249	0.0202289	0.0292599	0.0346963	0.0250037	0.122453	0.0300271	0.10666	0	0.0392923	0.0475327	0	0	0	0	0.322595	0.947362
TCGA-77-8008-01	0	0.0199858	0.101713	0.0471063	0.22748	0	0.0952627	0.0115766	0.0306401	0	0.0234514	0.0992998	0.048336	0.159954	0	0.0733961	0.00470479	0.0264118	0	0.0306815	0	0.363677	0.931689
TCGA-22-4609-01	0.026369	7.98e-05	0.143051	0.0894492	0.121126	0.014339	0.102862	0	0.0321865	0.00965247	0.0561044	0.0872485	0.0626273	0.155443	0.0128846	0.044234	0.0268128	0	0	0.0155314	0	0.454542	0.893438
TCGA-43-8115-01	0.0355588	0	0.139096	0.0893163	0.112419	0.0120007	0.106745	0	0	0.0201827	0.0259106	0.0286765	0.0472962	0.160639	0.0861463	0.0529547	0.0629075	0	0	0.0201515	0	0.444541	0.899464
TCGA-85-7697-01	0.113189	0	0.104754	0.0597036	0.149096	0.0235306	0.154504	0.000201317	0.0641615	0	0.0342301	0.0333397	0.0471694	0.0879964	0.0553156	0.0576064	0.0134853	0	0	0.00171733	0	0.348735	0.937365
TCGA-85-A4CN-01	0.0836162	0	0.175121	0.138973	0.104935	0	0.103597	0	0	0.0222525	0.0159492	0.0737008	0.0360252	0.142357	0.0173052	0.0257474	0.0604213	0	0	0	0	0.347328	0.9376
TCGA-56-A5DS-01	0.0597121	0.0237186	0.113015	0.00432722	0.159576	0	0.162586	0	0.0574947	0	0.066474	0.019359	0.0508764	0.118775	0.0465367	0.0312297	0.0329715	0	0	0.0533477	0	0.36423	0.930552
TCGA-46-6026-01	0.0848586	0	0.0581425	0.163502	0	0	0.162864	0.0278458	0.0435338	0.00361664	0.0469158	0.0882288	0.0373139	0.135379	0	0.019397	0.0533577	0	0	0.0390811	0	0.189297	1.00408
TCGA-85-8664-01	0.113998	0	0.0741303	0	0.0656114	0	0.17541	0.0539684	0.0323062	0.0704634	0.0635903	0.171591	0.101325	0.0207888	0.04518	4.96e-05	0	0	0	0	0	0.298106	0.962509
TCGA-43-A474-01	0.010252	0	0.197864	0.110433	0.057804	0	0.0969868	0.000213056	0	0.114078	0.0423492	0.0549595	0	0.167496	0.0262323	0.0387401	0.0537767	0.0088947	0	0.0101287	0.03	0.139195	1.01913
TCGA-33-AASI-01	0.139463	0	0.176981	0.124252	0	0	0.177491	0.00585738	0.0343269	0.0312928	0.000853221	0.0344807	0.0547493	0.127614	0	0.0926382	0	0	0	0	0	0.42519	0.904714
TCGA-98-A53B-01	0.0638464	0	0.0267878	0.101228	0.0481165	0	0.158939	0	0.03826	0.0269931	0.0307856	0.153555	0.0493997	0.160288	0	0.0687633	0.0730371	0	0	0	0	0.380197	0.924745
TCGA-56-6546-01	0.0572455	0	0.162493	0.0956067	0.0890261	0.0216216	0.118226	0	0.0236947	0.0301772	0.052861	0.0904807	0.0563749	0.146133	0	0.0368481	0.0192117	0	0	0	0	0.483956	0.881444
TCGA-56-5898-01	0.0903631	0	0.0829554	0.0829697	0.124432	0	0.0837569	0.0280468	0.0281568	0.00733673	0.0336407	0.0530926	0.0400635	0.171403	0.0793643	0.0431858	0.0512328	0	0	0	0	0.355667	0.934116
TCGA-77-6842-01	0	0.0523904	0.0639561	0.0774206	0.183699	0	0.119893	0	0	0.0886741	0.062751	0.0710124	0.0742346	0.0585454	0.0582718	0.0124908	0.0455464	0	0	0.0311146	0	0.411043	0.910755
TCGA-34-8455-01	0.00690894	0	0.136868	0.0732631	0.146193	0.00597777	0.0659907	0	0.00777036	0.0251536	0	0.0859259	0.0501131	0.149356	0	0.0812333	0.10392	0	0	0.0613255	0	0.324316	0.946748
TCGA-43-A56V-01	0.0880449	0	0.1579	0.0390348	0.133411	0	0.158912	0	0	0.0142958	0.00846153	0.0654064	0.0379549	0.144118	0	0.0538498	0.0440568	0.00303336	0	0.0515208	0	0.303334	0.954367
TCGA-77-8154-01	0	0.113751	0.0484112	0.0584856	0.100913	0	0.197213	0	0.0421246	0.00656602	0.0247219	0.0806769	0.00589371	0.134694	0	0.126897	0.059653	0	0	0	0	0.224155	0.988791
TCGA-22-5491-01	0.108661	0	0.073218	0.0436603	0.0886956	0	0.196713	0	0	0.0550696	0.0529495	0	0.0433325	0.183316	0.0331526	0.0620051	0.0331364	0	0	0.0260899	0	0.302952	0.95601
TCGA-85-A4CL-01	0.0884417	0	0.0883148	0.0652614	0.0726957	0.0181304	0.187361	0.0215238	0.00890483	0.0434436	0.059785	0.0541984	0.0847528	0.105851	0.0291357	0.059025	0	0	0.0131743	0	0	0.433673	0.900629
TCGA-77-7139-01	0.0883174	0	0.0950094	0.0998107	0.0315247	0.00758851	0.145945	0.0213513	0	0.0145836	0.0774186	0.1697	0.0505377	0.130668	0	0.0442081	0.0233374	0	0	0	0	0.356713	0.934447
TCGA-58-8392-01	0.110508	0	0.175276	0.0518152	0.104734	0	0.0730908	0	0	0.0629631	0.0518654	0.0834575	0.0281889	0.125189	0.0681621	0.0179035	0.0466152	0	0	0.000231568	0	0.209961	0.987585
TCGA-22-5479-01	0.106353	0	0.158956	0.0882869	0.0709521	0.0262557	0.0955014	0	0.0290855	0.026137	0.0176891	0.120933	0.0574271	0.138847	0	0.0417062	0.0218701	0	0	0	0	0.367694	0.929445
TCGA-85-8071-01	0	0	0.15258	0.0642639	0	0	0.189216	0.0565018	0.109767	0.0535026	0.0472623	0.00614566	0.0280408	0.121145	0.0496893	0.0716962	0.0501896	0	0	0	0	0.265993	0.972459
TCGA-56-A4BY-01	0.133554	0	0.140155	0.0194132	0.143735	0	0.106767	0.000928508	0.0280508	0	0.0575901	0.0248676	0.0471572	0.154782	0	0.0613586	0.0647015	0	0	0.0169408	0	0.330049	0.943773
TCGA-63-7023-01	0	0.0324396	0.0859491	0.00983757	0.173914	0	0.189438	0	0	0.0497102	0.0556328	0	0.0598655	0.223699	0.0201718	0.0752835	0	0.02406	0	0	0	0.350586	0.93753
TCGA-56-A4BW-01	0	0.096982	0.101014	0.0458482	0.106802	0	0.155346	0.0273481	0.0312457	0.0184964	0.0311563	0.0536264	0.0675419	0.0627865	0.0266749	0.0642363	0.0520837	0.00248967	0	0.0563227	0	0.309766	0.952608
TCGA-56-8308-01	0.130719	0	0.182532	0.0540203	0.0817345	0	0.120975	0.0135397	0	0	0.0207631	0.0725814	0.0057672	0.117384	0.084969	0.0660544	0.0133498	0.0356104	0	0	0	0.357972	0.933699
TCGA-63-7020-01	0.00717035	0	0.180185	0.0717783	0.093817	0	0.121076	0	0.0454033	0.0222103	0.0593912	0.085339	0.0366471	0.151386	0	0.0615092	0.0568576	0	0	0.00722978	0	0.383265	0.923491
TCGA-85-8070-01	0.0324801	0	0.247599	0.1078	0.00619275	0	0.149064	0	0.0418656	0.0204287	0.026518	0.0642656	0.0321055	0.14544	0	0.0988065	0	0.0119769	0	0.0154582	0	0.210381	0.988749
TCGA-NC-A5HQ-01	0.100439	0.0493769	0.116389	0.0477354	0.0389951	0	0.212193	0	0.0151568	0.00714234	0.0467	0.0873933	0.0588926	0.0942719	0.0414421	0.0683012	0	0.0155719	0	0	0	0.382606	0.923217
TCGA-98-A53A-01	0.0925786	0	0.138427	0.14497	0.0141842	0.0450853	0.171225	0.0204469	0.0100769	0.0169531	0	0.0904339	0.0403449	0.178575	0	0.0358155	0.000883409	0	0	0	0	0.287444	0.963007
TCGA-85-8276-01	0.0858531	0	0.146176	0.108751	0.118049	0.028322	0.133698	0.00173241	0.0225278	0.00296025	0.0225353	0.0997009	0.0584311	0.134919	0	0.0224934	0.0017437	0	0	0.012108	0	0.439988	0.898907
TCGA-LA-A446-01	0.164122	0	0.0801309	0.0757477	0.102117	0	0.141812	0	0.0509548	0	0.0261838	0.103192	0.021417	0.11348	0.0261839	0.0385715	0.0366164	0.018843	0	0.000628183	0	0.302342	0.95632
TCGA-NC-A5HT-01	0	0.121061	0.162823	0.0692031	0	0	0.19244	0.00350164	0	0.0888353	0.0111361	0.0812441	0.0301551	0.0833104	0	0.0677878	0.0885013	0	0	0	0.02	0.148558	1.01341
TCGA-56-8304-01	0.0188041	0.0382102	0.206813	0.104367	0.0555409	0.023105	0.107415	0.0186457	0.018201	0.0269774	0.0537671	0.0802823	0.0482739	0.121258	0	0.0643923	0.0139466	0	0	0	0	0.358689	0.933127
TCGA-63-A5MN-01	0.0527734	0	0.13621	0.052384	0.183047	0	0.110616	0	0	0.0314054	0.0691999	0.0370163	0.055334	0.109202	0.0335912	0.0752604	0.0455579	0	0	0.00840155	0	0.469674	0.887654
TCGA-96-8169-01	0.0021569	0.0236413	0.182336	0.0568566	0.113239	0	0.0956563	0.0278711	0.0823617	0	0.0413307	0.0849564	0.04594	0.100647	0.0294179	0.0450395	0.0135405	0.0158432	0	0.0391661	0	0.326613	0.945267
TCGA-43-6770-01	0.0508012	0	0.0950829	0	0.200038	0.0134796	0.0761566	0.00120358	0.00260237	0.0209914	0.0371322	0.108175	0.0283085	0.17359	0.0546691	0.0559851	0.0677752	0	0	0.014009	0	0.347875	0.937541
TCGA-39-5029-01	0.0963157	0	0.153486	0.0777856	0.000289101	0	0.126301	0.0260124	0.0132885	0.0465635	0.0330486	0.0789256	0.0632058	0.108918	0.0645132	0.0414377	0.0699101	0	0	0	0	0.412049	0.912145
TCGA-34-5929-01	0.0873654	0	0.0522153	0.0139972	0.0721792	0.0020804	0.177329	0.0222527	0.00942789	0.0130335	0.0783576	0.0834284	0.0667878	0.198269	0	0.0773005	0.0459755	0	0	0	0	0.355935	0.93471
TCGA-77-7140-01	0.0474399	0	0.141161	0.0315445	0.142589	0	0.0632728	0.0250728	0.0363822	0.0531536	0.0371294	0.0630276	0.0612573	0.154308	0.0449146	0.0309141	0.0594481	0	0	0.00838408	0	0.267939	0.967973
TCGA-77-7465-01	0.0760924	0	0.0563077	0.142771	0.0600083	0.0286491	0.199215	0	0	0.032167	0.0261621	0.0832994	0.0646503	0.138326	0.0256648	0.0479734	0.0187138	0	0	0	0	0.452389	0.891697
TCGA-NC-A5HF-01	0	0.00908106	0.144126	0	0.0325737	0	0.236045	0	0.0899857	0.063527	0.00968196	0.0514905	0.0210311	0.145832	0.0627213	0.0564414	0.025257	0.0245656	0	0	0.02	0.147709	1.01953
TCGA-68-A59I-01	0.0874928	0.0115659	0.207611	0.0833793	0.00535009	0.00533762	0.164642	0	0.00494595	0.00562457	0.0435964	0.0724711	0.0379969	0.107574	0	0.0502289	0.0788454	0	0	0.0333381	0	0.406188	0.915856
TCGA-94-A4VJ-01	0.0680238	0	0.0499937	0.0559234	0.102397	0	0.163305	0.0240117	0	0.0773033	0.0414587	0.0371678	0.0335722	0.144246	0.0878299	0.0708855	0.0378194	0	0	0.00606267	0	0.321922	0.948899
TCGA-56-A5DR-01	0.0673619	0	0.141167	0	0.187613	0	0.17643	0	0.0255899	0.0445671	0.0648052	0.0246405	0.0477502	0.0996483	0	0.0785807	0	0.0207387	0	0.0211069	0	0.306206	0.954922
TCGA-34-5927-01	0.0920757	0	0.170461	0.0511166	0.0341507	0	0.196032	0	0.0377009	0.045398	0.0299372	0.0796869	0.0493444	0.146495	0	0.0356248	0.0319764	0	0	0	0	0.246503	0.976774
TCGA-68-7756-01	0.0686673	0.0043223	0.155513	0.0117892	0.133163	0	0.124875	0.000365933	0.0424207	0	0.0404473	0.105187	0.0397416	0.064781	0.0802342	0.0530351	0.0109903	0.0396092	0	0.0248581	0	0.333719	0.942439
TCGA-98-8021-01	0.123195	0	0.085096	0.0466633	0.139189	0	0.146444	0	0.0421913	0.0392528	0.0428159	0.0546521	0.0499764	0.0748294	0.0596426	0.0270565	0.0535661	0	0	0.0154304	0	0.255524	0.974429
TCGA-22-5472-01	0.0110078	0	0	0.109276	0.147627	0	0.0625231	0	0.0353669	0.031773	0.0223178	0.106558	0.0190011	0.242804	0.0311457	0.0439977	0.07425	0	0	0.0623532	0	0.323475	0.951684
TCGA-NC-A5HN-01	0	0.0764254	0.226366	0.0310471	0.0438367	0	0.183137	0	0.00107019	0.0516299	0.00118297	0.0547823	0.0365522	0.167758	0	0.126212	0	0	0	0	0	0.316585	0.950034
TCGA-77-7463-01	0.0260177	0.0197226	0.0454751	0.0137859	0.159967	0	0.138931	0	0.0401073	0.0269225	0.00563984	0.0885654	0.0578164	0.169845	0.0724359	0.0280283	0.070458	0	0	0.0362818	0	0.316696	0.950712
TCGA-52-7810-01	0	0.0602192	0.119002	0.037803	0.190514	0	0.0926452	0	0.0446939	0.0320226	0.0675252	0.0626725	0	0.120431	0.0481355	0.102643	0	0.0216924	0	0	0	0.21032	0.99158
TCGA-85-A4QR-01	0.0425145	0	0.164004	0	0.00227047	0	0.277302	0	0	0.118864	0.089642	0.0640329	0	0.0674922	0	0.173879	0	0	0	0	0.03	0.134794	1.0281
TCGA-LA-A7SW-01	0	0.0293518	0	0	0	0.142478	0.0419344	0	0	0.0482768	0	0.128137	0	0.237976	0	0.130927	0	0	0	0.0761527	0	0.272717	0.976795
TCGA-77-8150-01	0.0722356	0	0.112883	0.130338	0.0583029	0.0277652	0.169912	0	0	0.0434425	0.0494263	0.0612336	0.053415	0.0978484	0.0310823	0.0477902	0.0443242	0	0	0	0	0.386241	0.921685
TCGA-33-A4WN-01	0.00751526	0.109323	0.170574	0.0431753	0.0741506	0.011236	0.158964	0.00925794	0.0347224	0	0.0378456	0.0594442	0.0352618	0.113854	0.033017	0.0434094	0.0582502	0	0	0	0	0.329164	0.944248
TCGA-85-8288-01	0.0068219	0	0.0563545	0.102927	0.166076	0	0.190434	0.0287559	0.0286349	0.0247829	0.0185273	0.0739583	0.0684475	0.0970605	0.052693	0.057468	0.0270571	0	0	0	0	0.339764	0.944717
TCGA-79-5596-01	0.117822	0	0.15816	0	0.15762	0	0.0895465	0	0.00954173	0.0430258	0.0500131	0.138219	0.00826912	0.11866	0	0.0687767	0.0403444	0	0	0	0	0.276302	0.965041
TCGA-43-5670-01	0.0299796	0	0.101461	0	0.181906	0	0.159023	0	0.0720525	0	0.0320025	0.101427	0.00326844	0.0262823	0	0.142134	0	0.0780484	0	0.072416	0	0.180961	1.00828
TCGA-NK-A5CX-01	0	0	0.212971	0.0464568	0.0745315	0	0.164892	0	0	0.0511006	0.0333904	0.0483337	0.0667406	0.161596	0.0198461	0.0374108	0.031313	0	0	0.0514177	0	0.399928	0.916574
TCGA-56-7221-01	0	0.0738898	0.0427537	0	0.175635	0	0.0642805	0.0116877	0.0991404	0	0.0289362	0.169237	0.0145494	0.165302	0	0.0870781	0	0.0506608	0	0.0168495	0	0.206605	1.00074
TCGA-22-5477-01	0.0802437	0	0.0313449	0.138821	0.122421	0.0151071	0.136428	0	0.0159688	0.0353246	0.0413181	0.0813255	0.0567849	0.164496	0.00491946	0.0333507	0.0287518	0	0	0.0133944	0	0.313441	0.954819
TCGA-98-A538-01	0.0650103	0	0.211276	0.0792521	0.0864621	0	0.111272	0	0.0181107	0.00976462	0	0.0921752	0.04107	0.179542	0	0.0286892	0	0.0256565	0	0.0517189	0	0.344484	0.938529
TCGA-XC-AA0X-01	0	0.132955	0.0576188	0.0039005	0.132446	0.0334703	0.113958	0.024722	0.0480691	0	0.0239597	0.153124	0.0241994	0.138272	0	0.086486	0.0174984	0.00454773	0	0.00477423	0	0.415414	0.909414
TCGA-77-8143-01	0.104897	0	0.127332	0	0.0991644	0	0.139976	0.00845705	0.0386786	0	0.0546034	0.0609271	0.0343236	0.111873	0.0466673	0.0875859	0.0682134	0	0	0.0173014	0	0.332836	0.942575
TCGA-77-6845-01	0.159618	0	0.134848	0	0.126942	0	0.097927	0	0.0424982	0.0134282	0.0189999	0.120834	0.0176013	0.195996	0	0.0366309	0.0226843	0.0110683	0	0.000923435	0	0.167553	1.00811
TCGA-56-7730-01	0	0	0.197493	0.00129841	0.0611843	0	0.0983047	0	0	0.0577945	0.0399395	0.119074	0.0352792	0.222741	0	0.134448	0	0	0	0.0194258	0	0.190246	1.00455
TCGA-39-5035-01	0	0.0991954	0.116758	0.171482	0.0555195	0.0642779	0.123918	0	0.0236088	0.0305303	0.0236713	0.0318714	0.0537315	0.103264	0.0403039	0.0309592	0.0246206	0	0	0.00628923	0	0.4308	0.902763
TCGA-56-7579-01	0.0835505	0	0.0469865	0	0.218715	0	0.046506	0.0280385	0.0158548	0.02161	0.0180859	0.0933883	0.0362874	0.164141	0.0803727	0.0638795	0.032464	0.000162019	0	0.0499575	0	0.319084	0.949958
TCGA-63-A5MH-01	0	0.151654	0.0724239	0.0589233	0.0748219	0.00155528	0.182461	0	0.0357393	0	0.0177116	0.138948	0.0745253	0.0760978	0	0.076929	0.0203308	0.0122268	0	0.00565202	0	0.300812	0.958795
TCGA-56-7822-01	0	0.00623513	0.0666176	0.038787	0.131876	0	0.0470459	0	0	0.0663867	0.042853	0.138554	0.0110948	0.237201	0.00714772	0.0756084	0.0766657	0	0	0.0539277	0	0.287295	0.966285
TCGA-56-A49D-01	0.0080927	0	0.106671	0.092591	0.108949	0	0.155371	0	0.0194551	0.0346349	0.058349	0.052798	0.0616709	0.185071	0.00434114	0.0678869	0.0407114	0	0	0.00340767	0	0.429779	0.902756
TCGA-39-5034-01	0.0201358	0.00846491	0.191996	0	0.232186	0	0.11911	0.000877984	0.0101886	0.0172278	0.0621585	0.0274052	0.0532776	0.151413	0.0177244	0.0684025	0.0194314	0	0	0	0	0.366371	0.930242
TCGA-58-8390-01	0	0	0.0207886	0.146657	0.142232	0	0.122197	0.00010631	0	0.0844905	0.0809742	0.0823965	0.0504282	0.0775509	0.0607924	0.0709359	0.0411786	0	0	0.0192716	0	0.298273	0.963922
TCGA-43-8118-01	0.0107455	0	0.0154246	0.0287457	0.198803	0.000781598	0.0729503	0	0.0271202	0.0252343	0.0534813	0.109897	0.0284888	0.21283	0.00328238	0.0532219	0.0942602	0	0	0.0647339	0	0.370564	0.929138
TCGA-68-7757-01	0.0315709	0	0.211023	0.093577	0.0599348	0	0.0978683	0.0136302	0.00867778	0.011388	0.00408706	0.0312383	0.0250549	0.155785	0.0628649	0.0752536	0	0.0539926	0	0.0640537	0	0.366231	0.930014
TCGA-33-4587-01	0	0.0272612	0.174224	0	0.0655747	0	0.206986	0	0	0.0875715	0.0833649	0.0605462	0.0525328	0.170189	0.00881787	0.0547669	0.00816456	0	0	0	0	0.26279	0.971667
TCGA-39-5027-01	0.0797659	0	0.0574596	0.0782851	0.0565193	0	0.205198	0	0	0.097075	0.0311597	0.0330488	0.0498191	0.147235	0.0215815	0.0640017	0.0717491	0	0	0.00710184	0	0.18012	1.00911
TCGA-22-5485-01	0.0581687	0	0.0838332	0.0431571	0.118985	0	0.0667466	0.00731219	0.000118968	0.0411635	0.0479915	0.104121	0.0237502	0.211242	0.0593486	0.0455181	0.0804451	0	0	0.0080989	0	0.335493	0.942629
TCGA-MF-A522-01	0	0	0.169414	0.11103	0.00579887	0	0.186173	0	0.104191	0.000205645	0.0336705	0.0307898	0.028316	0.136085	0.0256832	0.0930409	0	0.0519884	0	0.0236123	0	0.261817	0.972081
TCGA-90-7766-01	0.0117892	0.111307	0.198394	0.0569956	0.0615324	0.00782187	0.135155	0	0.0339515	0.00750881	0.0534092	0.0318093	0.0433315	0.0854713	0.0659646	0.0536558	0	0.00808392	0	0.0338195	0	0.406986	0.915132
TCGA-70-6723-01	0.0737141	0	0.0921336	0.20777	0.0401986	0.00229991	0.143599	0.00183522	0.00304827	0.0518974	0.0172665	0.107388	0.0636934	0.149606	0	0.0455495	0	0	0	0	0	0.209079	1.00217
TCGA-NC-A5HM-01	0.0606343	0	0.123689	0.017195	0.056317	0	0.221765	0	0.0706759	0.0160661	0.00867532	0.0855426	0.0728548	0.128656	0	0.0730147	0	0.00696795	0.009911	0.0480354	0	0.340627	0.941212
TCGA-52-7809-01	0.133856	0	0.0843503	0.0924787	0.056794	0	0.192168	0	0	0.0442844	0.0131283	0.0906805	0.0613599	0.197862	0	0.017117	0.015921	0	0	0	0	0.261994	0.975614
TCGA-43-8116-01	0.00102848	0.0934875	0.123025	0.0168278	0.168036	0.0223662	0.153027	0	0.0518384	0	0.031574	0.0907168	0.0468469	0.0927722	0	0.0745178	0.033936	0	0	0	0	0.37497	0.926592
TCGA-68-7755-01	0.0848205	0	0.131384	0.0613301	0.181007	0	0.0883991	0	0.000483215	0.0420548	0.0336942	0.0877441	0.0509717	0.114866	0	0.0324487	0.0907968	0	0	0	0	0.278566	0.964497
TCGA-NC-A5HH-01	0.0702964	0	0.036984	0.171859	0.0668439	0.000570484	0.201952	0.00454572	0.0218568	0.0267735	0.0356364	0.0971986	0.082272	0.150606	0.00789239	0.0247133	0	0	0	0	0	0.310179	0.959668
TCGA-77-A5G7-01	0	0.0701243	0.142215	0.160196	0	0	0.249555	0	0	0.0295216	0.0365042	0.0522653	0.045751	0.121305	0	0.0925615	0	0	0	0	0	0.287223	0.964723
TCGA-6A-AB49-01	0	0	0.133028	0.0342473	0.0777415	0	0.224236	0.0458361	0.0202877	0.0555552	0.027256	0.146996	0.0791442	0.0171821	0.0328228	0.0693674	0	0.0363006	0	0	0	0.221777	0.995398
TCGA-33-AASB-01	0	0.0704258	0.103226	0	0.0683229	0	0.190475	0	0.0493631	0.0282346	0	0.172359	0.010597	0.178052	0	0.0773776	0	0.0081223	0	0.0197623	0	0.185202	1.00766
TCGA-NK-A5CR-01	0.114213	0	0.270888	0	0.0364668	0	0.141175	0	0.0597381	0	0.0517524	0.0540412	0.0275829	0.130509	0.0288071	0.0470842	0	0.0324306	0	0.00531061	0	0.263831	0.966965
TCGA-77-6844-01	0.0758023	0	0.0687165	0.100071	0.0222349	0	0.194926	0	0.0168509	0.0345432	0.0606466	0.0224892	0.0557746	0.121436	0.0623099	0.0438658	0.0807127	0	0	0.0396196	0	0.303412	0.954844
TCGA-56-8082-01	0	0.0722356	0.0118487	0	0.215187	0	0.167915	0	0.0321954	0.0144237	0.0146817	0.0950408	0.0214957	0.149207	0	0.158145	0.00565301	0.00238694	0	0.0395845	0	0.24948	0.985038
TCGA-98-A539-01	0.0224262	0.0586202	0.0635235	0	0.16977	0	0.0869776	0.00110224	0.0976451	0	0.0462562	0.108302	0.0228249	0.132115	0.0378876	0.0809444	0	0.046522	0	0.0250826	0	0.308397	0.954018
TCGA-L3-A524-01	0.126655	0	0.091208	0.131732	0.0610239	0	0.126294	0.0396819	0.00565716	0.0130244	0.0359164	0.106084	0.0551797	0.13918	0	0.0375623	0.0308008	0	0	0	0	0.270593	0.970026
TCGA-39-5021-01	0.0429121	0.0256524	0.11011	0.0801027	0.122428	0.0188553	0.133625	0	0.0123124	0.0150977	0.0337177	0.115765	0.0570234	0.121603	0.0145824	0.0425609	0.0536512	0	0	0	0	0.428523	0.904325
TCGA-85-A5B5-01	0.158769	0	0.142736	0.0394346	0.0632112	0.00142674	0.099613	0.0133465	0.0117966	0.0114591	0.0216336	0.104946	0.0857429	0.162803	0.0559881	0.0270936	0	0	0	0	0	0.34058	0.940892
TCGA-58-A46L-01	0	0.0655123	0.072945	0.0926674	0.0531746	0.0516405	0.161919	0	0	0.0278903	0.0235003	0.110992	0.0624357	0.155369	0.00157031	0.0574145	0.0629683	0	0	0	0	0.387652	0.92114
TCGA-J1-A4AH-01	0.0890373	0	0.271606	0.0321002	0.0280071	0.0213065	0.116675	0	0.0181846	0.0034921	0	0.106646	0.0341898	0.186261	0	0.0288592	0.0636344	0	0	0	0	0.311234	0.95128
TCGA-63-A5MY-01	0.0387759	0	0.297698	0	0	0	0.100484	0.0410579	0.0511314	0.0121737	0.0120657	0.0594135	0.0129535	0	0	0.0896837	0	0.057712	0	0.133102	0	0.168509	1.00443
TCGA-85-8354-01	0.0170232	0.0142897	0.0918334	0.0820616	0.10165	0	0.103997	0.0628044	0.0896605	0	0	0.140348	0.0323472	0.174958	0	0.0456955	0	0.038926	0	0.00440464	0	0.30261	0.959077
