# Supplementary material for: Cancer Stemness-Based Prognostic Immune-Related Gene Signatures in Lung Adenocarcinoma and Lung Squamous Cell Carcinoma
Source: Front Endocrinol (Lausanne). 2021 Oct 21;12:755805. doi: 10.3389/fendo.2021.755805 (PMC8567176; doi:10.3389/fendo.2021.755805)
Supplement: Supplementary file 1 [file DataSheet_1.zip › Supplementary table 5.xlsx]

## Sheet: Sheet1
Supplementary table 5: Immune scores and corresponding mRNAsi in LUAD.
ID	StromalScore	ImmuneScore	ESTIMATEScore	TumorPurity	mRNAsi
TCGA-44-7659-01	-591.937	614.809	22.8719	0.820595	0.107057
TCGA-78-7537-01	-16.5644	244.161	227.597	0.803053	0.131414
TCGA-97-A4M0-01	-352.32	1549.81	1197.5	0.710375	0.132755
TCGA-62-A46V-01	104.266	185.825	290.091	0.797553	0.134914
TCGA-50-5935-01	36.047	938.664	974.711	0.733007	0.136762
TCGA-78-7146-01	-723.1	239.675	-483.425	0.860765	0.137728
TCGA-49-6745-01	602.862	1535.09	2137.95	0.606764	0.137846
TCGA-62-A46U-01	-4.13179	2531.81	2527.68	0.560323	0.139145
TCGA-55-8207-01	931.828	1217.73	2149.56	0.605408	0.140438
TCGA-50-5942-01	-29.0958	502.383	473.287	0.781044	0.1408
TCGA-78-7158-01	-788.689	70.0309	-718.658	0.877824	0.141199
TCGA-55-7227-01	723.39	1529.24	2252.63	0.593298	0.142396
TCGA-78-7154-01	-566.183	-165.242	-731.425	0.87872	0.143502
TCGA-86-7714-01	-55.1775	860.876	805.699	0.749656	0.144909
TCGA-55-7573-01	177.396	1275.16	1452.55	0.683533	0.144971
TCGA-67-6216-01	-336.716	1314.82	978.108	0.732668	0.146818
TCGA-55-8090-01	-41.6704	771.813	730.143	0.75695	0.147655
TCGA-62-A46P-01	-617.497	-46.5278	-664.025	0.873954	0.148979
TCGA-44-2666-01	-713.184	136.213	-576.971	0.867673	0.149646
TCGA-97-7547-01	49.5549	617.874	667.429	0.762933	0.150837
TCGA-62-8395-01	286.653	176.138	462.791	0.782005	0.151256
TCGA-91-6836-01	-1042.19	-39.8949	-1082.09	0.902115	0.151303
TCGA-78-7153-01	-773.202	31.7714	-741.431	0.87942	0.152028
TCGA-55-7576-01	155.823	812.904	968.728	0.733605	0.152059
TCGA-L9-A50W-01	-441.767	673.041	231.274	0.802731	0.152952
TCGA-78-8655-01	13.8445	1264.4	1278.25	0.701983	0.15457
TCGA-86-8673-01	-137.997	521.271	383.273	0.789227	0.155777
TCGA-05-4425-01	440.433	1599.59	2040.02	0.618127	0.156242
TCGA-55-6986-01	-387.793	794.609	406.815	0.7871	0.156829
TCGA-05-5715-01	458.099	944.474	1402.57	0.688869	0.156968
TCGA-44-A47A-01	-231.359	1395.11	1163.75	0.713853	0.157312
TCGA-91-A4BD-01	-705.968	1483.4	777.435	0.752395	0.157334
TCGA-91-8496-01	-6.32597	1771.36	1765.03	0.649345	0.158159
TCGA-L9-A443-01	190.913	474.296	665.209	0.763144	0.15821
TCGA-67-4679-01	350.249	1172.32	1522.57	0.675994	0.159393
TCGA-69-8253-01	-687.873	379.875	-307.998	0.847374	0.159558
TCGA-55-8206-01	313.593	1880.88	2194.47	0.600148	0.160334
TCGA-55-8097-01	-63.5488	661.132	597.583	0.769521	0.160367
TCGA-95-7948-01	-574.511	139.099	-435.411	0.857156	0.160552
TCGA-97-8175-01	-353.499	1119.77	766.27	0.753474	0.161206
TCGA-MN-A4N5-01	-652.296	911.568	259.271	0.800273	0.161533
TCGA-78-7162-01	236.131	1048.01	1284.14	0.701366	0.161819
TCGA-80-5607-01	-309.042	1153.72	844.681	0.745857	0.16353
TCGA-J2-A4AE-01	-603.719	1056.89	453.168	0.782885	0.165304
TCGA-05-4415-01	-1121.91	53.7239	-1068.18	0.901233	0.165739
TCGA-55-8621-01	979.839	2113.28	3093.12	0.489726	0.165812
TCGA-55-8302-01	-495.961	759.905	263.943	0.799862	0.165901
TCGA-73-4658-01	1336.83	1917.14	3253.97	0.469005	0.166552
TCGA-99-7458-01	735.345	1603.21	2338.56	0.583097	0.166842
TCGA-78-7143-01	-854.659	728.595	-126.063	0.832893	0.166845
TCGA-38-7271-01	1191.23	2741.13	3932.36	0.378879	0.166927
TCGA-97-A4M6-01	323.92	1742.54	2066.46	0.615071	0.167141
TCGA-75-5122-01	688.622	3282.71	3971.33	0.373578	0.167201
TCGA-62-A472-01	-678.867	859.413	180.546	0.807149	0.167349
TCGA-93-8067-01	-716.196	45.9544	-670.241	0.874398	0.167452
TCGA-55-7283-01	-338.934	769.245	430.311	0.784968	0.167799
TCGA-62-8397-01	-239.182	894.754	655.572	0.764057	0.168632
TCGA-55-8091-01	973.101	1378.12	2351.22	0.581586	0.169219
TCGA-91-6847-01	-1796.96	-973.014	-2769.97	0.980386	0.170503
TCGA-55-A48Z-01	563.098	791.211	1354.31	0.693987	0.170669
TCGA-86-A4P8-01	914.681	2463.77	3378.45	0.45279	0.170698
TCGA-50-8457-01	665.241	1705.34	2370.58	0.579272	0.170887
TCGA-62-8402-01	-805.656	1312.52	506.868	0.777956	0.171825
TCGA-50-6592-01	299.174	1411.03	1710.2	0.655445	0.172485
TCGA-97-7941-01	7.01379	697.526	704.54	0.7594	0.1725
TCGA-55-7725-01	-279.246	1555.71	1276.47	0.702168	0.172772
TCGA-97-8547-01	932.771	815.965	1748.74	0.651162	0.173047
TCGA-53-7624-01	-961.143	135.038	-826.105	0.885269	0.173127
TCGA-49-6761-01	-196.206	1071.63	875.42	0.742843	0.173245
TCGA-55-8513-01	503.921	1752.76	2256.68	0.592819	0.173307
TCGA-55-6984-01	-975.137	318.382	-656.754	0.873435	0.173677
TCGA-55-6970-01	-107.102	1165.66	1058.56	0.72458	0.173783
TCGA-50-8460-01	91.099	1474.9	1566	0.671283	0.173868
TCGA-44-6776-01	-895.485	-273.238	-1168.72	0.90753	0.173893
TCGA-50-6594-01	-317.239	378.71	61.4713	0.817344	0.173989
TCGA-97-8171-01	-1261.2	-403.228	-1664.43	0.935661	0.174147
TCGA-91-8497-01	460.831	1618.16	2078.99	0.61362	0.174276
TCGA-MP-A4TI-01	1179.9	2585.79	3765.69	0.401405	0.174316
TCGA-MP-A4SY-01	514.355	460.493	974.847	0.732994	0.174593
TCGA-55-7911-01	-268.346	1627.72	1359.37	0.693452	0.174725
TCGA-97-A4M2-01	311.33	2083.45	2394.78	0.576373	0.174773
TCGA-69-8254-01	-563.617	1025.72	462.106	0.782068	0.17482
TCGA-97-8176-01	-467.044	528.003	60.9596	0.817387	0.174895
TCGA-91-6849-01	-65.2505	1207.27	1142.02	0.716083	0.174897
TCGA-69-7974-01	438.078	1577.2	2015.28	0.620978	0.174966
TCGA-93-7347-01	874.2	2211.29	3085.49	0.490701	0.175792
TCGA-55-8087-01	-374.437	284.569	-89.8679	0.82994	0.176133
TCGA-55-6982-01	904.137	1098.04	2002.18	0.622484	0.177073
TCGA-86-A456-01	129.213	1205.63	1334.84	0.696042	0.177102
TCGA-69-7980-01	151.752	1096.09	1247.84	0.705154	0.177137
TCGA-49-4512-01	741.19	946.078	1687.27	0.657983	0.177371
TCGA-75-5126-01	615.594	2173.89	2789.48	0.528086	0.177522
TCGA-55-7903-01	-643.775	827.431	183.656	0.80688	0.177525
TCGA-97-7546-01	660.389	1221.54	1881.93	0.6362	0.178321
TCGA-62-A46Y-01	-331.338	1482.57	1151.23	0.715138	0.178469
TCGA-78-7152-01	-288.15	980.181	692.032	0.760594	0.178639
TCGA-MP-A4T9-01	292.133	1079.99	1372.12	0.692103	0.178979
TCGA-91-6848-01	1015.62	1539.9	2555.51	0.556934	0.179041
TCGA-93-A4JP-01	371.384	1174.47	1545.86	0.673472	0.17925
TCGA-05-4405-01	874.036	845.971	1720.01	0.654357	0.179338
TCGA-55-8299-01	1285.05	2094.79	3379.84	0.452609	0.180403
TCGA-50-6595-01	1052.55	1101.6	2154.14	0.604873	0.180885
TCGA-55-8619-01	543.264	2148.5	2691.76	0.540213	0.181033
TCGA-55-7816-01	1654.34	1700.2	3354.54	0.455917	0.181151
TCGA-86-A4D0-01	-1231.54	-278.266	-1509.81	0.927411	0.181219
TCGA-38-6178-01	305.983	409.499	715.482	0.758354	0.181348
TCGA-97-A4M5-01	456.173	1139.79	1595.96	0.668017	0.181512
TCGA-86-8671-01	1393.59	2901.82	4295.41	0.329046	0.181587
TCGA-44-7661-01	858.687	1667.44	2526.12	0.560511	0.181603
TCGA-75-6203-01	744.549	2186.5	2931.05	0.510327	0.1817
TCGA-78-7535-01	-224.752	1203.36	978.611	0.732618	0.181903
TCGA-86-8075-01	1090.02	912.168	2002.19	0.622483	0.182043
TCGA-64-5815-01	1456.68	1464.58	2921.27	0.511561	0.182419
TCGA-L4-A4E6-01	934.1	2306.46	3240.56	0.470743	0.182445
TCGA-55-6979-01	971.947	2372.19	3344.14	0.457274	0.182521
TCGA-91-7771-01	646.967	1632.79	2279.76	0.590087	0.182801
TCGA-73-7499-01	-101.717	1676.77	1575.05	0.670297	0.182854
TCGA-86-A4P7-01	468.781	1482.67	1951.45	0.628295	0.182867
TCGA-73-4676-01	-283.128	538.178	255.05	0.800645	0.18347
TCGA-97-8172-01	799.354	1641.48	2440.83	0.570836	0.183752
TCGA-86-8056-01	-95.6592	817.287	721.627	0.757766	0.184208
TCGA-83-5908-01	212.72	1829.41	2042.13	0.617883	0.184293
TCGA-91-6835-01	889.663	2380.67	3270.34	0.466882	0.184564
TCGA-67-6215-01	-823.41	693.317	-130.093	0.83322	0.184739
TCGA-86-8278-01	381.397	731.66	1113.06	0.719044	0.1848
TCGA-78-7147-01	-1028.8	401.659	-627.143	0.87131	0.184841
TCGA-55-A48X-01	87.7565	1495.02	1582.77	0.669456	0.185031
TCGA-97-8552-01	-55.9341	1423.38	1367.45	0.692597	0.185209
TCGA-86-8358-01	-615.756	-261.693	-877.449	0.888749	0.185283
TCGA-75-6212-01	-0.0714716	1538.89	1538.81	0.674236	0.186049
TCGA-MP-A4TC-01	876.109	1139.38	2015.49	0.620954	0.186094
TCGA-97-7552-01	312.177	2265.34	2577.51	0.554249	0.186212
TCGA-55-7913-01	-1506.4	-332.566	-1838.96	0.944394	0.186522
TCGA-MP-A4TK-01	1258.34	1477.9	2736.23	0.534708	0.186555
TCGA-95-7567-01	37.5595	754.127	791.687	0.751015	0.186612
TCGA-55-8505-01	147.486	-272.524	-125.038	0.832809	0.187255
TCGA-49-AARQ-01	-1109.29	616.613	-492.68	0.861455	0.187383
TCGA-99-AA5R-01	876.338	2311.12	3187.46	0.477605	0.18747
TCGA-78-7160-01	555.928	1563.24	2119.17	0.608953	0.187684
TCGA-38-A44F-01	427.325	1874	2301.32	0.587529	0.187839
TCGA-55-7574-01	1026.75	1928.04	2954.79	0.507327	0.18802
TCGA-86-8054-01	-674.967	-619.555	-1294.52	0.91513	0.188494
TCGA-93-7348-01	424.106	737.189	1161.3	0.714105	0.188624
TCGA-69-7763-01	646.088	559.89	1205.98	0.709498	0.188969
TCGA-78-8648-01	1937.76	2469.33	4407.09	0.313522	0.189357
TCGA-78-8640-01	-840.264	495.488	-344.776	0.850228	0.189568
TCGA-64-5781-01	7.58782	1367.47	1375.06	0.691791	0.189687
TCGA-44-A4SS-01	500.306	1622.55	2122.86	0.608523	0.190153
TCGA-78-7149-01	-254.406	-146.512	-400.918	0.854537	0.190472
TCGA-97-7553-01	807.381	2373.4	3180.78	0.478466	0.190473
TCGA-44-2668-01	959.302	1860.4	2819.7	0.524314	0.190524
TCGA-50-5939-01	457.891	1353.83	1811.72	0.644117	0.190921
TCGA-49-6744-01	1055.66	1971.26	3026.92	0.498175	0.190955
TCGA-49-AARN-01	-333.446	560.162	226.716	0.80313	0.191025
TCGA-55-7914-01	-132.981	754.902	621.92	0.767235	0.191026
TCGA-44-2665-01	1495.6	1324.71	2820.31	0.524238	0.19129
TCGA-86-8668-01	716.615	1089.45	1806.06	0.644753	0.191456
TCGA-NJ-A4YG-01	127.884	1075.41	1203.3	0.709775	0.19152
TCGA-55-A491-01	123.261	1166.09	1289.35	0.700821	0.191655
TCGA-50-5941-01	569.353	2172.29	2741.64	0.534037	0.191837
TCGA-75-7025-01	357.438	1211.2	1568.64	0.670996	0.192387
TCGA-50-6590-01	338.326	1746.02	2084.34	0.613	0.192421
TCGA-86-8359-01	-368.278	1165.97	797.695	0.750433	0.192628
TCGA-50-6593-01	767.124	1117.07	1884.19	0.635944	0.192909
TCGA-MP-A4TF-01	-1255.29	188.863	-1066.43	0.901121	0.192932
TCGA-95-7944-01	24.7307	1834.31	1859.04	0.638789	0.193007
TCGA-69-8453-01	421.663	2185.47	2607.14	0.550624	0.193539
TCGA-50-6597-01	-460.095	1237.95	777.857	0.752354	0.193804
TCGA-62-8394-01	-515.936	375.314	-140.622	0.834073	0.193876
TCGA-55-8301-01	632.375	2124.08	2756.45	0.532197	0.194255
TCGA-55-6983-01	386.686	1311.24	1697.92	0.656805	0.194396
TCGA-55-8208-01	1228.66	2490.73	3719.38	0.40762	0.194447
TCGA-97-8177-01	890.393	1680.92	2571.31	0.555007	0.19471
TCGA-86-7711-01	540.787	1245.75	1786.54	0.646941	0.194747
TCGA-50-5044-01	149.322	1010.63	1159.96	0.714242	0.194815
TCGA-86-8076-01	67.6694	1858.11	1925.78	0.631221	0.194915
TCGA-75-6205-01	1320.62	2534.54	3855.16	0.389342	0.195023
TCGA-78-7633-01	-651.497	-336.511	-988.008	0.896071	0.195359
TCGA-MN-A4N1-01	-668.789	-246.938	-915.727	0.89131	0.195585
TCGA-50-6591-01	-915.394	-1352.99	-2268.39	0.963232	0.195919
TCGA-55-6543-01	2.98316	1029.79	1032.77	0.727184	0.196243
TCGA-86-7954-01	349.759	1722.45	2072.21	0.614406	0.196293
TCGA-97-A4LX-01	1072.33	2310.11	3382.44	0.452268	0.19639
TCGA-55-6971-01	591.075	2186.19	2777.26	0.529609	0.196526
TCGA-50-5068-01	516.226	2161.02	2677.25	0.542004	0.197047
TCGA-97-A4M3-01	-95.2906	-48.724	-144.015	0.834348	0.197177
TCGA-55-A493-01	85.3124	1602.71	1688.03	0.6579	0.197275
TCGA-44-6777-01	1985.28	2263.5	4248.78	0.335502	0.197523
TCGA-73-A9RS-01	-1062.43	-103.643	-1166.08	0.907366	0.197639
TCGA-50-8459-01	1792.85	1989.97	3782.82	0.3991	0.197697
TCGA-53-7626-01	654.675	2013.53	2668.2	0.54312	0.19773
TCGA-38-4632-01	62.1088	1530.96	1593.07	0.668333	0.198595
TCGA-97-A4M1-01	-61.6975	1147.38	1085.68	0.721831	0.198796
TCGA-69-7765-01	1086.23	1079.23	2165.46	0.603549	0.19887
TCGA-05-4390-01	125.412	77.8992	203.312	0.805172	0.198872
TCGA-MP-A4T7-01	-687.754	759.465	71.7113	0.816477	0.198929
TCGA-93-A4JN-01	174.103	727.364	901.466	0.740278	0.199183
TCGA-50-5055-01	1252.69	2733.35	3986.04	0.371574	0.1992
TCGA-71-8520-01	433.521	310.768	744.29	0.755591	0.199244
TCGA-44-7672-01	1021.58	2093.7	3115.29	0.486886	0.199608
TCGA-97-8174-01	759.52	1072.82	1832.34	0.6418	0.19973
TCGA-44-6145-01	686.622	1889.32	2575.94	0.554441	0.199743
TCGA-44-8117-01	146.19	287.167	433.358	0.784691	0.2003
TCGA-49-4487-01	519.365	1749.01	2268.37	0.591436	0.200419
TCGA-69-A59K-01	-348.46	760.34	411.88	0.786641	0.200501
TCGA-55-7727-01	-395.193	1010.07	614.877	0.767897	0.201025
TCGA-93-A4JQ-01	805.368	1753.71	2559.08	0.556499	0.201265
TCGA-J2-A4AG-01	334.628	1380.48	1715.1	0.654901	0.20138
TCGA-95-7947-01	-864.743	621.167	-243.576	0.842315	0.201628
TCGA-86-A4JF-01	-410.545	1147.46	736.918	0.756299	0.20188
TCGA-S2-AA1A-01	735.855	1915.04	2650.89	0.545251	0.202008
TCGA-97-A4M7-01	352.244	1685.39	2037.63	0.618403	0.202557
TCGA-75-7030-01	904.536	1186.54	2091.07	0.612219	0.202666
TCGA-44-6775-01	1356.88	1480.92	2837.8	0.52205	0.202765
TCGA-55-8510-01	609.255	1828.47	2437.73	0.57121	0.203232
TCGA-95-8039-01	-70.0395	1381.61	1311.57	0.69849	0.203326
TCGA-78-7150-01	-66.4426	-405.823	-472.265	0.85993	0.203679
TCGA-05-4417-01	1291.65	1580.71	2872.36	0.517716	0.204319
TCGA-L4-A4E5-01	-705.284	27.1652	-678.119	0.874958	0.204502
TCGA-67-6217-01	51.8924	1250.7	1302.6	0.699432	0.204508
TCGA-49-AARR-01	438.077	1278.56	1716.64	0.654731	0.204651
TCGA-NJ-A4YP-01	746.069	593.927	1340	0.695498	0.204725
TCGA-55-7728-01	-197.727	2422.99	2225.26	0.596527	0.205002
TCGA-44-5645-01	206.1	1679.2	1885.3	0.635818	0.205092
TCGA-75-6207-01	-643.305	242.189	-401.116	0.854552	0.205545
TCGA-55-A57B-01	249.132	918.218	1167.35	0.713482	0.205918
TCGA-62-A46R-01	-92.3702	1204.54	1112.17	0.719134	0.206089
TCGA-49-AAQV-01	-701.473	893.273	191.8	0.806173	0.206168
TCGA-86-6562-01	700.009	578.037	1278.05	0.702003	0.20628
TCGA-80-5608-01	-831.25	285.062	-546.189	0.865418	0.206347
TCGA-78-8660-01	-103.257	1660.53	1557.27	0.672232	0.206469
TCGA-44-A47B-01	-218.676	800.364	581.688	0.771009	0.206837
TCGA-55-A492-01	-781.054	173.609	-607.445	0.869888	0.207012
TCGA-05-4396-01	-712.414	-203.876	-916.29	0.891348	0.207285
TCGA-86-8669-01	-387.098	744.216	357.118	0.791579	0.207577
TCGA-99-8028-01	1304.25	2753.64	4057.89	0.361763	0.207818
TCGA-86-8280-01	612.115	1599.24	2211.35	0.598164	0.208121
TCGA-44-4112-01	544.861	627.322	1172.18	0.712985	0.208136
TCGA-69-7973-01	-200.116	-141.473	-341.59	0.849982	0.20829
TCGA-86-8674-01	-1108.33	-505.369	-1613.7	0.933007	0.208346
TCGA-53-A4EZ-01	-1112.15	-158.443	-1270.59	0.913708	0.208365
TCGA-69-7978-01	939.599	2203.11	3142.71	0.483366	0.208438
TCGA-93-A4JO-01	345.2	1896.87	2242.07	0.594544	0.208684
TCGA-91-6829-01	1132.57	334.849	1467.42	0.681938	0.208711
TCGA-49-4490-01	69.8394	422.308	492.148	0.779312	0.208715
TCGA-78-7156-01	-839.62	-227.615	-1067.23	0.901172	0.208896
TCGA-05-5423-01	91.0592	1819.14	1910.2	0.632993	0.209011
TCGA-50-5944-01	650.988	563.146	1214.13	0.708654	0.209217
TCGA-62-8398-01	-239.457	695.15	455.693	0.782654	0.209618
TCGA-78-8662-01	-1048.46	-445.315	-1493.78	0.926528	0.2097
TCGA-55-A48Y-01	519.068	421.521	940.59	0.736405	0.209816
TCGA-97-7554-01	1054.1	838.16	1892.26	0.63503	0.209843
TCGA-75-5147-01	57.4789	1108.13	1165.61	0.713661	0.20996
TCGA-62-A471-01	-1444.55	-185.856	-1630.41	0.933887	0.21061
TCGA-05-5429-01	-494.037	-65.5948	-559.631	0.866405	0.210755
TCGA-69-7764-01	-411.215	331.557	-79.6579	0.829103	0.210755
TCGA-64-5778-01	-535.945	1863.11	1327.17	0.69685	0.21078
TCGA-97-7938-01	-102.282	386.65	284.368	0.798059	0.210801
TCGA-J2-8192-01	1487.29	1557.62	3044.91	0.495883	0.210921
TCGA-44-7671-01	40.884	-184.705	-143.821	0.834332	0.210931
TCGA-L9-A444-01	598.886	2244.97	2843.86	0.521292	0.210995
TCGA-55-6985-01	508.26	1332.43	1840.69	0.640859	0.211258
TCGA-55-6712-01	344.742	1723.24	2067.98	0.614896	0.211507
TCGA-86-7953-01	33.1028	1305.89	1338.99	0.695604	0.211607
TCGA-75-5146-01	-226.805	1050.96	824.153	0.74786	0.211801
TCGA-NJ-A4YI-01	81.0759	935.464	1016.54	0.728817	0.212012
TCGA-L9-A743-01	602.127	1925.28	2527.41	0.560356	0.212049
TCGA-55-7995-01	-68.6643	1932.47	1863.8	0.638251	0.212051
TCGA-55-8616-01	-417.991	279.227	-138.764	0.833923	0.212444
TCGA-86-7713-01	-1114.18	-566.809	-1680.99	0.936516	0.212641
TCGA-49-AARE-01	-237.988	487.624	249.636	0.801121	0.213495
TCGA-62-A46S-01	-462.173	642.338	180.165	0.807182	0.213778
TCGA-NJ-A55A-01	198.035	1418.46	1616.49	0.665771	0.213797
TCGA-MP-A4SW-01	-54.2904	1281.79	1227.5	0.707268	0.213929
TCGA-44-8120-01	372.709	558.479	931.188	0.737338	0.214078
TCGA-55-A494-01	-1321.69	-1012.87	-2334.55	0.965796	0.214196
TCGA-44-6774-01	1887.51	1020.33	2907.85	0.513253	0.214229
TCGA-50-5045-01	1430.19	2416.63	3846.82	0.390469	0.214343
TCGA-05-4410-01	-102.743	1447.69	1344.95	0.694976	0.214423
TCGA-05-5425-01	166.169	1752.41	1918.58	0.632041	0.214554
TCGA-50-5930-01	484.566	1170.98	1655.55	0.661482	0.215033
TCGA-86-8074-01	639.334	866.872	1506.21	0.677763	0.21507
TCGA-50-5933-01	1424.6	1452.51	2877.11	0.517121	0.215103
TCGA-J2-8194-01	120.984	630.875	751.859	0.754863	0.215116
TCGA-55-A4DF-01	-427.521	1137.13	709.614	0.758915	0.215202
TCGA-MP-A4TA-01	-429.143	584.476	155.333	0.809329	0.215707
TCGA-NJ-A55O-01	-338.103	922.367	584.264	0.770768	0.215828
TCGA-78-7161-01	-363.331	-558.066	-921.398	0.891687	0.215875
TCGA-86-8055-01	1228.69	898.412	2127.11	0.608028	0.215998
TCGA-44-6148-01	452.726	689.567	1142.29	0.716055	0.21612
TCGA-73-7498-01	187.327	686.395	873.722	0.74301	0.216208
TCGA-55-8085-01	-252.894	1306.95	1054.06	0.725036	0.216274
TCGA-55-8203-01	-69.2441	935.164	865.92	0.743776	0.216454
TCGA-55-8096-01	944.561	1210.42	2154.98	0.604774	0.216887
TCGA-78-7540-01	-908.568	401.83	-506.738	0.862502	0.217185
TCGA-NJ-A7XG-01	-1706.81	-281.574	-1988.39	0.951379	0.217216
TCGA-44-7662-01	1126.93	1013.49	2140.42	0.606475	0.217597
TCGA-55-A4DG-01	-510.867	904.059	393.192	0.788332	0.217683
TCGA-55-7281-01	626.257	1658.9	2285.16	0.589447	0.217932
TCGA-55-6978-01	1379.37	2102.65	3482.02	0.439183	0.21797
TCGA-86-8672-01	457.718	1379.37	1837.09	0.641265	0.218049
TCGA-75-6206-01	151.224	648.99	800.214	0.750188	0.218156
TCGA-78-7539-01	-311.921	1513.2	1201.28	0.709984	0.218603
TCGA-55-8511-01	549.744	1366.48	1916.22	0.632309	0.218982
TCGA-44-7670-01	-1224.75	-287.594	-1512.34	0.92755	0.21914
TCGA-78-7166-01	-1107.71	187.682	-920.031	0.891597	0.21927
TCGA-49-6743-01	360.779	706.751	1067.53	0.723672	0.219755
TCGA-44-A47G-01	848.885	2127.5	2976.39	0.504592	0.220117
TCGA-64-1681-01	99.8011	947.319	1047.12	0.725736	0.220156
TCGA-55-8512-01	-590.396	215.373	-375.023	0.852557	0.220156
TCGA-95-A4VK-01	-517.919	707.014	189.096	0.806408	0.220295
TCGA-J2-A4AD-01	-430.548	-398.327	-828.875	0.885458	0.220612
TCGA-99-8032-01	507.73	342.584	850.314	0.745305	0.220921
TCGA-55-7724-01	674.602	1534.55	2209.15	0.598423	0.221426
TCGA-50-5066-01	913.613	2206.48	3120.09	0.48627	0.222138
TCGA-MP-A4T8-01	-61.2507	-248.873	-310.123	0.847539	0.222347
TCGA-55-8089-01	573.511	2493.81	3067.32	0.493023	0.222358
TCGA-50-5072-01	-171.589	87.4861	-84.1033	0.829468	0.222361
TCGA-95-7562-01	-148.74	681.635	532.896	0.77555	0.222528
TCGA-55-6980-01	730.97	1569.43	2300.41	0.587638	0.222726
TCGA-99-8033-01	-310.366	1081.94	771.577	0.752961	0.222962
TCGA-80-5611-01	-349.448	1562.96	1213.51	0.708718	0.223224
TCGA-95-8494-01	-579.446	867.358	287.912	0.797745	0.223898
TCGA-MP-A4T4-01	709.23	1940.17	2649.4	0.545435	0.224152
TCGA-86-6851-01	305.077	2244.65	2549.73	0.557639	0.224207
TCGA-MP-A4TJ-01	912.421	2444.3	3356.72	0.455632	0.224307
TCGA-49-AARO-01	574.408	1746.63	2321.04	0.585185	0.224698
TCGA-35-5375-01	-223.362	1039.17	815.813	0.748672	0.224927
TCGA-L9-A8F4-01	86.625	1506.33	1592.96	0.668345	0.224993
TCGA-44-A4SU-01	-212.856	561.035	348.178	0.79238	0.225456
TCGA-86-8585-01	-117.79	1646.55	1528.76	0.675325	0.22553
TCGA-69-7760-01	-677.034	-456.192	-1133.23	0.905329	0.225648
TCGA-05-4424-01	509.903	1169.41	1679.32	0.658862	0.225752
TCGA-MP-A4TH-01	107.743	1735.21	1842.95	0.640605	0.22589
TCGA-55-8508-01	-87.7986	727.873	640.075	0.765523	0.225973
TCGA-50-5936-01	147.865	578.137	726.002	0.757347	0.225979
TCGA-49-4514-01	-807.175	736.614	-70.5605	0.828356	0.226008
TCGA-MP-A4TD-01	746.061	764.715	1510.78	0.677269	0.226153
TCGA-91-A4BC-01	962.237	2277.3	3239.54	0.470875	0.226652
TCGA-95-A4VN-01	150.175	1742.52	1892.7	0.63498	0.226659
TCGA-50-5049-01	1638.83	2843.36	4482.19	0.303035	0.227082
TCGA-86-7701-01	562.135	1484.83	2046.96	0.617325	0.227133
TCGA-91-6828-01	522.873	1558.81	2081.68	0.613308	0.227196
TCGA-78-7145-01	-18.3971	431.94	413.543	0.786491	0.227239
TCGA-05-5428-01	95.0009	831.346	926.347	0.737818	0.227573
TCGA-55-6972-01	-1955.68	-889.008	-2844.69	0.982488	0.227914
TCGA-50-6673-01	266.493	553.465	819.958	0.748269	0.227979
TCGA-78-7220-01	-879.833	-428.489	-1308.32	0.915945	0.228091
TCGA-86-7955-01	-1771.19	-932.797	-2703.99	0.978431	0.228627
TCGA-49-AAR3-01	602.272	2037.49	2639.76	0.54662	0.230428
TCGA-55-6981-01	-195.832	377.908	182.076	0.807017	0.230769
TCGA-75-7027-01	300.23	-71.8697	228.361	0.802986	0.230832
TCGA-44-2656-01	731.381	2173.99	2905.37	0.513565	0.231639
TCGA-95-A4VP-01	128.736	984.26	1113	0.71905	0.232123
TCGA-50-7109-01	86.9565	684.255	771.212	0.752997	0.232275
TCGA-49-AAR0-01	-178.357	1251.77	1073.41	0.723076	0.232276
TCGA-91-6830-01	663.015	1121.71	1784.72	0.647144	0.232501
TCGA-55-6987-01	512.539	2589.96	3102.5	0.488525	0.23256
TCGA-69-7761-01	374.397	1821.87	2196.27	0.599937	0.232599
TCGA-38-4631-01	-826.349	255.294	-571.054	0.867241	0.233338
TCGA-MP-A4T6-01	-1163.12	842.542	-320.577	0.848353	0.233758
TCGA-64-1679-01	1063.76	877.917	1941.68	0.629409	0.233891
TCGA-55-7910-01	-464.065	-30.777	-494.842	0.861617	0.234202
TCGA-55-7907-01	237.078	1114.01	1351.09	0.694328	0.234225
TCGA-75-5125-01	256.385	1492.83	1749.22	0.651109	0.234894
TCGA-99-8025-01	-11.6515	125.484	113.832	0.812892	0.236467
TCGA-44-6779-01	613.494	1885.82	2499.31	0.563766	0.236623
TCGA-78-7155-01	-1204.09	-637.102	-1841.19	0.944502	0.236974
TCGA-05-4384-01	-74.2392	767.839	693.599	0.760444	0.237781
TCGA-78-7159-01	-91.0344	105.238	14.2032	0.821322	0.238055
TCGA-49-6767-01	-477.3	1054.01	576.709	0.771474	0.238083
TCGA-NJ-A55R-01	-436.259	-188.199	-624.458	0.871117	0.238654
TCGA-55-7815-01	868.134	1254.99	2123.13	0.608492	0.239239
TCGA-MP-A5C7-01	-1177.63	-551.869	-1729.5	0.938989	0.239342
TCGA-44-A479-01	945.271	2043.66	2988.94	0.503001	0.240615
TCGA-55-7726-01	969.681	645.745	1615.43	0.665888	0.241314
TCGA-49-AAR4-01	-101.681	1932.08	1830.4	0.642018	0.241932
TCGA-62-A46O-01	-1644.6	-1096.64	-2741.24	0.979546	0.242754
TCGA-55-8620-01	-1027.85	434.272	-593.574	0.868882	0.242781
TCGA-05-4433-01	-303.789	1498.05	1194.26	0.710709	0.24312
TCGA-MN-A4N4-01	554.782	503.343	1058.13	0.724624	0.243406
TCGA-78-7148-01	-570.678	420.817	-149.861	0.834821	0.243524
TCGA-55-6642-01	1331.43	1015.87	2347.3	0.582054	0.244065
TCGA-50-5932-01	-716.691	-20.3556	-737.047	0.879114	0.244125
TCGA-78-7167-01	-752.815	-379.319	-1132.13	0.905261	0.24431
TCGA-69-7979-01	-198.291	-180.667	-378.957	0.852859	0.244313
TCGA-86-8281-01	-401.375	159.92	-241.454	0.842147	0.244826
TCGA-NJ-A4YQ-01	-62.9522	2020.12	1957.17	0.627641	0.245352
TCGA-78-7163-01	-1923.06	-203.845	-2126.91	0.957445	0.245358
TCGA-44-6146-01	-942.951	-207.715	-1150.67	0.906413	0.246304
TCGA-91-6831-01	623.664	676.013	1299.68	0.699739	0.247416
TCGA-4B-A93V-01	-897.24	387.27	-509.97	0.862742	0.24779
TCGA-55-6968-01	-140.315	1003.96	863.644	0.743999	0.248577
TCGA-86-8073-01	334.026	529.762	863.789	0.743985	0.248914
TCGA-55-8204-01	-139.107	834.831	695.725	0.760242	0.249849
TCGA-50-5051-01	-755.942	-203.672	-959.614	0.894213	0.249928
TCGA-95-7039-01	-14.5558	327.251	312.695	0.795547	0.250861
TCGA-44-7669-01	-162.813	737.263	574.45	0.771685	0.251213
TCGA-44-5644-01	-1147.88	-639.416	-1787.3	0.941873	0.251853
TCGA-55-8205-01	648.243	2211.42	2859.66	0.51931	0.251939
TCGA-97-8179-01	-202.799	238.534	35.7351	0.819515	0.252429
TCGA-44-3918-01	1092.2	2302.38	3394.58	0.450678	0.253282
TCGA-NJ-A4YF-01	-801.265	-167.968	-969.233	0.894844	0.253565
TCGA-49-AAR9-01	-959.205	-427.243	-1386.45	0.920486	0.254014
TCGA-44-7667-01	-640.439	-312.677	-953.117	0.893785	0.254608
TCGA-55-8507-01	-300.219	282.977	-17.242	0.823946	0.25495
TCGA-55-5899-01	202.114	547.262	749.376	0.755102	0.25501
TCGA-49-4488-01	-537.045	952.42	415.375	0.786324	0.25539
TCGA-55-8615-01	-725.49	-270.795	-996.285	0.896609	0.25612
TCGA-55-8506-01	-76.8536	812.029	735.176	0.756467	0.257358
TCGA-44-5643-01	-1178.92	412.622	-766.297	0.881152	0.257531
TCGA-62-8399-01	-72.2996	107.954	35.6543	0.819521	0.2624
TCGA-64-5779-01	361.936	726.361	1088.3	0.721565	0.262593
TCGA-75-7031-01	-585.382	882.611	297.228	0.79692	0.264908
TCGA-64-5775-01	-129.178	407.973	278.795	0.798552	0.265097
TCGA-91-6840-01	-351.963	645.41	293.446	0.797255	0.266179
TCGA-MP-A4TE-01	-1231.6	-790.667	-2022.27	0.952899	0.266535
TCGA-49-6742-01	-1064.81	-309.742	-1374.55	0.919803	0.266855
TCGA-05-4427-01	78.1254	823.428	901.553	0.74027	0.26721
TCGA-55-8092-01	153.29	1471.17	1624.46	0.664898	0.26731
TCGA-50-5931-01	-591.848	-701.444	-1293.29	0.915057	0.269237
TCGA-64-5774-01	-690.795	-527.591	-1218.39	0.910567	0.269278
TCGA-53-7813-01	-955.918	322.824	-633.094	0.871739	0.269932
TCGA-L9-A5IP-01	-712.137	503.784	-208.353	0.839517	0.269994
TCGA-62-A470-01	-701.312	134.3	-567.012	0.866945	0.270128
TCGA-78-7542-01	-1408.85	335.163	-1073.68	0.901582	0.270492
TCGA-55-8614-01	24.092	236.748	260.84	0.800135	0.273923
TCGA-78-7536-01	-510.086	653.698	143.612	0.810338	0.274359
TCGA-44-6778-01	643.862	2423.84	3067.71	0.492975	0.274559
TCGA-75-6214-01	-1115.89	-90.4539	-1206.35	0.909835	0.275335
TCGA-55-7994-01	-373.471	1673.89	1300.42	0.699661	0.275358
TCGA-95-7043-01	-658.94	-623.21	-1282.15	0.914396	0.277371
TCGA-69-8255-01	-985.234	1348.85	363.615	0.790996	0.277779
TCGA-55-7284-01	204.721	1150.2	1354.92	0.693922	0.277835
TCGA-55-6969-01	765.716	1552.94	2318.65	0.585469	0.279068
TCGA-L9-A7SV-01	-1054.95	-240.115	-1295.07	0.915162	0.284439
TCGA-55-A490-01	234.385	682.962	917.347	0.738709	0.285098
TCGA-O1-A52J-01	-297.024	1264.29	967.261	0.733751	0.289709
TCGA-MP-A4SV-01	-31.0463	1141.67	1110.63	0.719292	0.29127
TCGA-55-6975-01	856.554	321.545	1178.1	0.712376	0.303742
TCGA-91-8499-01	-483.715	400.352	-83.3628	0.829407	0.308405
TCGA-86-8279-01	241.856	74.8275	316.683	0.795192	0.31245
TCGA-97-7937-01	-297.915	-37.4473	-335.362	0.8495	0.314801
TCGA-55-7570-01	-828.653	-759.173	-1587.83	0.931634	0.315197
TCGA-44-7660-01	-803.992	255.773	-548.219	0.865567	0.318268
TCGA-55-8514-01	-465.52	639.752	174.232	0.807696	0.320693
TCGA-55-8094-01	-1955.95	-1002.19	-2958.14	0.985455	0.321227
TCGA-50-5946-01	-1098	-557.569	-1655.57	0.935202	0.32635
TCGA-75-6211-01	-177.657	-72.1782	-249.835	0.842809	0.327457
TCGA-71-6725-01	-951.187	141.595	-809.592	0.884139	0.328543
TCGA-44-8119-01	940.91	726.56	1667.47	0.660169	0.365904
TCGA-49-AAR2-01	-801.262	813.279	12.0165	0.821505	0.372163
