# Supplementary material for: Cancer Stemness-Based Prognostic Immune-Related Gene Signatures in Lung Adenocarcinoma and Lung Squamous Cell Carcinoma
Source: Front Endocrinol (Lausanne). 2021 Oct 21;12:755805. doi: 10.3389/fendo.2021.755805 (PMC8567176; doi:10.3389/fendo.2021.755805)
Supplement: Supplementary file 1 [file DataSheet_1.zip › Supplementary table 7.xlsx]

## Sheet: Sheet1
Supplementary table 7: Differently expressed immnue-related genes between higher- and lower-mRNAsi groups in LUAD.
gene	conMean	treatMean	logFC	pValue	fdr
CMA1	1.03738	0.469187	-1.14471	0.00124954	0.00628934
CRLF2	1.67841	0.764269	-1.13494	3.20695e-05	0.000538055
ELANE	1.71835	0.807269	-1.0899	0.000184084	0.00180163
IL2	0.717293	0.347154	-1.04699	0.00292529	0.0117906
GLP1R	1.78167	0.912085	-0.965993	0.00122768	0.0062689
PRTN3	1.15146	0.608582	-0.919942	0.00212762	0.00942433
EDN3	1.11324	0.60129	-0.888636	0.0140953	0.038007
CD1B	3.4657	1.90795	-0.861121	2.58204e-06	9.8157e-05
ANGPTL5	1.28234	0.714718	-0.843329	0.00214614	0.00942433
FCN2	0.55185	0.311113	-0.826839	0.0072376	0.0230132
IL12B	2.70947	1.58856	-0.770294	7.75117e-08	1.6386e-05
CTSG	3.72304	2.19063	-0.765135	2.26791e-06	9.21994e-05
CCR9	1.67562	1.02106	-0.71463	0.000682733	0.0044003
PCSK2	4.16427	2.56489	-0.69917	0.00584871	0.0198781
CSF2	4.00446	2.50004	-0.679656	1.03824e-05	0.000251672
CD1A	5.95779	3.7423	-0.670851	3.00202e-07	3.15817e-05
ANGPTL7	1.25253	0.787749	-0.669036	0.00916458	0.0278361
AZU1	2.02688	1.27527	-0.668456	0.0157431	0.0409863
CCL17	4.79926	3.05552	-0.651392	5.07937e-07	3.15817e-05
CNTFR	2.106	1.34733	-0.6444	0.00334748	0.0130072
CD1E	5.31156	3.40874	-0.639897	4.71119e-08	1.24493e-05
IL22RA2	3.84578	2.49054	-0.626816	5.08095e-05	0.000716076
HTR3A	5.49338	3.62029	-0.601589	4.46528e-05	0.000655528
IL1F7	3.78427	2.49589	-0.600459	0.00776202	0.0242019
BMP7	5.70283	3.76749	-0.598073	3.67933e-07	3.15817e-05
OBP2A	1.11056	1.89245	0.768969	0.0113796	0.0324211
CALCB	1.1416	1.99803	0.807526	0.017942	0.0455683
PTH2R	1.92523	3.37537	0.810017	0.000791991	0.00472957
PDIA2	2.86256	5.10456	0.83448	3.7082e-07	3.15817e-05
FABP2	0.252866	0.470382	0.895458	0.00177966	0.00817868
CGA	1.30505	2.44174	0.903809	0.012537	0.0346738
PMP2	0.402262	0.764246	0.925902	0.000572172	0.00388687
LCN8	0.373534	0.861449	1.20552	0.00029052	0.00251704
RETNLB	0.262257	1.30503	2.31503	6.4495e-07	3.40856e-05
