# Supplementary material for: Cancer Stemness-Based Prognostic Immune-Related Gene Signatures in Lung Adenocarcinoma and Lung Squamous Cell Carcinoma
Source: Front Endocrinol (Lausanne). 2021 Oct 21;12:755805. doi: 10.3389/fendo.2021.755805 (PMC8567176; doi:10.3389/fendo.2021.755805)
Supplement: Supplementary file 1 [file DataSheet_1.zip › Supplementary table 8.xlsx]

## Sheet: Sheet1
Supplementary table 8: Differently expressed immnue-related genes between higher- and lower-mRNAsi groups in LUSC.
gene	conMean	treatMean	logFC	pValue	fdr
CCL1	0.656148	0.316623	-1.05125	9.27e-05	0.000297569
BPI	0.656148	0.316623	-1.05125	9.27e-05	0.000297569
IL2	0.474013	0.257164	-0.882236	0.000181414	0.000540764
IL27	1.58457	0.938799	-0.755199	3.62e-10	4.51e-09
CCL16	0.570967	0.353502	-0.691687	0.00117618	0.00289522
KLRC4	1.86117	1.16753	-0.672758	1.76e-06	8.33e-06
IL26	0.825696	0.521458	-0.663059	0.00235243	0.00539966
NCR1	1.5983	1.00979	-0.662484	0.000150281	0.000456721
FAM19A1	0.833358	0.530921	-0.65044	4.01e-06	1.69e-05
KLRC3	2.42324	1.54493	-0.649397	5.29e-09	4.72e-08
KIR2DS4	2.42324	1.54493	-0.649397	5.29e-09	4.72e-08
PAEP	2.42324	1.54493	-0.649397	5.29e-09	4.72e-08
RNASE3	2.42324	1.54493	-0.649397	5.29e-09	4.72e-08
R3HDML	1.30422	0.832108	-0.648341	0.00355853	0.00782158
CRLF2	0.626558	0.401176	-0.643215	0.0121941	0.0224868
CCL3L3	1.67008	1.07699	-0.632915	7.96e-07	4.07e-06
ELANE	0.817295	0.530278	-0.624107	0.00263169	0.005998
KIR2DL1	0.817295	0.530278	-0.624107	0.00263169	0.005998
KLRC1	0.817295	0.530278	-0.624107	0.00263169	0.005998
CMA1	0.950842	0.626221	-0.602533	0.00326395	0.00724731
CLEC4M	1.08683	0.719887	-0.594283	0.00420141	0.00885879
CCL23	1.08683	0.719887	-0.594283	0.00420141	0.00885879
KIR2DL3	1.23492	0.825962	-0.580272	0.000618717	0.00165397
PAK3	1.23492	0.825962	-0.580272	0.000618717	0.00165397
PMP2	1.02209	1.56863	0.617979	0.00797218	0.0154612
NR2E1	1.56407	2.41296	0.625501	0.000118744	0.000369125
IAPP	0.500267	0.814418	0.703072	5.24e-05	0.000175273
CALCA	0.854876	1.44631	0.758585	0.00899838	0.0172667
FGF8	0.854876	1.44631	0.758585	0.00899838	0.0172667
GPHA2	0.642634	1.09869	0.773711	0.00386395	0.00835781
NR5A1	1.41466	2.4522	0.793619	0.00229686	0.00529445
MCHR2	0.577585	1.0417	0.850837	0.000302662	0.0008531
