# Supplementary material for: Cancer Stemness-Based Prognostic Immune-Related Gene Signatures in Lung Adenocarcinoma and Lung Squamous Cell Carcinoma
Source: Front Endocrinol (Lausanne). 2021 Oct 21;12:755805. doi: 10.3389/fendo.2021.755805 (PMC8567176; doi:10.3389/fendo.2021.755805)
Supplement: Supplementary file 1 [file DataSheet_1.zip › Supplementary table 9.xlsx]

## Sheet: Sheet1
Supplementary table 9: KEGG pathways of DEIRGs in LUAD.
ID	Description	pvalue	p.adjust	qvalue	geneID
hsa05146	Amoebiasis	2.28756e-07	1.44116e-05	1.0595e-05	CD1A/CD1B/CD1E/CSF2/CTSG/IL12B
hsa04060	Cytokine-cytokine receptor interaction	5.98494e-07	1.88526e-05	1.38599e-05	BMP7/CCL17/CCR9/CNTFR/CRLF2/CSF2/IL12B/IL2
hsa04630	JAK-STAT signaling pathway	3.50161e-06	7.35338e-05	5.40599e-05	CNTFR/CRLF2/CSF2/IL12B/IL2/IL22RA2
hsa04640	Hematopoietic cell lineage	0.000133898	0.00210889	0.0015504	CD1A/CD1B/CD1E/CSF2
hsa04080	Neuroactive ligand-receptor interaction	0.000230643	0.00290611	0.00213649	CALCB/CGA/CTSG/EDN3/GLP1R/PTH2R
hsa04614	Renin-angiotensin system	0.00174954	0.0183702	0.0135052	CMA1/CTSG
hsa04061	Viral protein interaction with cytokine and cytokine receptor	0.00242753	0.021377	0.0157157	CCL17/CCR9/IL2
hsa04625	C-type lectin receptor signaling pathway	0.00271454	0.021377	0.0157157	CCL17/IL12B/IL2
hsa05330	Allograft rejection	0.00474209	0.0331946	0.0244038	IL12B/IL2
hsa04940	Type I diabetes mellitus	0.00604102	0.0380584	0.0279795	IL12B/IL2
hsa04672	Intestinal immune network for IgA production	0.00778973	0.0445796	0.0327737	CCR9/IL2
hsa05320	Autoimmune thyroid disease	0.00906764	0.0445796	0.0327737	CGA/IL2
hsa04530	Tight junction	0.00919897	0.0445796	0.0327737	CD1A/CD1B/CD1E
